# Supplementary material for: Interplay between the EMT transcription factors ZEB1 and ZEB2 regulates hematopoietic stem and progenitor cell differentiation and hematopoietic lineage fidelity
Source: PLoS Biol. 2021 Sep 22;19(9):e3001394. doi: 10.1371/journal.pbio.3001394 (PMC8489726; doi:10.1371/journal.pbio.3001394)
Supplement: S2 Table — We reported DEGs intersections between each comparison including the Z-score normalized counts across replicates. DEG, differentially expressed gene; FDR, false discovery rate; iDKO, inducible double knockout. (XLSX) [file pbio.3001394.s014.xlsx]

## Sheet: A-Zeb1-DEGs
genes	logFC	logCPM	PValue	FDR
Ctse	4.49549	8.14705	0	0
Gm13611	-3.58754	2.21071	1.17593e-20	3.26227e-16
Epcam	2.97347	2.74383	3.38315e-20	6.25702e-16
Fcrla	2.83784	2.53135	1.0591e-13	1.46907e-09
Kdf1	4.89433	0.370279	2.54156e-13	2.82032e-09
Ptpn7	-1.13821	7.21713	8.7589e-12	8.09964e-08
Gm43305	1.79972	3.98768	1.74205e-11	1.3808e-07
mt-Nd4l	3.66592	5.41564	6.42844e-11	4.02716e-07
mt-Nd3	3.50043	5.00289	6.53242e-11	4.02716e-07
Ptprv	1.97976	2.66656	1.52784e-09	8.47706e-06
mt-Co3	2.25664	7.9199	2.78649e-09	1.40551e-05
Gm42047	1.36489	4.85844	9.81561e-09	4.36763e-05
Gm13413	3.88264	1.67534	1.02334e-08	4.36763e-05
Gm5879	4.08334	4.04347	6.96921e-08	0.0002762
Gm10282	3.92874	3.32342	9.00296e-08	0.000333014
Gm11743	2.60052	0.634338	1.69186e-07	0.000586693
Ildr1	1.82839	1.88985	6.71347e-07	0.00219112
Cacna1e	2.2383	1.73983	8.03869e-07	0.00247788
Fyb2	2.12986	1.30329	9.69136e-07	0.00283008
Gm10263	-2.52574	3.38281	1.03048e-06	0.00285876
Uba52-ps	5.48514	2.93677	1.6918e-06	0.00433688
Rab11fip4	1.53293	3.57409	1.71962e-06	0.00433688
Igkv1-117	7.56205	1.98408	2.33757e-06	0.00563903
Ighv3-6	9.2465	1.12874	2.46889e-06	0.00570767
Vwf	1.40303	3.4593	3.80357e-06	0.0084415
Cd209a	3.51564	0.441101	4.44217e-06	0.00942634
Cryab	2.81671	-0.0234863	4.70665e-06	0.00942634
Cdcp1	1.15204	4.23666	4.757e-06	0.00942634
Ccl6	1.62404	2.62812	5.00799e-06	0.00958149
Ighv5-17	6.38811	0.172744	8.39159e-06	0.01552
F2rl1	4.81933	-1.12117	1.21845e-05	0.0218079
Rpl17-ps4	1.74119	1.89297	1.28848e-05	0.0223407
Tdgf1	6.48144	-1.30064	1.42016e-05	0.0238776
Gpr63	3.83944	-0.847387	1.55878e-05	0.0254375
Capn11	-3.43379	-0.551995	1.6182e-05	0.0256526
Adcy4	2.13688	0.385515	1.66885e-05	0.0257207
Slc15a2	1.2977	2.53893	1.8686e-05	0.0266172
Gm16494	-2.97621	-0.0903102	1.87036e-05	0.0266172
Gm6474	-5.51075	0.106816	1.87093e-05	0.0266172
L1cam	1.56864	3.09483	1.95105e-05	0.027063
Slc17a8	2.52099	0.18558	2.33228e-05	0.0309385
Cd74	1.0041	9.48386	2.34197e-05	0.0309385
Mat2a	3.16124	1.26712	2.49366e-05	0.0316863
Fcer1a	1.6411	2.0811	2.51279e-05	0.0316863
Dkk3	3.61192	-0.737127	2.74988e-05	0.0339054
Plce1	1.97918	0.663076	3.16833e-05	0.0382156
Ube2t	-1.11235	3.57429	3.29299e-05	0.0382229
Arhgef17	1.78158	1.07833	3.30672e-05	0.0382229
Rps27a-ps2	-2.49047	2.86198	3.40197e-05	0.0385214
Bmf	2.05709	1.28417	3.71333e-05	0.0412061
Gm4342	4.46833	1.14911	3.80625e-05	0.041409
St14	1.00798	3.54803	4.053e-05	0.0432455
Igkv3-10	9.99167	1.81953	4.49408e-05	0.0470471
Ighv12-3	8.54498	0.36511	4.70081e-05	0.0483
Cdr2l	6.66518	-1.20704	4.98615e-05	0.0503003
Gm10451	-1.61214	1.23963	5.18847e-05	0.0514066
Gm24447	3.43412	4.29532	5.61371e-05	0.054644
Gm24270	2.29963	7.0779	6.18072e-05	0.0591261
Igkv16-104	8.39463	0.308048	6.60666e-05	0.0621295
AC020971.1	6.25822	-1.47832	6.86966e-05	0.0626776
Gm36723	1.63488	3.62811	6.89087e-05	0.0626776
Ighg2c	5.2787	1.87539	7.37354e-05	0.0652054
Neo1	2.21717	0.15657	7.49796e-05	0.0652054
Igkv6-32	9.37374	1.22556	7.62358e-05	0.0652054
Gm15445	-3.01026	-0.52457	7.63887e-05	0.0652054
Rpl13-ps1	4.19751	1.55478	8.01984e-05	0.0674201
Serpinb10	1.43371	2.869	8.76459e-05	0.0712422
Gm4735	-4.10168	0.213909	8.79569e-05	0.0712422
Igkv6-13	8.45637	2.07788	8.85969e-05	0.0712422
Skint3	2.2052	0.217438	9.1395e-05	0.0724423
Gm11545	2.87365	-0.48763	0.000112803	0.0881515
Dpep2	2.15734	0.185773	0.00012085	0.0916889
Gprc5c	2.63905	0.2358	0.000121007	0.0916889
Mapk13	2.94652	-0.00553743	0.000124465	0.0916889
Flrt1	2.04665	0.621548	0.000125111	0.0916889
Gpc2	3.9241	-0.820951	0.000125592	0.0916889
Gm29966	4.9349	-1.08845	0.000137326	0.0989533
Gm43058	3.48944	-1.13323	0.000142459	0.101336
Tmem267	-1.0924	2.64852	0.000148442	0.103238
Igkv17-121	8.70193	0.593033	0.000148855	0.103238
Gm13232	8.68361	0.576032	0.000152162	0.104229
H2-Ob	0.846351	5.60593	0.00017481	0.118282
Klk13	3.42948	-0.380719	0.000180948	0.119782
Igkv8-24	-9.102	0.963023	0.000181344	0.119782
Ccdc92	2.03939	0.855774	0.000191309	0.121745
Eppk1	1.55539	1.57857	0.000192409	0.121745
Hspg2	2.11603	0.53788	0.000194444	0.121745
mt-Atp6	2.00519	8.19375	0.000195485	0.121745
Gm11198	3.72856	-1.34216	0.000197239	0.121745
Igkv10-94	8.45427	0.364542	0.000198541	0.121745
Igkv5-43	8.44343	0.354602	0.000200987	0.121745
Gm10851	2.64555	-0.803762	0.000204909	0.121745
Gm41790	6.39271	-1.37601	0.000207309	0.121745
mt-Atp8	2.14782	4.72159	0.000208604	0.121745
Gm45632	3.76608	-1.29837	0.000210535	0.121745
Ranbp1	4.43955	0.48297	0.000213553	0.121745
Marveld2	0.977281	3.98073	0.000216107	0.121745
Slamf7	1.09022	5.86897	0.000216377	0.121745
H2-Aa	1.00727	9.43137	0.000218575	0.121745
Scimp	1.56116	1.53366	0.000219424	0.121745
Gm49522	5.97869	-1.65234	0.000225711	0.123994
4930412F12Rik	2.60349	-0.673815	0.000248805	0.13534
Rps4x-ps	3.23962	1.56257	0.000251766	0.135621
Fgfr1	1.20588	3.81699	0.000264005	0.135834
3222401L13Rik	3.02739	-0.907092	0.000264366	0.135834
Trim60	6.02261	-1.63602	0.000267478	0.135834
Gm28307	3.51429	-0.812901	0.000267531	0.135834
Crhbp	6.6215	-1.21006	0.000270358	0.135834
Kdr	1.98592	0.437638	0.000273998	0.135834
Arhgap28	1.2757	2.16612	0.000274907	0.135834
9330102E08Rik	4.2955	-1.51237	0.000275703	0.135834
Igkv8-19	7.9277	-0.216396	0.000275946	0.135834
Zeb1	-0.7438	6.56312	0.000278355	0.135834
Ighv14-2	8.16835	0.104664	0.000279091	0.135834
Rasgrp3	0.987048	4.63999	0.000292901	0.140114
Rasgrp1	1.71287	0.606922	0.000292935	0.140114
Slc31a2	1.00183	3.81704	0.000298632	0.141618
Gm8226	3.55012	4.12945	0.000304346	0.143105
Pdgfra	3.61796	-1.40688	0.000308052	0.14363
Col11a1	3.30469	-0.941091	0.000319832	0.14788
Gm45481	1.80628	0.548815	0.000324411	0.14822
Gm8233	5.72601	-1.84256	0.00032741	0.14822
Itga1	1.32769	2.93717	0.000328582	0.14822
Lrrk2	0.923896	5.61878	0.000343677	0.152203
Iglv2	7.92605	-0.217801	0.000344926	0.152203
Ighv5-6	8.51868	0.335817	0.000345641	0.152203
Muc16	2.27676	0.9183	0.000349838	0.152838
Cyp4f37	5.72587	-1.84203	0.000394039	0.170804
A330084C13Rik	-4.62311	-1.26541	0.000403334	0.171171
Plpp3	2.66453	-0.513394	0.000405752	0.171171
Rpl7a-ps14	4.81666	0.295283	0.000407094	0.171171
Gm10184	-2.36641	1.34497	0.000407226	0.171171
Gm11642	4.43429	-1.39505	0.000424966	0.177284
Pdzrn3	3.23084	-0.784402	0.00043144	0.178339
Cd300c2	1.42574	1.34539	0.000433922	0.178339
2010016I18Rik	1.84518	1.19845	0.000440705	0.178915
Gm10231	-6.75211	-1.11125	0.000441774	0.178915
Igkv6-17	7.779	-0.191921	0.000449143	0.179958
Fam90a1a	4.36685	-1.51212	0.000450836	0.179958
Ighv7-3	-8.26429	0.175493	0.000464911	0.184251
Ighv1-20	7.75984	-0.257952	0.000475442	0.185313
Hnrnpa1	-0.630769	8.94803	0.000477557	0.185313
Gm17227	-2.85588	-1.01139	0.000479543	0.185313
Cysltr1	1.37439	3.00709	0.000480951	0.185313
A230087F16Rik	5.91539	-1.73571	0.000496605	0.190025
Ighv1-15	8.17301	0.00870062	0.000505051	0.190679
Zxda	6.62403	0.292076	0.000508495	0.190679
Gm10805	4.15175	-1.6157	0.000511403	0.190679
Prss16	1.26693	1.67081	0.000517032	0.190679
Cttnbp2	4.29434	-1.51199	0.000518889	0.190679
Gm9157	-5.90745	-1.70995	0.000528463	0.190679
Enpp3	5.87258	-1.70717	0.000528493	0.190679
Gm5641	-6.02118	1.18933	0.000528987	0.190679
Igkv2-109	-8.14262	0.0649573	0.000529244	0.190679
Rhob	-0.745964	6.97843	0.000537137	0.192274
Chchd2-ps	-4.18047	0.0195565	0.000554315	0.196419
Gm3699	4.07066	1.79643	0.000555797	0.196419
Igkv3-4	6.60616	0.319025	0.000572511	0.198883
Fam91a1	3.44669	-0.426662	0.00057667	0.198883
Rpl21-ps6	-6.13654	0.868528	0.000582874	0.198883
Cdo1	3.44313	-0.888044	0.000583859	0.198883
Igkv12-46	8.04896	-0.106907	0.000585957	0.198883
Ece2	5.82126	-1.74436	0.00058716	0.198883
Hmgn2	-0.578719	7.78278	0.000589232	0.198883
Gm17705	2.25796	-0.660214	0.000591445	0.198883
Id2	0.933174	6.18171	0.000606866	0.202839
Gm14443	2.33714	-0.49662	0.000617167	0.205047
Cxcr3	1.39989	2.94116	0.00063074	0.208129
Ppm1m	0.859743	5.10461	0.000636041	0.208129
4930471E19Rik	3.46502	-0.836189	0.000637695	0.208129
Reps2	1.40914	1.05471	0.00069682	0.223436
5930435M05Rik	5.96044	-1.67611	0.000699894	0.223436
AC174780.1	5.96044	-1.67611	0.000700074	0.223436
Gm44152	2.53398	-0.215846	0.000700705	0.223436
H2-T3	6.32705	-1.41578	0.000709212	0.224857
Gm16062	-2.40204	-0.751274	0.000716083	0.225469
Gm6254	-1.79538	1.29193	0.000719271	0.225469
Igkv8-27	7.87199	-0.26989	0.000726466	0.226445
Gm5869	1.22964	3.03021	0.000745528	0.231089
Gm6724	-5.96083	0.686558	0.000751573	0.231668
Tlr13	1.23366	3.66709	0.000757042	0.232065
Adora3	1.81785	0.251907	0.000772824	0.235601
Col6a4	3.44994	0.231802	0.00078328	0.236674
Gm4600	-2.98589	-1.13759	0.000792398	0.236674
Zbtb46	1.12523	4.49198	0.000794582	0.236674
Gm42550	4.48726	-1.42214	0.000797042	0.236674
Rpl9-ps4	3.64194	2.92166	0.000797671	0.236674
Rnpep	-0.896562	4.25271	0.000811442	0.238135
Il1b	1.62149	2.97389	0.000812845	0.238135
Adamts17	2.2544	-0.356604	0.000815473	0.238135
Hepacam2	1.62451	1.93919	0.000834796	0.241879
Abca17	1.91517	0.00913392	0.000837013	0.241879
March1	1.16451	4.44192	0.000849065	0.244091
Vmn2r60	3.03089	-0.686076	0.000873014	0.249682
Gm45724	4.46633	-1.39444	0.000891539	0.25356
Slc5a1	4.35552	-1.49803	0.000895713	0.25356
Gm6377	1.11583	3.11567	0.00090064	0.25366
Prr5l	1.25075	2.60664	0.000905217	0.253662
Gm45805	6.18216	-1.47091	0.000911328	0.254091
Gm35835	3.18902	-0.58033	0.000920727	0.25433
Hmgn5	-0.634943	6.54847	0.000921353	0.25433
Gm37894	-1.74191	0.268871	0.000936728	0.257294
Large2	1.11326	2.22709	0.000941482	0.257326
Rps18-ps1	2.19285	0.845819	0.000947383	0.25767
Plbd1	0.994341	8.05244	0.000983726	0.264653
Zbed4	-1.28763	5.4334	0.000999097	0.264653
Gm7494	-3.75983	-1.30177	0.000999961	0.264653
Gm37812	6.138	-1.59779	0.00100024	0.264653
Igkv9-120	-7.60128	-0.41482	0.00100755	0.264653
1810019D21Rik	5.54731	-1.94463	0.00100972	0.264653
Iglc2	4.1569	0.69768	0.00101118	0.264653
Gm12299	5.62926	-1.87067	0.00101698	0.264653
Sspo	2.13539	-0.336448	0.00102119	0.264653
Gm12607	-2.78858	-0.98425	0.00102295	0.264653
Jund	4.9946	0.899924	0.00102553	0.264653
Gm37846	3.48621	-0.585927	0.00104021	0.26606
4930519G04Rik	2.65528	-0.973273	0.00104057	0.26606
Gm50301	5.56158	-1.91663	0.00104635	0.26631
Myrip	5.84393	-1.78173	0.00107685	0.272823
H2-Ab1	0.836458	9.6957	0.00109993	0.277403
Gm47372	2.40305	-0.847011	0.00110619	0.27772
Fgd2	0.813763	5.61504	0.00111133	0.277752
Dsp	1.24913	1.42565	0.00113566	0.282559
Rpl36-ps3	2.63497	1.27758	0.00114186	0.282833
Ighv1-69	3.5812	-0.724903	0.00114896	0.283328
Smok2b	2.52425	-0.052087	0.00116174	0.28482
Rps12-ps1	3.40808	-1.55723	0.00116528	0.28482
Ftl2-ps	6.29458	-1.39937	0.00118264	0.287797
Itga3	1.63254	1.09142	0.0012112	0.29346
Neil2	3.87481	-1.79806	0.00122488	0.295485
Gatm	-3.39736	-0.669851	0.00123626	0.296938
Kcnc1	2.92725	-1.24095	0.00124393	0.297493
Gm50237	2.47705	-0.779659	0.00126773	0.301694
Gm10155	-3.82135	1.63411	0.00127245	0.301694
Igkv4-79	6.95818	-1.05735	0.00127781	0.301694
Gm35940	5.92686	-1.70844	0.00130253	0.306227
1700047O18Rik	2.84124	-1.02897	0.00131054	0.30681
Gm9902	4.69582	-1.27333	0.00132236	0.307155
Olfr314	5.7376	-1.86469	0.00133559	0.307155
Gm38221	6.09826	-1.65669	0.00133711	0.307155
Gm37648	1.7635	0.296943	0.00134004	0.307155
Rtn4rl1	1.59524	2.18114	0.00134276	0.307155
Aff2	1.93557	-0.418806	0.00134523	0.307155
Il13ra1	1.18392	2.43977	0.00139748	0.317777
Ryr1	1.33973	1.87289	0.00142661	0.322588
Gm16332	2.94014	-1.48114	0.00143026	0.322588
1110020A21Rik	-1.73282	0.423326	0.00144233	0.323993
Olfr171	5.59241	-1.96107	0.00146905	0.327648
Dkk2	3.87545	-1.79756	0.00147041	0.327648
Nlrp6	-3.09013	-1.35851	0.00148105	0.328698
Gm29676	3.36493	-1.56056	0.00149624	0.330746
1810062G17Rik	-3.3145	-1.60073	0.00150872	0.331272
Cyp2s1	1.96401	1.62328	0.00151705	0.331272
Nlgn3	2.47229	-0.926613	0.00151708	0.331272
H2-Eb1	0.899879	7.52908	0.0015225	0.331272
Olfr889	3.97535	-1.69463	0.00154097	0.332773
Gm26280	2.48846	-1.09094	0.00154139	0.332773
Gm5940	5.86179	0.380475	0.00155974	0.334132
Ccr9	1.28889	2.39077	0.00156554	0.334132
Gm27241	-1.8448	-0.253221	0.00156601	0.334132
Ighv2-3	7.25503	-0.81584	0.00157741	0.334132
Ighv5-9-1	6.90105	-0.976514	0.00157802	0.334132
Chac1	2.36873	-0.840088	0.00158382	0.334132
Aox3	3.91081	-1.19979	0.00161759	0.339156
Spo11	1.15105	1.35256	0.00162693	0.339156
Zhx1	4.61653	0.144039	0.00163448	0.339156
Olfm4	3.29565	-1.6177	0.00163584	0.339156
Gm18930	5.49951	-1.985	0.0016382	0.339156
Gm4779	3.61802	-1.43519	0.00165994	0.341607
Gm42486	5.40357	-2.04115	0.00166235	0.341607
Skida1	-2.09069	-0.584751	0.00167211	0.342345
Vwa1	2.16326	-0.00352432	0.00169077	0.344892
Ighv6-4	3.40577	-1.54253	0.00170602	0.346729
Krt10	3.03839	-1.41207	0.00173385	0.351097
Gm7146	5.82547	-1.8412	0.00174749	0.35156
Gm3854	2.05866	-0.482728	0.00175498	0.35156
Clec2g	2.67324	-0.969471	0.00175777	0.35156
Gm22358	-2.46036	-1.11124	0.00176742	0.35156
Aldh1a1	0.743518	4.30806	0.00177144	0.35156
1110006O24Rik	-1.88763	-0.108047	0.00177945	0.35156
Gm14317	2.56441	-0.832549	0.00178048	0.35156
Rorb	3.45786	-1.53281	0.00180342	0.354826
Thbs2	3.57497	-1.38704	0.00182128	0.357074
Ptges3	-0.580775	7.54079	0.00184228	0.359919
Ripply3	-2.36732	-1.14038	0.00185094	0.360343
Gins2	-0.597046	5.96666	0.001876	0.361406
Ighv6-3	2.47302	0.773679	0.00187977	0.361406
Tnfsf13os	1.78494	-0.15523	0.00188407	0.361406
1700022I11Rik	1.89615	-0.2964	0.00188495	0.361406
Gm14569	3.37514	-1.57134	0.00188897	0.361406
Fbl	-0.673186	7.00138	0.00190589	0.36306
4933406L23Rik	5.76035	-1.7822	0.00191071	0.36306
Ighv1-53	5.65584	-0.547127	0.00193137	0.364505
Abca6	4.06115	-1.66688	0.00193145	0.364505
Gm20686	5.38821	-2.01532	0.00193997	0.364873
Dnah6	2.7017	-0.205336	0.00195164	0.365828
Gulo	3.67124	-1.42361	0.00197352	0.367592
Shtn1	1.06502	5.15958	0.0019743	0.367592
Gm15516	-4.06516	-0.579698	0.00198162	0.36772
Scd4	1.92282	-0.489187	0.00204624	0.376465
Gm43623	2.23893	-1.08311	0.00205083	0.376465
Trpc5	2.78996	-0.525334	0.00205274	0.376465
Spint2	0.639911	5.18163	0.00206198	0.376465
1700048O20Rik	-1.0949	1.49502	0.00206267	0.376465
Plekhg1	2.02137	-0.359474	0.00209735	0.380969
Gm17949	3.83953	-1.80007	0.00210109	0.380969
Gm4613	-3.76875	1.24585	0.0021451	0.387684
Clcf1	-6.99861	-0.919836	0.00216342	0.389724
Cyp2a5	4.53018	-1.37398	0.00217104	0.389805
Eps8l1	-1.20383	2.89204	0.002185	0.389805
Rgs16	5.33874	-2.08649	0.00219393	0.389805
Gm37402	2.90987	-1.24898	0.00219921	0.389805
mt-Co2	1.50772	8.11135	0.0022102	0.389805
Gm43136	-2.97215	-1.37773	0.00221647	0.389805
Dpp6	3.5144	-0.789888	0.00222015	0.389805
Ahnak	0.840038	8.4603	0.00223288	0.389805
Patj	0.854836	4.2689	0.0022332	0.389805
Lsp1	0.708524	7.31633	0.00223412	0.389805
Gm5177	4.10986	-1.06004	0.00224205	0.389963
Gm6934	2.55806	-1.23049	0.00226409	0.392566
Snrnp40	-4.04496	0.346091	0.00228186	0.394413
Rarb	3.03942	-1.40968	0.00230144	0.396562
Id1	-1.12422	1.42667	0.0023231	0.398094
Cubn	1.90977	-0.332025	0.00232468	0.398094
Efhd1	1.97613	0.495585	0.00235819	0.398344
Cfh	1.36472	2.78209	0.00236894	0.398344
Bcl2l14	1.03404	1.81414	0.00237479	0.398344
Gm10602	3.32931	-1.62155	0.00237519	0.398344
Abca9	2.31171	-0.281675	0.00238844	0.398344
Rdh9	5.25733	-2.10665	0.00239014	0.398344
Gm2225	2.68253	2.37765	0.00239058	0.398344
Ighv1-80	2.94274	-1.17854	0.00239153	0.398344
Gm47992	3.82006	-1.82982	0.00239441	0.398344
Umodl1	5.3185	-2.09138	0.00239793	0.398344
Cfap44	2.8716	-1.0221	0.00240944	0.399061
9230112J17Rik	2.02017	-0.734712	0.00243913	0.402013
Gm35769	4.0801	-1.05937	0.00244175	0.402013
Gm37297	2.02795	-0.517701	0.00246482	0.40429
Ndufs5	-0.801149	4.35372	0.00247016	0.40429
Gm35755	5.46269	-2.02481	0.00256518	0.416911
Gm13093	2.97979	-1.43591	0.00259308	0.416911
3110082I17Rik	-0.626199	4.845	0.00260463	0.416911
Cdh1	1.4989	2.51406	0.00262547	0.416911
Fmod	4.18988	-1.6266	0.00262948	0.416911
Gm15621	1.95067	-0.763063	0.00262965	0.416911
Rrp9	-0.751762	3.49467	0.00262968	0.416911
Itgb6	1.86638	0.169413	0.00262989	0.416911
Ly6a2	2.59656	-0.82845	0.00263013	0.416911
B230209E15Rik	3.85414	-1.80414	0.00263165	0.416911
4931406G06Rik	2.17824	-0.826365	0.00263338	0.416911
Gm13414	3.8559	-0.761973	0.00263811	0.416911
Alox5ap	0.535525	6.62054	0.00265252	0.416911
Ifi207	0.79133	6.10318	0.00265933	0.416911
Cldn13	-3.95691	-1.69014	0.00266033	0.416911
Ggt1	1.71122	0.133399	0.00266749	0.416911
Klhl29	3.41569	-1.51389	0.00270154	0.421046
Olfr122	5.18598	-2.15544	0.00271302	0.42165
Mkx	4.38197	-1.52162	0.00274466	0.424014
Gm13408	1.4233	4.05717	0.00274872	0.424014
Gm5238	-5.7106	-1.81673	0.00276519	0.424014
Slc13a4	3.96342	-1.76299	0.00276528	0.424014
Mpeg1	0.876424	8.41427	0.00276733	0.424014
D430019H16Rik	5.24	-2.14275	0.00278112	0.424014
Ttc22	5.24	-2.14275	0.00278172	0.424014
1110019B22Rik	5.14376	-2.16596	0.0027924	0.424184
Gm15663	2.22643	-0.420185	0.00279813	0.424184
Fcer2a	1.59271	0.321835	0.00281279	0.425245
4930509E16Rik	-1.21552	1.01232	0.00284479	0.428913
Adam23	1.69422	-0.159082	0.00287402	0.431684
Gramd2	1.19919	1.62322	0.00288123	0.431684
Smagp	1.57878	0.784236	0.00288651	0.431684
Reln	3.36485	-0.436839	0.00289772	0.432197
Eef2-ps2	5.5667	-0.507053	0.00291705	0.433348
Gm6264	3.73021	-1.86467	0.00292317	0.433348
Rnf152	3.16529	-1.04349	0.00292887	0.433348
Gm38250	2.70912	-1.3415	0.00294647	0.433915
Tmprss11a	4.20723	-1.57809	0.00295046	0.433915
Ccbe1	2.4653	-0.635382	0.00295617	0.433915
Ptma	0.524493	9.38216	0.0030033	0.43967
Gm16477	-3.58326	4.60144	0.00303828	0.443621
Fggy	0.97187	2.49933	0.00305006	0.444173
Lamc2	2.50537	-1.07024	0.00306491	0.44461
Hadhb	-0.608785	6.03732	0.00306909	0.44461
Gm45877	5.09858	-2.20916	0.00307922	0.444916
Gm8979	-1.59953	0.555162	0.00309387	0.445871
Gm37943	1.64892	0.770597	0.00311428	0.446711
Gm50346	1.95522	-0.553495	0.0031158	0.446711
Gm43903	2.29999	-0.751307	0.00313482	0.44797
Serpind1	-2.13237	0.249658	0.00314231	0.44797
Gata5os	5.91788	-1.71043	0.00315431	0.44797
Sgcg	3.95783	-1.75037	0.00315688	0.44797
Gm47193	5.63781	-1.86503	0.00317376	0.448031
Ucp1	-5.87793	-1.69814	0.0031748	0.448031
Ciita	0.880567	5.37723	0.00318154	0.448031
Tlr1	1.21437	1.90498	0.00321419	0.451484
Cd3d	-2.46625	-0.763142	0.00323064	0.451526
Gm48372	2.44927	-0.223597	0.00325321	0.451526
Armh1	5.80347	-1.7929	0.0032574	0.451526
Ros1	5.65799	-1.91517	0.00327102	0.451526
Sec22a	0.812703	2.622	0.00327275	0.451526
Gm36043	-0.87301	2.54393	0.00327823	0.451526
4930466I24Rik	5.35132	-2.08373	0.00329637	0.451526
A930040O22Rik	2.82894	-0.882395	0.00329679	0.451526
Gm6087	-3.85201	-0.510818	0.00330604	0.451526
Sh3tc1	1.01436	3.01784	0.00330655	0.451526
Adam21	3.86181	-1.22692	0.00331052	0.451526
Gm2287	2.97194	-0.592692	0.00331214	0.451526
Tnni1	-2.04639	-0.772627	0.00332094	0.451615
Inhba	1.76772	-0.0725561	0.003336	0.451793
Gm17415	-1.17707	3.21113	0.00334481	0.451793
Gm6750	-4.85688	-1.02316	0.00335494	0.451793
Gm10145	-2.53646	0.284915	0.00336434	0.451793
Ifi209	0.896191	5.49048	0.00336695	0.451793
Adamts12	1.65399	0.143634	0.00337473	0.451793
Gm43794	5.04317	-2.22269	0.00340099	0.451793
Gm2053	5.07632	-2.21416	0.0034017	0.451793
4933421O10Rik	0.826753	2.89172	0.00340209	0.451793
Mobp	2.72797	-0.424558	0.00340368	0.451793
Dlx6os1	4.12417	-1.60199	0.00341594	0.452338
Ighv8-8	6.35922	-1.32704	0.00343124	0.453283
Cyp2c55	5.63937	-1.9199	0.00344774	0.454176
Gm26925	1.5896	0.195771	0.00345437	0.454176
Asb5	3.26378	-1.04276	0.00352574	0.462463
Crisp2	1.88931	-0.803653	0.00357561	0.467175
Itpkc	1.26199	1.02283	0.00357849	0.467175
Ppp1r2-ps2	-5.37471	-2.04186	0.0035893	0.467486
Gm49156	5.67835	-1.88078	0.00360213	0.468057
Gm20681	3.88269	-1.78841	0.00361805	0.469028
Upk1b	3.76836	-1.86897	0.00363376	0.469966
Mif	-0.636249	7.09675	0.00364722	0.470611
Gm26686	2.73337	-0.89797	0.00368746	0.47396
Porcn	3.20183	-0.596471	0.00369027	0.47396
Olfr775	5.73349	-1.83842	0.0037025	0.474433
2610318N02Rik	-0.766314	3.44487	0.00371602	0.474679
Mycl	0.990446	3.91171	0.00372153	0.474679
Gm2682	1.91266	-0.323265	0.00374314	0.47634
Kcnv1	5.11097	-2.20631	0.00375184	0.476355
AC106834.1	2.67809	-1.39229	0.00381842	0.483702
Ldhd	1.22546	0.92542	0.00383928	0.485237
Nlrp1b	1.90186	-0.11502	0.00386952	0.486989
Gm6851	1.83081	-0.739081	0.0038778	0.486989
Gm46224	1.58756	0.378456	0.00388824	0.486989
Lca5l	2.23712	-0.462503	0.00388826	0.486989
Gm6187	4.01559	-1.72324	0.00390025	0.487391
Slc15a3	1.48513	1.20686	0.00392858	0.488567
Gm8145	3.0741	-1.37863	0.00393587	0.488567
Eda	2.16546	-0.33666	0.00393608	0.488567
Gm39321	2.60702	-1.17997	0.00396408	0.490945
Pgr15l	5.61359	-1.89736	0.00398339	0.491247
Olfr308	5.61359	-1.89736	0.00398423	0.491247
Dcn	3.69589	-0.8788	0.00399861	0.491926
Fat3	3.12325	-0.461141	0.00403014	0.492824
Hspa12a	3.15752	-1.34675	0.00404777	0.492824
Gm29486	4.96938	-2.27322	0.00404807	0.492824
1700029F12Rik	4.96938	-2.27322	0.0040485	0.492824
Il12rb1	-6.04108	-1.58466	0.00405031	0.492824
Gm37015	-5.61177	-1.89516	0.00406865	0.493971
Csrp1	-0.496898	6.62557	0.00410503	0.4973
Sorcs2	1.78588	0.100117	0.00411407	0.49731
Rpl17-ps5	-1.43633	4.04458	0.00413964	0.499312
Meis2	3.29271	-0.961203	0.00415799	0.500386
Pin4	0.95488	2.66354	0.00416658	0.500386
Gm27007	5.60164	-1.92936	0.00418671	0.501718
4933407L21Rik	5.6586	-1.94607	0.00420717	0.503084
Tnf	-0.83203	3.40478	0.00423237	0.505009
Gm36684	4.95742	-2.27539	0.00428535	0.509113
Spint1	1.42147	0.81319	0.00430119	0.509113
Gm15922	2.15209	-0.537637	0.00430458	0.509113
Slc16a9	1.31885	1.59873	0.00431754	0.509113
Glt8d2	1.34201	0.738553	0.00432073	0.509113
Gm5643	2.12957	-0.412843	0.00432183	0.509113
Dzip1l	3.39438	-1.5433	0.00433447	0.509521
Gm43149	-1.31583	0.553546	0.00437629	0.513349
Rpl31-ps13	2.861	2.26259	0.0044275	0.517794
Gm36423	-1.66085	-0.391668	0.0044425	0.517794
Zfp92	1.54932	0.116584	0.00444274	0.517794
Sla2	0.753634	3.97339	0.00446051	0.517794
Lyz1	1.83782	-0.646052	0.00446381	0.517794
Gm13427	-2.06643	-0.751607	0.00447018	0.517794
Ly86	0.940904	4.41849	0.00448482	0.518407
Cpeb3	1.95928	-0.369032	0.00450537	0.518679
Aif1	0.805296	4.63883	0.00450586	0.518679
Gm16169	3.69101	-1.89446	0.00452986	0.519472
Gm24859	3.69101	-1.89446	0.00453148	0.519472
Plcxd3	4.19662	-1.63454	0.0045514	0.520485
Gck	3.47412	-1.49938	0.00456286	0.520485
A830082N09Rik	1.6314	-0.306251	0.0045754	0.520485
Lgals3	0.867162	4.76749	0.00457783	0.520485
E030026E10Rik	5.3608	-2.02006	0.00459169	0.520993
Il10ra	0.765121	4.11586	0.00462479	0.523677
Olfr1387	3.03726	-1.40635	0.00466427	0.525963
Jaml	0.995824	4.32307	0.00467811	0.525963
Grb14	2.78477	-1.04798	0.00469063	0.525963
Kremen2	1.72872	-0.164678	0.00469236	0.525963
Dsg2	1.22005	1.80219	0.00469237	0.525963
Frat2	-0.601594	5.9558	0.00470907	0.526734
Gm10406	3.15007	-1.0128	0.00472282	0.526734
Dsc2	2.03111	-0.685877	0.00472773	0.526734
Gm49435	2.48176	-1.50371	0.00473831	0.526854
Adamdec1	5.518	-2.01238	0.0047689	0.526882
Gm42555	3.35633	-1.62521	0.00477735	0.526882
Olfr332	3.03296	-1.40591	0.00478632	0.526882
Sgsm1	1.07652	1.94044	0.00479028	0.526882
Cep126	0.96105	2.77712	0.00479655	0.526882
Ighv1-42	-5.3426	-0.751949	0.00479949	0.526882
Hpgd	1.55599	-0.019848	0.00481118	0.526882
Xlr3b	1.52381	0.801946	0.00481453	0.526882
Dnajb1	-0.522034	7.0195	0.00483581	0.52817
Gtf2a1l	5.48434	-2.05424	0.00485973	0.529739
Atp1b2	-1.44831	1.57276	0.00487384	0.52993
Ccr5	0.777367	3.51144	0.00488058	0.52993
Gm48874	3.51568	-1.999	0.00489597	0.530049
Tspan9	1.09504	1.03451	0.00490079	0.530049
Gm11891	5.52059	-1.97964	0.00492058	0.531154
Fam186b	3.55333	-1.98305	0.00494129	0.531395
Ighv2-9	6.17378	-1.52201	0.00494948	0.531395
C2cd4c	2.75391	-1.34141	0.00495154	0.531395
Magi1	2.15014	-0.995018	0.00497574	0.532961
Mb21d2	1.73873	-0.608454	0.00501868	0.535641
Tdpoz1	5.00604	-2.22981	0.00502006	0.535641
Prop1	3.53857	-1.98463	0.00511036	0.542976
Gm11748	4.89728	-2.28909	0.00511434	0.542976
Uqcrc1	-3.83756	0.633749	0.00511816	0.542976
Exph5	1.71164	-0.628893	0.00517246	0.545862
Grpr	4.97008	-2.2725	0.00519226	0.545862
Iglc1	-4.35875	1.90736	0.00520051	0.545862
Gm43154	1.71701	0.146542	0.00521664	0.545862
Gm45312	5.04585	-2.25729	0.00521685	0.545862
Gcsam	0.886807	4.32068	0.00522413	0.545862
Olfr670	5.28676	-2.09838	0.00523685	0.545862
4930528J11Rik	3.072	-1.34663	0.00524183	0.545862
5330439M10Rik	6.09401	-1.5152	0.00524284	0.545862
Pcdhb21	2.94596	-0.970303	0.00524376	0.545862
Zfp128	0.911809	2.12925	0.00527196	0.54777
Anpep	0.896467	4.9347	0.00528616	0.548219
Nubpl	-0.719889	3.41255	0.00530801	0.549458
Gm19557	1.36161	0.387926	0.00532281	0.549964
4930553I21Rik	5.15706	-2.13075	0.00534013	0.550426
Gm34730	3.08529	-1.74688	0.00535186	0.550426
Gm36932	1.61905	-0.399656	0.00535704	0.550426
Zdhhc19	4.00617	-1.67963	0.0053686	0.550594
Gm12201	3.48963	-2.00003	0.00543293	0.556164
Gm49539	3.50738	-2.00227	0.00544992	0.556875
Olfr433	1.34305	0.42052	0.00546619	0.557511
Ighv1-74	1.8961	0.0938826	0.0055179	0.561406
Gm18526	4.82765	-2.33935	0.00555372	0.561406
Gm42771	4.82765	-2.33935	0.00555525	0.561406
Scn2b	3.14379	-1.07545	0.00555562	0.561406
Gm16029	4.14761	-1.637	0.00556659	0.561406
Gstt3	0.78838	2.49227	0.00556754	0.561406
Gm10248	2.84707	-1.5448	0.00558373	0.561406
Fam167b	-4.89903	-2.28323	0.00558532	0.561406
Gm11659	3.43854	-2.04657	0.00560562	0.562264
Tmem204	2.35201	-1.20544	0.00561861	0.562264
Tubg2	3.49835	-1.99736	0.00563391	0.562264
1700001D01Rik	3.00027	-1.77239	0.0056348	0.562264
Gm16867	5.26562	-2.07271	0.00565051	0.562264
Phyhipl	3.6622	-1.90008	0.00565843	0.562264
Gm32067	5.5003	-1.98441	0.0056648	0.562264
Sult1a1	1.23583	3.39803	0.00568496	0.562642
Gm48602	5.39861	-2.00939	0.00568888	0.562642
Dpp4	0.621131	6.12962	0.00571016	0.563741
H2-M5	2.11501	-0.874923	0.00574167	0.565845
Dnajb3	-2.08778	-0.716623	0.00578571	0.569174
P3h4	2.30878	-0.855043	0.00579917	0.569489
9130015A21Rik	3.70777	-1.86257	0.0058203	0.570554
Mybl2	-0.584516	5.3088	0.00584604	0.572066
Gabbr2	2.31559	-0.885792	0.00588108	0.573614
Gm48729	6.06463	-1.59772	0.00588755	0.573614
Padi2	0.815967	4.59801	0.00589287	0.573614
Nkx2-6	5.43163	-2.06624	0.00591365	0.574629
Sprr1a	-5.5701	-1.9336	0.00593429	0.575626
Gm24378	-2.96468	-1.81291	0.00597533	0.577641
Gm13166	3.35466	-1.54343	0.00597588	0.577641
Gm7337	5.38746	-2.07606	0.00600994	0.579681
Gm28892	-2.60844	-1.67954	0.00601788	0.579681
Gm8989	1.17646	1.19104	0.00602884	0.57973
Gm18492	3.51141	-1.50951	0.00608728	0.583545
Prxl2b	1.2144	0.859349	0.00610547	0.583545
Egfl8	1.4618	0.847988	0.00611912	0.583545
Gm44550	1.30827	0.861543	0.00612577	0.583545
Trgv7	-5.10066	-2.17064	0.00613783	0.583545
Pram1	-4.91969	-2.2785	0.00614475	0.583545
Wfdc9	-4.91969	-2.2785	0.00614544	0.583545
Zmat4	2.39229	-0.8144	0.00615934	0.583545
Itgb4	1.28081	1.84522	0.00616317	0.583545
Ctag2l2	-5.65383	-1.88357	0.00618742	0.584058
B3galt1	1.67783	-0.255816	0.00620166	0.584058
Gm33450	5.3593	-2.04895	0.00620973	0.584058
Cdk15	5.3593	-2.04895	0.00621069	0.584058
Otos	0.98163	1.78076	0.00622805	0.584699
E030042O20Rik	1.55973	-0.0924135	0.00624289	0.585057
Gm31503	3.53484	-1.98724	0.00625735	0.585057
Gm49887	4.88294	-2.29125	0.0062635	0.585057
Igkv6-25	5.33898	-0.818711	0.00630549	0.587502
Gm45089	4.94514	-2.27755	0.00631668	0.587502
Gm48292	5.36538	-2.08096	0.00632223	0.587502
Dpysl5	5.15023	-2.1625	0.00633203	0.587502
Tmem236	2.81188	-1.32699	0.00635139	0.588315
Gm43728	1.60732	-0.261037	0.00640393	0.590656
Gm5148	1.50714	-0.0544733	0.00640648	0.590656
Spdye4c	4.80197	-2.34446	0.00641707	0.590656
Pdzd4	1.4096	0.559594	0.00643355	0.590656
9630010A21Rik	1.77758	-0.373364	0.00644129	0.590656
Gm31258	4.89501	-2.32615	0.00645188	0.590656
Cxcl16	1.08405	2.64703	0.00645893	0.590656
Gm39139	1.99613	-0.972098	0.00647103	0.590656
Gm14147	6.00678	-1.63712	0.00647923	0.590656
Trim38	4.87032	-2.29413	0.00648312	0.590656
Gm49654	1.31357	0.9584	0.00653498	0.59375
Aicda	3.51251	-1.50429	0.00654582	0.59375
Klhdc7b	3.36539	-1.55185	0.00654919	0.59375
Slit2	1.5252	0.173924	0.0065759	0.595199
Ccr2	0.770327	7.18107	0.00661586	0.597841
Gm48978	1.41462	0.655237	0.00666048	0.59888
Ang2	5.41327	-2.03659	0.00666147	0.59888
Ptpn13	2.03004	0.33899	0.00667874	0.59888
Gm10561	-3.73137	-1.84619	0.00668071	0.59888
Cst3	0.669327	9.47571	0.00668132	0.59888
Olfr63	3.77719	-1.86893	0.00672222	0.600816
Fmo5	0.773146	2.99004	0.00672518	0.600816
Ruvbl1	-0.508502	6.76758	0.00674253	0.600816
Gm23322	-2.77783	-1.55395	0.00674928	0.600816
Fkbp14	3.03755	-1.19758	0.00676794	0.600816
Boll	-1.5657	-0.137863	0.00677628	0.600816
Vmn2r52	3.01542	-1.42769	0.00679195	0.600816
Aqp6	3.46073	-2.00746	0.0068224	0.600816
Gm36908	3.86653	-1.78995	0.00682942	0.600816
Bmp4	2.48637	-1.50416	0.00683986	0.600816
Irf8	0.831764	7.52907	0.00685145	0.600816
Hapln3	3.69649	-1.89022	0.0068603	0.600816
Platr20	5.34313	-2.08585	0.00688117	0.600816
Gm45218	5.4795	-1.98918	0.00688432	0.600816
D630036H23Rik	-2.70263	-1.54874	0.00688449	0.600816
Gm47838	2.75396	-1.60524	0.00688802	0.600816
Prss22	5.6214	-1.89477	0.00689656	0.600816
Wnt3a	5.6214	-1.89477	0.00689784	0.600816
Zxdb	-1.06034	3.47447	0.00692774	0.602301
Gm10268	-1.56783	-0.291402	0.00695977	0.602301
Gm19666	3.83117	-1.85487	0.00696274	0.602301
Gm48346	3.4068	-2.04711	0.00697776	0.602301
Dtx1	3.60194	-1.97021	0.00698528	0.602301
Gm40918	-5.4631	-1.99004	0.00698896	0.602301
Mcub	1.33451	0.724622	0.0069996	0.602301
Gm4969	1.43052	0.503726	0.00701187	0.602301
Pcdhb19	2.67664	-1.65715	0.00701259	0.602301
Gm29383	-1.91096	-0.379441	0.00704129	0.603502
Trpc1	2.4854	-1.278	0.00704832	0.603502
Ran	-0.575091	8.96737	0.00711647	0.60793
Gm29128	5.94652	-1.67764	0.00713963	0.60793
Plekhm3	0.776878	5.03964	0.00713992	0.60793
Gm27179	5.16352	-2.12736	0.00714387	0.60793
Gm37514	5.25085	-2.17833	0.00716513	0.608194
Gm12063	-3.77747	-1.82384	0.00717466	0.608194
Gm25989	-1.61951	-0.530066	0.00717986	0.608194
Gm38215	-4.77195	-2.34596	0.00721046	0.608737
Fmr1nb	-5.54673	-1.93972	0.00721509	0.608737
Tns4	1.94857	-0.491167	0.00721918	0.608737
Clec1a	0.960717	4.01238	0.00724468	0.609961
Gsn	0.758155	4.25684	0.00727758	0.611802
Kank4	4.90646	-2.28548	0.0073298	0.612892
Gm29097	4.90646	-2.28548	0.00733054	0.612892
Gm15666	2.13407	-0.352959	0.00735145	0.612892
Gm12623	5.51663	-1.89822	0.00735209	0.612892
Gm43009	2.12216	-1.32755	0.00735579	0.612892
Gm42910	5.31619	-2.1272	0.00736696	0.612892
Gm16485	1.88484	-0.9255	0.00737091	0.612892
Gm37403	2.92001	-1.5153	0.00737892	0.612892
Gm3364	5.29259	-2.13217	0.00741241	0.613394
Tmem200a	3.39678	-2.04921	0.00741465	0.613394
Gm44769	4.98399	-2.26961	0.00741812	0.613394
Gpld1	1.98206	-0.449605	0.00743288	0.613699
Gm12697	-6.09063	-1.58778	0.00750447	0.61869
Olfr1269	5.03886	-2.22129	0.00751708	0.61881
Cd300c	1.39654	1.31871	0.00754102	0.619632
Gm44091	-1.54899	-0.581766	0.00754941	0.619632
4930451E10Rik	4.68498	-2.4063	0.00757542	0.620096
Gm48817	2.21565	-0.831039	0.00757741	0.620096
Igf2	-4.51239	-1.26803	0.00760968	0.62182
Gm12778	2.21865	0.137187	0.00763387	0.622879
Olfr983	3.6039	-1.43	0.00766161	0.622931
Olfr388-ps1	5.59251	-1.90201	0.00766602	0.622931
Gm7463	5.59251	-1.90201	0.00766819	0.622931
Capn6	2.57478	-1.0345	0.00770781	0.624383
Gm44673	2.19934	-1.45264	0.00770857	0.624383
Gm45548	-2.01325	-0.95217	0.00774001	0.626016
Syt9	5.32057	-2.09074	0.00782139	0.630735
Gm21887	-1.77417	-0.745525	0.00783131	0.630735
Art2a	-0.85025	2.00582	0.00783246	0.630735
A3galt2	3.39108	-2.05953	0.00784908	0.630872
Hmcn1	1.6674	-0.294189	0.0078569	0.630872
Gm37363	3.44043	-2.04596	0.00788484	0.631097
Gm50352	5.88362	-1.71934	0.00789182	0.631097
Cngb3	5.88361	-1.71934	0.00789383	0.631097
Rnf128	2.06529	0.131932	0.00790852	0.631362
Gm13433	-3.00707	-1.75162	0.00792292	0.631455
Snrpd2	-0.541094	5.45906	0.00793245	0.631455
9930111J21Rik2	1.04435	4.39299	0.00795602	0.632424
Rnu3b1	2.10215	-0.882019	0.00799796	0.634848
Gm19764	-5.30069	-2.06046	0.00804638	0.637369
Kng2	5.39136	-2.04141	0.0080527	0.637369
Fam129a	0.663582	6.03804	0.0081138	0.638587
Gm16487	2.64218	-0.966342	0.0081175	0.638587
Rgmb	1.35861	0.199385	0.00812682	0.638587
Gm27326	2.98329	-1.80474	0.00814702	0.638587
Map3k9	0.845733	2.21597	0.00814964	0.638587
Gm671	5.29393	-2.03603	0.00819018	0.638587
AI661453	0.777921	2.70056	0.00819195	0.638587
Slfn5	0.803557	5.43589	0.00819304	0.638587
Gm7672	1.39517	0.0158566	0.0082005	0.638587
2810429I04Rik	1.1618	1.46086	0.00821413	0.638587
Gpr12	4.67145	-2.40928	0.00822108	0.638587
Gm11782	4.76112	-2.3525	0.00822529	0.638587
Gm5065	4.91188	-2.3232	0.00826176	0.638587
Ada	-0.621067	4.55216	0.00826313	0.638587
Gm45135	4.88391	-2.32834	0.00826348	0.638587
Gm44186	4.91188	-2.3232	0.00826372	0.638587
Klhdc8a	4.91188	-2.3232	0.00826432	0.638587
BC026513	3.71373	-1.31583	0.00827525	0.638587
Gm17169	3.00528	-1.50417	0.00831048	0.639147
Wbscr25	2.94859	-0.964456	0.00831437	0.639147
A030001D20Rik	-1.60118	-0.644039	0.00833595	0.639147
Prrg2	0.985615	1.56734	0.00834647	0.639147
Sema3f	4.71419	-2.40111	0.00835023	0.639147
Col25a1	2.2533	-1.24079	0.00835789	0.639147
Atg4c	0.633862	3.45472	0.00836315	0.639147
Mmp28	1.39224	0.294967	0.00838733	0.639676
Sowahb	5.21459	-2.15183	0.00839313	0.639676
Gm16892	1.73326	-0.725421	0.00840685	0.639843
Emilin2	-0.79764	4.5795	0.00843665	0.641231
4933431K23Rik	2.70127	-1.65581	0.00847449	0.642764
Gm2453	2.57314	-1.47323	0.00848703	0.642764
1600010M07Rik	1.47748	-0.0531416	0.00849157	0.642764
Gm24139	1.96469	-1.09324	0.00857088	0.645956
Tep1	0.56244	5.29698	0.00857125	0.645956
Cd7	1.65414	0.993142	0.00857359	0.645956
Platr9	2.55539	-1.71362	0.00858862	0.645956
Gm43857	-1.10169	1.03666	0.0086038	0.645956
Klhl40	5.11819	-2.2442	0.0086116	0.645956
Cdca8	-0.521895	6.51932	0.00861523	0.645956
Ush2a	1.93144	-0.997968	0.00863328	0.646436
Psap	0.588856	8.89175	0.00865546	0.647223
Myt1	2.47377	-1.12185	0.00867177	0.64757
Cfap46	2.49573	-1.49872	0.00871568	0.649519
Gm43538	5.16067	-2.1597	0.00872128	0.649519
Gm43990	-4.62936	-2.4122	0.00874228	0.649548
4732490B19Rik	-4.62936	-2.4122	0.00874508	0.649548
Srp54b	3.19663	-0.244857	0.00880235	0.65186
Gm5432	4.11909	-1.6044	0.00880629	0.65186
4930500A05Rik	4.0169	-1.75127	0.0088124	0.65186
Gm16159	2.24374	-1.23037	0.00882321	0.65186
Rap1a-ps2	5.81781	-1.76229	0.00888513	0.654498
Olfr1265	4.94114	-2.31806	0.00889047	0.654498
Muc2	2.3577	-0.486358	0.0088943	0.654498
Gm10176	4.95786	-2.27466	0.00893843	0.654878
Auts2	4.84101	-2.29988	0.00894395	0.654878
A430078I02Rik	-1.43901	0.0350429	0.00897807	0.654878
Ms4a18	4.85655	-2.33347	0.00897825	0.654878
Gm36201	4.85655	-2.33347	0.00898063	0.654878
Gm50226	-2.03731	-0.159565	0.0089817	0.654878
Prss38	4.85655	-2.33347	0.00898314	0.654878
Prr27	2.99923	-1.77238	0.00899478	0.654878
Gpr141	1.09296	3.31317	0.00900569	0.654878
Dok6	1.34758	0.522348	0.00903369	0.654919
Sema5a	2.19245	-0.963472	0.00903789	0.654919
Clec5a	-1.52156	-0.251138	0.00904338	0.654919
Olfr1477	5.21703	-2.11362	0.00905546	0.654919
Anp32b	-0.50101	10.0093	0.0090711	0.654919
Gm44681	-3.70589	-1.8929	0.00907708	0.654919
Lrtm1	3.72252	-1.8544	0.0091095	0.656404
Gpr141b	1.14033	4.22245	0.00912567	0.656716
Olfr756-ps1	-2.36386	-1.56234	0.00920285	0.659913
Rpl34-ps1	1.05965	3.89857	0.00921043	0.659913
6430590A07Rik	-5.92042	-1.66285	0.00922553	0.659913
Gm7027	1.20172	3.47093	0.00922637	0.659913
Rnf17	-1.18926	1.50622	0.00922956	0.659913
Gm50021	-1.83653	-0.21229	0.00925623	0.660554
Gm6192	1.52304	-0.674267	0.00927733	0.660554
Marco	4.36963	-1.44557	0.00929261	0.660554
Tmem8	0.617743	4.19526	0.00929541	0.660554
Gm49901	1.51358	-0.216018	0.00929804	0.660554
Gm10417	5.29743	-2.09562	0.0093373	0.660814
Gm10513	2.07282	-0.547781	0.00934879	0.660814
Olfr447	5.22144	-2.14703	0.0093522	0.660814
Hoxaas2	2.20245	-1.10592	0.00936079	0.660814
Gm36584	3.12843	-1.74698	0.00938163	0.660814
Aamdc	-0.718512	3.44499	0.00938645	0.660814
Nudt11	3.54081	-1.95572	0.00939113	0.660814
Rgs22	2.05542	-0.403346	0.00939698	0.660814
Gm48342	1.57255	-0.90419	0.00942348	0.660943
Snhg14	1.08564	0.845874	0.00943204	0.660943
Gm33994	2.0782	-1.06185	0.00943655	0.660943
Gm15441	-1.73798	-0.693364	0.00945007	0.660943
Klhl12	-0.598516	3.86779	0.00945839	0.660943
Gm13480	-3.97247	-1.63532	0.00948158	0.661731
Gm34589	-2.48303	-1.45172	0.00952242	0.663265
Svs4	4.67146	-2.40849	0.00952746	0.663265
Rps8-ps4	-2.72278	0.694972	0.0095871	0.665818
Mfsd8	-5.20661	-2.1137	0.00959165	0.665818
A230059L01Rik	-2.91077	-1.8099	0.00960594	0.665818
Gm13678	4.76012	-2.39292	0.00962764	0.665818
Gm43111	1.53206	0.461497	0.00964493	0.665818
Lrrc7	3.9248	-1.77371	0.00964714	0.665818
Gm9077	3.77476	-1.89839	0.00964815	0.665818
Gm11205	-4.7747	-2.3454	0.0096821	0.666875
Rhoj	1.86547	-0.422874	0.00969768	0.666875
4930414F18Rik	2.96747	-1.48555	0.00969952	0.666875
Pde6h	1.46324	0.359284	0.00972649	0.667902
Olfr1489	2.79941	-0.884112	0.00974494	0.668341
Leap2	1.72039	-0.655416	0.00977109	0.669307
Unc13b	1.1349	1.09078	0.00979372	0.670031
Gm31992	5.74891	-1.80656	0.00980605	0.670048
Gm44017	2.59113	-1.69622	0.00981865	0.670084
Mns1	-0.515321	6.18518	0.00983858	0.670619
Gm8899	1.21836	0.573564	0.00987667	0.671436
Mrpl16	-0.580753	5.40403	0.00988675	0.671436
4921507P07Rik	0.838903	1.93597	0.00988687	0.671436
C430049B03Rik	-1.38862	0.26315	0.00996427	0.675588
Plin1	3.24098	-1.63192	0.00999272	0.675588
Grm8	3.78265	-1.2568	0.00999281	0.675588
4930563E18Rik	-2.6977	-0.916841	0.00999672	0.675588
Vmn1r217	3.7906	-1.84674	0.0100222	0.676489
Gm13456	0.780101	7.58052	0.0100536	0.676973
Smoc1	0.983848	0.986253	0.0100613	0.676973
9930120I10Rik	1.35342	0.660506	0.0100668	0.676973
Gm38368	-1.67046	0.466956	0.0100885	0.676973
Gsap	0.745979	4.21736	0.0100904	0.676973
Gm29291	-2.15801	-1.21073	0.0101077	0.677249
Gm28653	3.59038	-1.41375	0.0101236	0.677249
Gm24336	1.40858	-0.0185984	0.0101311	0.677249
Abca1	0.666007	4.40148	0.0101467	0.677474
Gm10856	3.44441	-2.03623	0.0101743	0.678496
Siglecg	0.756177	3.79022	0.0102017	0.679102
Gm38339	2.54162	-1.72498	0.0102078	0.679102
Slc46a3	0.863534	4.19398	0.0102269	0.679553
Kdm7a	0.617	5.80945	0.0102628	0.681113
Gpr82	1.37651	0.221695	0.0102749	0.681113
Grip1	1.91796	-0.685509	0.0102909	0.68136
Ighv10-3	-4.56735	-0.12204	0.0103165	0.682244
Llph	-0.530423	7.05678	0.0103362	0.682733
Lgals1	-0.579106	5.16591	0.0103971	0.685934
Gm15931	1.29194	0.565835	0.0104339	0.687549
Gm9530	1.30911	0.53217	0.0104639	0.688697
Gm17409	3.5206	-1.99058	0.0104762	0.688697
Gm38177	5.36859	-2.04623	0.0105196	0.690733
Ghrl	-1.80863	-0.848863	0.0105352	0.690839
Gm13622	-1.03526	1.2367	0.0105544	0.690839
Gm14173	4.19598	-0.543997	0.010563	0.690839
Ascl4	3.11273	-1.76871	0.010571	0.690839
Gm50323	2.87652	-1.85607	0.0105981	0.691631
P4ha3	-2.10914	-0.577412	0.0106081	0.691631
9630014M24Rik	5.22729	-2.11087	0.0106284	0.692143
Sphkap	3.69674	-1.88711	0.0106625	0.69327
Gm13807	1.61828	-0.983776	0.0106786	0.69327
Mypop	1.89527	-1.13845	0.0106832	0.69327
Gm27184	2.69561	-1.66416	0.0107198	0.69424
Ripk4	2.14528	-0.738674	0.0107857	0.69424
Arrdc4	0.649295	3.90865	0.0107861	0.69424
Sis	2.6174	-1.70176	0.0108015	0.69424
Gm48203	4.52663	-2.47652	0.010806	0.69424
Mgat4c	4.52663	-2.47652	0.0108082	0.69424
Prdm6	4.7863	-2.34664	0.0108089	0.69424
Ccdc159	4.7863	-2.34664	0.0108097	0.69424
Ninj2	4.74642	-2.39513	0.0108107	0.69424
Gm29570	-5.11623	-2.1668	0.0108276	0.694335
Gm32200	3.74397	-1.29874	0.0108372	0.694335
Gm48302	-1.88121	-1.17027	0.0108655	0.694732
Gm37024	1.35487	0.631248	0.0108685	0.694732
Olig1	4.59907	-2.42259	0.0108954	0.695652
Gm4881	4.54209	-2.47348	0.0109262	0.696718
Snai2	4.62763	-2.41664	0.0109493	0.696718
Madcam1	4.62763	-2.41664	0.0109498	0.696718
Olfr459	5.67652	-1.85224	0.0109667	0.696993
Gm5705	4.63044	-1.25339	0.0110058	0.698677
Cdh4	2.78054	-1.31938	0.0110187	0.698698
AC149090.1	0.468678	6.37324	0.0110542	0.699433
Gm48880	1.70803	-1.03823	0.0110555	0.699433
Gm42778	-3.58627	-1.93719	0.0111169	0.700995
Mmp17	1.4652	-0.560656	0.011126	0.700995
Gm11335	2.48801	-1.76105	0.0111321	0.700995
Gm24146	1.28638	0.312185	0.0111439	0.700995
Mir3075	5.14932	-2.23909	0.0111444	0.700995
Hif3a	0.859097	3.48474	0.011156	0.700995
Trim42	5.1969	-2.15197	0.0111743	0.701349
Gm16070	1.0619	1.43099	0.0112031	0.702365
Adam7	4.10026	-1.62753	0.011268	0.703807
Gm48425	4.77758	-2.38992	0.0112928	0.703807
2310043M15Rik	2.51512	-1.72497	0.0112957	0.703807
Rasgrp4	0.874804	3.26756	0.0112971	0.703807
Gm35572	5.1149	-2.20562	0.0113014	0.703807
Sema6c	1.8729	-1.17521	0.0113066	0.703807
Abhd3	2.58999	-1.43051	0.0113149	0.703807
Snca	1.89496	-1.05029	0.0113612	0.703913
Tmem132a	1.44672	-0.204526	0.0113903	0.703913
Cnn2	0.496291	6.62679	0.0113981	0.703913
Scarna2	1.29339	2.66686	0.0113993	0.703913
Mdk	-2.24679	-1.38238	0.0114041	0.703913
Asb4	-2.22103	-1.25269	0.011405	0.703913
Neb	1.22678	2.34927	0.0114152	0.703913
Gramd3	0.719854	4.11465	0.0114181	0.703913
Ly6g2	3.99155	-1.70508	0.011441	0.704511
Aip	-3.3314	-1.59147	0.0114532	0.704511
Pdzk1	3.50644	-2.03086	0.0115071	0.706271
Gpr179	1.96954	-0.120729	0.0115073	0.706271
Gm50357	3.54834	-2.01201	0.0115526	0.708267
Armh4	3.37318	-1.57053	0.0115946	0.70836
Gm37416	-1.11853	0.736184	0.0116007	0.70836
Ltb	1.13828	2.33807	0.0116049	0.70836
E230016K23Rik	2.57053	-1.00742	0.0116051	0.70836
Gm24498	5.08156	-2.25148	0.011628	0.708618
Gm48237	3.36568	-2.0855	0.0116349	0.708618
Ighv10-2	-5.28303	-2.09599	0.0116793	0.709454
Aoc3	5.05422	-2.25656	0.0117018	0.709454
Gm25106	5.05422	-2.25656	0.0117038	0.709454
Gm36879	5.05423	-2.25656	0.0117066	0.709454
Gm15644	2.80304	-1.90857	0.0117227	0.709454
Gm7860	-3.16657	-2.166	0.0117393	0.709454
Gnb3	-3.1598	-1.22212	0.0117405	0.709454
Gm14385	4.51172	-2.47873	0.0117509	0.709454
Gm16573	1.78799	-0.787886	0.0118016	0.711738
Gm39929	-2.95247	-1.44709	0.011853	0.713473
Gm45206	-2.76368	-0.832516	0.0118561	0.713473
Gm2389	4.98531	-2.23194	0.0118691	0.713483
Gm28465	3.45898	-1.56574	0.0119085	0.714638
Gm44649	1.38375	-0.314046	0.0119154	0.714638
Rap1gap	1.93484	-1.16098	0.0119269	0.714638
BC048644	2.60832	-1.47123	0.0119412	0.714719
Gm12043	4.93445	-2.24326	0.0119737	0.715599
Tex52	4.5749	-2.46822	0.0119817	0.715599
Gm21816	-1.4175	-0.131669	0.0120763	0.720473
Gm30091	-5.36071	-2.01562	0.0121106	0.720958
Gm44157	2.97737	-1.44147	0.0121196	0.720958
Calhm5	4.93014	-2.27971	0.0121422	0.720958
Pls1	1.3975	0.199933	0.0121466	0.720958
Gm48004	5.27336	-2.1005	0.0121632	0.720958
Gm45303	5.43956	-2.10226	0.0121741	0.720958
Rnd3	0.79874	5.24104	0.0121888	0.720958
Gm23468	-4.80737	-2.33892	0.0122158	0.720958
Cdk2ap1	0.555175	6.05864	0.0122329	0.720958
Btnl2	2.81007	-1.51341	0.0122351	0.720958
G6pd2	2.55961	-1.44384	0.0122431	0.720958
Csmd1	2.44732	-1.1078	0.0122758	0.720958
Dpy19l2	5.02703	-2.26164	0.0122896	0.720958
4930507D10Rik	5.02703	-2.26164	0.0122897	0.720958
Gm14546	5.6003	-1.89942	0.0122913	0.720958
B9d1	-1.32744	-0.0345456	0.0122923	0.720958
Gm12774	-1.50069	-0.628077	0.0123145	0.7215
Cnr2	0.775209	2.52732	0.0123457	0.721508
Gm16499	3.83759	-1.83496	0.0123459	0.721508
Gm44230	3.55897	-1.98829	0.0123566	0.721508
Gm46411	1.48706	-0.415705	0.0123804	0.721508
Grin3a	1.28992	0.784879	0.0123878	0.721508
Amotl2	1.72398	-0.702159	0.0123927	0.721508
Gm42843	2.21584	-1.4427	0.0124536	0.724291
Gm11672	-1.66594	-1.05621	0.0124884	0.725132
H2ac10	1.95155	-1.42812	0.0124942	0.725132
Pdlim4	3.64968	-1.87433	0.0125613	0.728162
Gm44093	3.2096	-2.15564	0.0125726	0.728162
Kcnip1	2.32988	-1.07703	0.0125906	0.728443
Olfr825	2.69856	-1.11427	0.0126454	0.730335
Gm42517	3.18773	-2.16057	0.0126885	0.730335
H2-DMb1	0.737642	4.81363	0.0127227	0.730335
Irx3os	2.85624	-1.55516	0.0127264	0.730335
4930429F24Rik	1.30037	-0.655181	0.0128272	0.730335
Enox1	1.96272	-0.874809	0.0128305	0.730335
Gm26740	1.28691	0.330322	0.0128419	0.730335
Gm47756	3.35851	-1.57486	0.0128612	0.730335
Gm6331	-3.18968	-2.16098	0.0128654	0.730335
Mgp	2.24089	-1.63298	0.0128679	0.730335
Gm49785	1.44189	-0.0164342	0.0128958	0.730335
Fndc4	2.10888	-0.586982	0.0129274	0.730335
Siah1b	-0.621295	3.53618	0.0129662	0.730335
Gbp2-ps	4.64116	-2.41366	0.0129942	0.730335
2700068H02Rik	4.64116	-2.41366	0.0129944	0.730335
Gm5796	2.2952	-1.6016	0.0130644	0.730335
Gm28791	-1.2657	0.842886	0.0130856	0.730335
Elavl4	4.68676	-2.40551	0.0131893	0.730335
Gm6325	4.68676	-2.40551	0.01319	0.730335
Fam83e	1.52072	-0.846072	0.0132075	0.730335
Gm48353	1.72355	-0.720656	0.0132215	0.730335
Slc4a10	2.09691	-0.869601	0.0132279	0.730335
Olfr224	5.08875	-2.21062	0.0132621	0.730335
Gm43834	5.08875	-2.21062	0.0132654	0.730335
A330074K22Rik	3.24577	-1.68432	0.0132864	0.730335
Gm49544	-5.04099	-2.21755	0.0133004	0.730335
Sgk2	1.85788	-1.05476	0.0133042	0.730335
Nav3	2.43154	-0.204708	0.0133212	0.730335
Olfr622	4.16772	-1.67979	0.0133827	0.730335
Usp2	-0.789881	1.89165	0.0134004	0.730335
Ybx1	-0.422206	9.27791	0.0134014	0.730335
Gm28722	-5.70102	-1.84411	0.0134103	0.730335
Mettl5os	-1.27752	0.560111	0.0134407	0.730335
4921534A09Rik	3.43957	-2.07133	0.0134416	0.730335
Gm26477	-4.47109	-2.4817	0.0134653	0.730335
Gm21188	1.08814	1.34885	0.0134669	0.730335
Slc22a6	2.94476	-1.22308	0.0134834	0.730335
Ncam2	1.33474	-0.725667	0.0134921	0.730335
Gm49970	1.12714	1.09999	0.0134943	0.730335
Olfr541	4.99965	-2.26671	0.0134974	0.730335
Lrrn2	4.99966	-2.26671	0.0134978	0.730335
Gm44206	4.46503	-2.48699	0.0135	0.730335
Gm4922	4.46503	-2.48699	0.0135	0.730335
Gm5353	4.46503	-2.48699	0.0135001	0.730335
Gm12496	-3.74985	-1.84156	0.0135107	0.730335
Sf1	2.22023	-1.26763	0.0135203	0.730335
Ap1m2	1.4037	-0.595075	0.0135379	0.730335
Gm12598	3.57902	-2.00767	0.0135722	0.730335
Gm43907	5.23739	-2.10812	0.0135845	0.730335
Gm15759	5.23739	-2.10812	0.0135879	0.730335
Gm9522	2.19466	-0.462099	0.0136107	0.730335
Hipk4	-1.49122	-0.836033	0.0136525	0.730335
Gm13836	-3.0546	-1.66287	0.0136815	0.730335
Nrg1	1.46151	-0.652179	0.0136999	0.730335
Slc8a2	2.54551	-1.70916	0.0137209	0.730335
Rgs7bp	-0.883716	2.70705	0.0137263	0.730335
Gm29590	3.29688	-2.10344	0.0137346	0.730335
4930417O13Rik	-1.32935	-0.454427	0.0137562	0.730335
Klk4	2.80959	-1.28861	0.0137577	0.730335
Gm49660	3.7186	-1.92109	0.0137783	0.730335
Jph4	1.69614	-1.27617	0.013785	0.730335
Unc93b1	0.53744	5.91926	0.0138026	0.730335
Gm37108	1.92424	-0.903392	0.0138219	0.730335
Iglv1	-3.4621	0.146438	0.0138326	0.730335
Srpx2	3.0079	-1.787	0.013858	0.730335
Mtmr4	0.623068	5.32313	0.0138695	0.730335
Btla	0.665304	5.57256	0.0138755	0.730335
Gm9118	-1.14205	5.18172	0.0139075	0.730335
Gm3052	-3.52736	-1.90452	0.0139463	0.730335
Hsbp1l1	2.26577	-1.22297	0.0139507	0.730335
6430571L13Rik	2.23898	-1.45041	0.0139921	0.730335
Ak7	1.58972	-0.807046	0.0139925	0.730335
Ppil6	-1.98892	-1.19942	0.0140221	0.730335
Igkv4-58	5.51978	-1.9482	0.0140248	0.730335
Gm38344	-1.60133	-0.480992	0.0140534	0.730335
Gm12735	1.15424	1.21121	0.0140687	0.730335
Cfap69	2.79945	-1.90073	0.0140706	0.730335
Pdgfa	1.413	-0.231745	0.0140783	0.730335
Gm11168	1.87863	0.207779	0.0140944	0.730335
Mageb18	4.56076	-2.47044	0.0141057	0.730335
Olfr1212	4.56076	-2.47044	0.0141079	0.730335
4930447J18Rik	4.56076	-2.47044	0.0141085	0.730335
Lpo	2.47199	-1.75855	0.0141246	0.730335
Gm40638	4.59379	-2.46518	0.0141276	0.730335
Rsph4a	2.8342	-1.301	0.01413	0.730335
Ampd3	0.715587	2.63863	0.0141515	0.730335
Fhl4	1.49305	-0.637671	0.0141567	0.730335
Gm45821	2.39694	-1.55201	0.0141779	0.730335
Gm20655	3.53025	-2.01747	0.0142022	0.730335
Olfr886-ps1	-5.27154	-2.09844	0.0142046	0.730335
Gm9385	1.85412	1.7449	0.0142191	0.730335
Rn7sk	1.00485	9.4892	0.0142239	0.730335
Gm15518	-1.25495	0.401074	0.0142302	0.730335
Gm14168	1.91198	-0.791965	0.014254	0.730335
Ntrk2	2.48768	-0.608344	0.014259	0.730335
Ablim2	1.75397	-0.522591	0.0142729	0.730335
Gm48742	4.8607	-2.2934	0.0142772	0.730335
Nek5	-2.06168	-1.52532	0.0142937	0.730335
E130114P18Rik	3.46178	-2.03403	0.0143138	0.730335
Gm15832	1.34044	0.130569	0.0143439	0.730335
Slc12a1	3.40853	-1.51886	0.0143484	0.730335
4930519P11Rik	-1.34225	-0.611499	0.0144029	0.730335
Gm8617	4.93308	-2.32026	0.0144217	0.730335
Gm29724	-1.30889	-0.221181	0.0144236	0.730335
Olfr1326-ps1	4.93308	-2.32026	0.0144258	0.730335
Qrfp	1.43533	-0.744233	0.0144385	0.730335
Gm17956	2.8336	-1.86939	0.0144403	0.730335
Gm49285	5.17133	-2.1569	0.0144443	0.730335
Gm47785	5.17133	-2.1569	0.0144482	0.730335
Olfr635	2.16402	-0.396466	0.0144516	0.730335
Gm45360	1.34468	0.581323	0.0144631	0.730335
Fem1al	2.16559	-1.6764	0.0144653	0.730335
Gm15233	4.79927	-2.34371	0.0144708	0.730335
AL663045.1	4.79927	-2.34371	0.0144735	0.730335
Vmn2r15	4.79927	-2.34371	0.0144762	0.730335
Izumo1	2.83584	-1.92548	0.0145391	0.730335
Olfr344	2.04101	-1.20739	0.0145463	0.730335
Gm15271	5.16663	-2.23618	0.0145902	0.730335
Fam83f	1.77382	-1.10991	0.0145943	0.730335
Gm38355	2.00877	-1.36513	0.0146187	0.730335
Lzts3	1.42202	-0.447476	0.0146232	0.730335
1110013H19Rik	2.43848	-1.77503	0.0146417	0.730335
Gm12650	4.96294	-2.31511	0.0146538	0.730335
Olfr1014	4.31491	-2.55566	0.0146709	0.730335
Pde8a	-0.704215	3.07143	0.0146826	0.730335
Gm15533	-1.15464	0.367527	0.0147271	0.730335
Emid1	-0.724315	4.16977	0.0147384	0.730335
Gm45620	2.96909	-1.83248	0.0147523	0.730335
Gm13864	-2.15371	2.42339	0.014757	0.730335
Prss42	-2.71053	-1.89598	0.0147673	0.730335
Il17f	2.06821	-1.36274	0.014793	0.730335
Gm4247	2.68912	-0.965573	0.0147938	0.730335
Zfp783	-0.719284	3.0997	0.0148048	0.730335
Card10	1.43583	0.243042	0.0148334	0.730335
Nkain2	3.25709	-1.65579	0.0148801	0.730335
Gm8221	5.32366	-2.16535	0.0149052	0.730335
Gm45343	-1.2073	0.443706	0.0149294	0.730335
9130016M20Rik	-3.42417	-2.04754	0.0149453	0.730335
Gm7722	3.692	-1.89189	0.0149966	0.730335
Gm15483	-2.51413	-0.712526	0.0149999	0.730335
Gm37842	-1.27239	-0.604705	0.0150006	0.730335
Polm	1.50256	1.07357	0.0150022	0.730335
Gm48898	1.37323	-0.489901	0.0150228	0.730335
Otof	1.35004	0.163239	0.0150231	0.730335
Bst1	1.51461	-0.152289	0.0150456	0.730335
Gm13282	4.36504	-2.54726	0.0150459	0.730335
Dsc3	4.36504	-2.54726	0.0150485	0.730335
Catsperg1	1.41833	0.0238824	0.0150491	0.730335
Spata31d1b	5.00889	-2.22627	0.0150756	0.730335
L2hgdh	-0.471174	5.67278	0.0150906	0.730335
Avpr1a	3.72078	-1.90947	0.0151131	0.730335
Gm42671	-1.10899	0.205098	0.015123	0.730335
Gm18189	3.43671	-1.53292	0.015124	0.730335
Gm13156	2.15184	-1.68125	0.0151592	0.730335
Gm48708	1.58056	-0.629254	0.0152481	0.730335
Smtnl1	2.26821	-1.63687	0.0152492	0.730335
Gm12031	-1.35208	-0.385377	0.0152696	0.730335
3110080O07Rik	1.1437	0.462891	0.0152874	0.730335
Slc25a12	0.500881	5.92134	0.0152953	0.730335
Nkd1	-2.18401	-1.24456	0.0153066	0.730335
Wasf1	2.67982	-1.98314	0.0153319	0.730335
Gm35732	-3.05321	-2.22303	0.0153457	0.730335
Vmn1r73	3.3514	-1.55897	0.0153488	0.730335
Gm21738	0.99343	4.44237	0.0153655	0.730335
Baiap2l2	2.48362	-1.78408	0.0153678	0.730335
Olfr1392	-1.92115	-1.22987	0.015414	0.730335
Gm29112	1.1468	1.07887	0.0154265	0.730335
AC161757.1	2.09282	-1.49622	0.0154274	0.730335
Vmn1r195	3.59327	-1.94048	0.0154303	0.730335
1700088E04Rik	2.10228	-1.33808	0.0155104	0.730335
Gm10791	2.23684	-1.64598	0.0155107	0.730335
Gm50455	1.43909	-0.80726	0.0155225	0.730335
Tspan12	2.05547	-1.33748	0.0155372	0.730335
Gm8714	4.99348	-2.30995	0.0155765	0.730335
Sct	2.24406	-1.22871	0.0155878	0.730335
A730018C14Rik	4.47968	-2.48397	0.0156579	0.730335
Gm43151	4.61295	-2.46296	0.0156646	0.730335
Gm12915	-4.89221	-2.28444	0.0156763	0.730335
2310001H17Rik	0.670536	3.23165	0.0156812	0.730335
Tdrp	1.76076	-1.37791	0.0156863	0.730335
Sh2d2a	1.24248	0.913685	0.0156904	0.730335
4930556N13Rik	2.63756	-1.18731	0.0156926	0.730335
Cdk6	-0.447226	10.2652	0.015698	0.730335
Gm45293	-1.70932	-0.318083	0.01571	0.730335
Gm49086	2.36871	-1.31899	0.0157365	0.730335
Gm6226	1.99535	-1.38172	0.0157491	0.730335
C330008A17Rik	4.97172	-2.27177	0.0157493	0.730335
9130017K11Rik	4.97172	-2.27177	0.0157527	0.730335
1700126A01Rik	4.97172	-2.27177	0.0157551	0.730335
Dennd2a	0.91233	1.74555	0.0157555	0.730335
Crybg1	0.737518	4.93189	0.0157629	0.730335
9330154K18Rik	-3.38422	-2.04431	0.0157702	0.730335
1700054O19Rik	4.62955	-2.45991	0.0157873	0.730335
Gm37613	4.62955	-2.45991	0.0157904	0.730335
Rap1gap2	1.08158	2.32371	0.0158065	0.730335
n-R5s192	-4.45797	-2.48411	0.0158078	0.730335
Gm22079	3.16936	-2.16217	0.0158099	0.730335
Ttbk1	1.25315	0.170645	0.0158385	0.730335
Epas1	1.63303	-0.0735311	0.0158714	0.730335
5830444F18Rik	1.62688	-0.198898	0.0158818	0.730335
Gm35021	2.72222	-1.62187	0.0158922	0.730335
1700092E19Rik	5.43452	-1.9987	0.0159077	0.730335
Gm18599	5.43452	-1.9987	0.0159106	0.730335
Gm42841	5.43452	-1.9987	0.0159135	0.730335
AC087801.2	5.43452	-1.9987	0.0159164	0.730335
Gm37329	4.52869	-2.47569	0.0159177	0.730335
Gm15513	4.52869	-2.47569	0.0159198	0.730335
Nkx2-2os	4.52869	-2.47569	0.0159211	0.730335
Gm28372	4.52869	-2.47569	0.015922	0.730335
Vmn1r77	4.52869	-2.47569	0.0159245	0.730335
5530400K19Rik	4.52869	-2.47569	0.0159255	0.730335
AC160966.1	4.52869	-2.47569	0.0159263	0.730335
Fsd1	4.52869	-2.47569	0.0159273	0.730335
Gm12542	1.29432	0.484012	0.0159786	0.730335
Olfr700	-4.81155	-2.33836	0.0159817	0.730335
Slc7a15	3.25274	-2.11381	0.0159959	0.730335
Gm4524	2.11809	-1.07214	0.0160114	0.730335
Gm37666	1.64798	-1.05364	0.0160173	0.730335
Slc16a5	2.51881	-1.25514	0.0160805	0.730335
Gm24630	-4.95302	-2.27222	0.016096	0.730335
Xdh	0.968933	3.1942	0.0161356	0.730335
Slc45a1	3.99874	-1.71599	0.0161371	0.730335
Gm48286	2.47036	-1.7795	0.0161373	0.730335
Gm16411	4.87416	-2.33053	0.0161861	0.730335
Mgat3	4.87416	-2.33053	0.0161883	0.730335
Gm34376	4.87416	-2.33053	0.0161923	0.730335
Gm15763	4.87416	-2.33053	0.0161952	0.730335
Bcas1os2	4.87417	-2.33053	0.0161989	0.730335
Gm14086	-2.49104	-1.72177	0.0162232	0.730335
Gm11687	-3.16107	-2.15701	0.0162471	0.730335
P2rx7	0.729235	3.69911	0.0162741	0.730335
Aqp3	-5.19557	-2.14936	0.0162825	0.730335
Gm13886	-1.44616	-0.856913	0.0163217	0.730335
AY512915	2.70819	-1.6381	0.0163394	0.730335
AC175464.1	3.42209	-2.07293	0.0163549	0.730335
Gm48882	-1.9647	-1.37559	0.0163612	0.730335
1110002J07Rik	2.54827	-1.70668	0.0163759	0.730335
Cldn1	1.15442	1.61715	0.0163772	0.730335
Ppl	1.2456	0.0133539	0.0163804	0.730335
Vwce	2.57295	-1.71515	0.0163844	0.730335
Gm37509	-1.26347	-0.583225	0.0164121	0.730335
Gm17828	-1.12074	0.612925	0.0164131	0.730335
Kcnh7	-1.21094	0.480372	0.016439	0.730335
Gm5846	1.30989	-0.0436087	0.0164532	0.730335
Setmar	0.902806	1.36482	0.016463	0.730335
Dnmt3aos	2.31039	-1.59363	0.0164955	0.730335
Dcdc5	2.94479	-1.83041	0.0165296	0.730335
Hhex	2.92343	-0.771801	0.0165529	0.730335
Gm14667	-5.57875	-1.93208	0.0165833	0.730335
Gm13332	2.30131	-1.63965	0.0165944	0.730335
Tmc1	2.73038	-1.31199	0.0166075	0.730335
Rhou	-1.61939	0.077452	0.0166694	0.730335
Btnl5-ps	-2.84315	-1.85184	0.0166957	0.730335
Togaram2	2.27462	-1.62142	0.0167005	0.730335
Arid3c	3.78101	-1.8375	0.0167057	0.730335
Chrng	2.02411	-1.21845	0.0167776	0.730335
Psmc5	-0.437939	6.55361	0.0167928	0.730335
Gm39121	3.14825	-2.20828	0.0167963	0.730335
Lars2	0.827333	12.9141	0.0168376	0.730335
Ighv1-75	-3.16336	-0.973217	0.0168622	0.730335
Tifa	0.550853	4.51997	0.0168709	0.730335
Gm25831	1.79973	-1.34099	0.0168766	0.730335
Bloc1s4	-0.760522	3.09621	0.0168997	0.730335
Olfr1504	5.06151	-2.21561	0.0169599	0.730335
Gm37257	5.06151	-2.21561	0.0169642	0.730335
1700049E15Rik	5.06151	-2.21561	0.0169677	0.730335
Gm37792	5.06151	-2.21561	0.016972	0.730335
Eps8l2	1.27238	0.656965	0.0169722	0.730335
Gabrg3	2.57772	-1.4319	0.016989	0.730335
Gm44956	4.99554	-2.19528	0.0169895	0.730335
Stoml3	2.7091	-1.94957	0.0169905	0.730335
Birc5	-0.460205	6.00342	0.0169944	0.730335
Gm37549	1.29614	-0.00654198	0.0170349	0.730335
Olfr870	-3.28408	-2.09794	0.0170416	0.730335
4933404K13Rik	4.28162	-2.56096	0.0170829	0.730335
Adam1a	1.31871	-0.53304	0.0170857	0.730335
Gm7432	-2.41206	-0.926821	0.01709	0.730335
Gm6767	1.22971	0.060913	0.0171037	0.730335
Sars2	-0.71471	2.82678	0.0171756	0.730335
Zfp972	1.32421	-0.337713	0.0171932	0.730335
Lmod2	-3.14191	-1.33195	0.0172114	0.730335
D930007J09Rik	3.02657	-1.45815	0.0172169	0.730335
Grm7	3.09614	-2.21099	0.0172411	0.730335
Gabrg2	3.10778	-2.20815	0.0172686	0.730335
Gm42651	1.18947	0.625059	0.0172777	0.730335
Rpl36-ps2	-1.16207	1.86157	0.0172938	0.730335
Gm47242	1.67836	0.13839	0.017347	0.730335
Gm26621	-1.23843	-0.00658011	0.0174069	0.730335
Gm19510	2.67708	-1.98693	0.0174406	0.730335
Chrna4	4.6552	-2.41068	0.0174629	0.730335
Gm44945	4.6552	-2.41068	0.0174734	0.730335
5031439G07Rik	0.666942	5.78829	0.017477	0.730335
Hao1	3.05374	-1.73674	0.017485	0.730335
Gm18968	2.30071	-1.17714	0.0175482	0.730335
Gm38065	4.7096	-2.36051	0.0175515	0.730335
Gm38130	2.56543	-1.46158	0.0175601	0.730335
6720482G16Rik	-0.863011	1.78564	0.0175602	0.730335
Pglyrp1	0.524449	5.03019	0.0175743	0.730335
Mir5619	4.34971	-2.55035	0.0175987	0.730335
Sele	1.0819	0.321063	0.0176648	0.730335
Tspan18	1.43731	-0.152365	0.0176927	0.730335
Gm5069	1.43892	-0.909356	0.0176934	0.730335
Dnajc9	-0.402809	7.47798	0.0177132	0.730335
Adgrd2-ps	2.7367	-1.61165	0.0177666	0.730335
Gm4788	4.38515	-2.54417	0.0178062	0.730335
Vstm5	4.38515	-2.54417	0.0178089	0.730335
Gm13940	1.98908	-1.57825	0.0178242	0.730335
Lsr	1.0314	1.65178	0.0178491	0.730335
Olfr220	4.88601	-2.28764	0.0178848	0.730335
Gm37982	-1.6018	-0.670383	0.0178878	0.730335
Gm29480	-4.48166	-2.47997	0.0179033	0.730335
Olfr293	-4.48166	-2.47997	0.0179066	0.730335
Gm15927	1.18043	0.200128	0.017936	0.730335
Fbxo2	4.72397	-2.35759	0.0179456	0.730335
Ccn1	2.39237	-1.5398	0.0179816	0.730335
Cxcr1	1.20099	-0.116897	0.017987	0.730335
Tmem221	1.1655	0.516595	0.0180026	0.730335
Sdk2	2.84195	-0.502779	0.0180471	0.730335
Mgarp	4.69447	-2.36343	0.0180515	0.730335
Synm	1.18267	1.27187	0.0180561	0.730335
Olfr441	3.62732	-1.96484	0.018061	0.730335
Gm31822	3.44456	-2.04534	0.0180986	0.730335
Gm33858	1.98157	-1.39491	0.0181028	0.730335
Cpa4	-4.02717	-1.66822	0.0181158	0.730335
Mrap2	2.46722	-1.75806	0.0181488	0.730335
Gm28439	-0.954855	1.73324	0.0181646	0.730335
Crygn	2.59434	-1.47997	0.0181797	0.730335
Gm18806	3.13196	-2.20314	0.0182055	0.730335
Gm11249	1.23394	1.49128	0.0182304	0.730335
Gm14582	5.34388	-2.05105	0.01827	0.730335
Cdh9	5.34388	-2.05105	0.0182736	0.730335
Tshb	-1.13589	0.781672	0.0182738	0.730335
Gm37041	5.34388	-2.05105	0.0182771	0.730335
Rpl28-ps2	5.34387	-2.05105	0.0182807	0.730335
Olfr1349	3.71273	-1.88502	0.0183462	0.730335
Lrrc55	3.71273	-1.88502	0.0183515	0.730335
Gm42743	4.84754	-2.29773	0.0184053	0.730335
Gm38331	1.78601	-1.21858	0.01842	0.730335
Alcam	0.53031	6.25647	0.018441	0.730335
Ntm	2.51649	-1.2501	0.018454	0.730335
Slco1c1	3.21982	-2.15882	0.0184668	0.730335
Gm26674	-1.23788	-0.896743	0.0184874	0.730335
Car8	1.69019	-1.16649	0.0184927	0.730335
Pbld1	2.1448	-1.01124	0.0185147	0.730335
Tnfrsf25	2.69309	-1.94795	0.0185586	0.730335
Cd6	1.00446	2.23068	0.0185667	0.730335
Gm12393	4.26378	-2.56404	0.0186217	0.730335
Slc25a29	-1.46727	-0.890942	0.018627	0.730335
Hspa5	-0.458434	10.3417	0.0186828	0.730335
Iglc3	2.66859	-1.41825	0.0187009	0.730335
Rln3	-3.26808	-2.10194	0.0187092	0.730335
Dlc1	1.88178	-0.830608	0.0187533	0.730335
Gm30806	4.84418	-2.33566	0.0187701	0.730335
Gm43161	4.84418	-2.33566	0.0187751	0.730335
Gm35702	4.84418	-2.33566	0.018779	0.730335
Gm33594	4.84418	-2.33566	0.0187797	0.730335
Gm7413	-2.22013	-0.432691	0.0187809	0.730335
Obox6	4.80129	-2.38692	0.0188063	0.730335
Obox1	4.80129	-2.38692	0.0188115	0.730335
Gm15689	4.80129	-2.38692	0.0188124	0.730335
Gm13711	4.80129	-2.38692	0.0188134	0.730335
Ctnnbip1	0.704502	2.49127	0.0188307	0.730335
Gm29808	5.02047	-2.22344	0.0188333	0.730335
Gm5112	1.28031	0.405761	0.0188396	0.730335
Carmil1	0.729873	3.27194	0.0188498	0.730335
Gm37954	-1.19696	0.370029	0.0188782	0.730335
Dus2	-0.978182	2.0652	0.0188802	0.730335
Ank2	1.11352	0.656745	0.0188947	0.730335
Gm12035	4.2977	-2.55788	0.0188957	0.730335
C1qtnf3	3.51774	-1.5481	0.0189101	0.730335
Shisal1	3.65949	-1.95472	0.0189125	0.730335
Gm49628	-1.21559	0.249512	0.0189239	0.730335
Efna5	4.76885	-2.39213	0.0189826	0.730335
Gm7840	4.76885	-2.39213	0.0189842	0.730335
Gm32389	4.76885	-2.39213	0.0189876	0.730335
Gm15198	-3.06108	-1.70049	0.0190101	0.730335
Ly6d	1.45913	-0.405116	0.0190102	0.730335
Gm5893	-1.97316	-1.21504	0.0190645	0.730335
Mapkapk5	0.968907	-0.498736	0.0191161	0.730335
Gm15232	1.31883	-0.0260745	0.0191414	0.730335
Snrpd1	-0.414059	6.62204	0.0191434	0.730335
Gm45354	-1.05141	0.0213388	0.0191531	0.730335
Hist1h4m	1.59576	0.840055	0.0192065	0.730335
Vmn1r55	1.2187	-0.295357	0.0192067	0.730335
Nlrp5	4.35032	-2.54949	0.0192196	0.730335
Gm2108	4.35032	-2.54949	0.0192226	0.730335
Meox2	4.35032	-2.54949	0.0192228	0.730335
AI480526	-1.03	-0.195528	0.0192234	0.730335
Olfr368	4.35032	-2.54949	0.0192246	0.730335
Gm8953	4.35032	-2.54949	0.0192254	0.730335
Ngef	4.35032	-2.54949	0.0192266	0.730335
A730036I17Rik	4.7379	-2.35466	0.0192299	0.730335
1700030C12Rik	4.7379	-2.35466	0.0192321	0.730335
9330175M20Rik	4.7379	-2.35466	0.0192354	0.730335
Anxa6	0.566779	7.11537	0.0192375	0.730335
6330576A10Rik	5.18604	-2.23398	0.0193133	0.730335
Tjp3	0.703919	2.34489	0.0193162	0.730335
Slc7a2	1.3667	-0.468108	0.0193183	0.730335
Exd1	1.28821	-0.751977	0.019323	0.730335
C730034F03Rik	1.15136	0.680105	0.0193431	0.730335
Gm38109	2.06815	-1.15827	0.0193438	0.730335
Gm19154	1.31504	-0.382585	0.0193523	0.730335
Gm11665	4.42316	-2.53884	0.0193656	0.730335
Gm24151	4.42317	-2.53884	0.0193701	0.730335
Gm5987	4.42317	-2.53884	0.0193704	0.730335
Plcd1	4.42317	-2.53884	0.0193738	0.730335
Gm47441	1.77179	-0.891388	0.0193744	0.730335
Wscd1	2.67697	-1.98575	0.0193839	0.730335
Lhfpl5	2.4006	-1.54077	0.0194186	0.730335
Psma5	-0.411239	6.7361	0.0194412	0.730335
Gm13034	-1.09638	1.16708	0.0194429	0.730335
Gm18066	-2.40145	-1.12214	0.0194941	0.730335
Scube2	2.57095	-1.02698	0.0195508	0.730335
Gm23170	-4.76542	-2.34719	0.0195718	0.730335
Glis3	0.918203	1.27024	0.0196005	0.730335
Asgr1	1.99943	-0.938957	0.0196274	0.730335
4930448C13Rik	4.83451	-2.38171	0.0196397	0.730335
Tmem86a	1.22119	0.56306	0.0196543	0.730335
Osmr	1.866	-1.17921	0.0196666	0.730335
Gm15226	3.83142	-1.22237	0.0196679	0.730335
Skap1	1.26633	-0.533443	0.0196848	0.730335
Gm47283	1.0119	2.59129	0.0197009	0.730335
4932412D23Rik	3.27238	-2.10831	0.0197108	0.730335
Gm48438	2.22706	-1.89359	0.0197268	0.730335
Rasgrf2	1.52285	-0.666885	0.0197347	0.730335
Coprs	-0.858081	0.712923	0.019787	0.730335
Col1a1	2.04656	-1.35038	0.0198064	0.730335
Rskr	1.30191	-0.58401	0.0198341	0.730335
Bicdl2	3.03689	-2.22382	0.0198734	0.730335
Gm47133	4.6695	-2.45463	0.0199066	0.730335
4930401O10Rik	4.94258	-2.27683	0.0199192	0.730335
Obox4-ps7	4.94258	-2.27683	0.0199223	0.730335
Gm17660	4.94258	-2.27683	0.0199246	0.730335
Gm18222	2.87336	-1.85554	0.0199256	0.730335
Tgfbi	0.675347	5.19999	0.019938	0.730335
Gm8586	-1.11533	-1.01876	0.0200246	0.730335
Adamts19	2.46752	-1.29925	0.0200763	0.730335
4930506C21Rik	-1.09672	-0.584778	0.0200855	0.730335
Gm35339	1.09668	0.935697	0.0201149	0.730335
Gm44518	-1.78817	-0.841862	0.0201179	0.730335
Gm24500	-1.58959	-0.437404	0.0201336	0.730335
Gm37400	3.07021	-1.74495	0.0201433	0.730335
Tlr3	0.763513	6.23075	0.0201519	0.730335
Gm46409	2.42131	-1.79621	0.0201815	0.730335
Gm36752	3.61304	-2.00874	0.0201828	0.730335
March10	3.7614	-1.84211	0.0201883	0.730335
Gm23553	1.06058	-0.158285	0.0201993	0.730335
Hnrnpa0	-0.409179	7.42356	0.0202403	0.730335
Rmi2	-0.53285	4.13743	0.0202603	0.730335
Gm19689	4.73669	-2.39733	0.0202661	0.730335
Gm49305	4.73669	-2.39733	0.0202679	0.730335
Vmo1	4.73669	-2.39733	0.0202713	0.730335
Gm48759	4.73669	-2.39733	0.0202759	0.730335
Olfr914	4.73669	-2.39733	0.0202804	0.730335
Htr5a	4.73669	-2.39733	0.020283	0.730335
Triqk	1.24818	0.34079	0.0202855	0.730335
Ptk6	4.7367	-2.39733	0.0202878	0.730335
Bspry	1.14677	1.04277	0.0203253	0.730335
Pnliprp2	3.89792	-1.75737	0.0203296	0.730335
Gm6812	4.125	-2.63043	0.0203312	0.730335
Gm20319	4.125	-2.63043	0.0203328	0.730335
Krt20	2.81656	-1.89554	0.0203602	0.730335
Rhbdf1	2.81656	-1.89554	0.0203622	0.730335
Adam19	0.913756	4.00573	0.0203832	0.730335
Rragd	1.79589	-0.527871	0.0203857	0.730335
Gm47508	-1.13404	1.65975	0.0203869	0.730335
Plppr2	2.12042	-1.15896	0.0203911	0.730335
Gm43414	2.97558	-1.46402	0.02041	0.730335
Gm12856	-1.4105	-0.788289	0.020467	0.730335
Arid3b	0.714454	4.1533	0.0204943	0.730335
Rpsa-ps12	1.05115	3.74684	0.0204975	0.730335
Igdcc4	-1.13387	0.351467	0.0205715	0.730335
Cfap57	1.09057	0.202427	0.0205721	0.730335
Gm29064	-3.5885	-1.91076	0.020593	0.730335
Vmn2r67	1.98143	-1.22	0.0206348	0.730335
Slc35a5	0.636101	3.51515	0.020681	0.730335
Bmpr1a	1.05362	0.527179	0.0206933	0.730335
Eldr	-0.725251	2.47006	0.0206963	0.730335
Zbtb32	2.47114	-1.73632	0.0207251	0.730335
Atp4a	1.41902	-1.09084	0.0207279	0.730335
Cd40	0.991559	1.24831	0.0207298	0.730335
Gm16335	1.27491	1.9731	0.0207573	0.730335
Gm47438	-1.52107	-0.310219	0.0207592	0.730335
Ifi205	0.699348	6.88043	0.0207657	0.730335
Cystm1	1.2862	0.345735	0.0207688	0.730335
Gm10465	3.31224	-1.58783	0.0207804	0.730335
Gm45330	4.495	-2.48094	0.0208387	0.730335
Vmn2r104	4.495	-2.48094	0.0208419	0.730335
March9	1.13543	-0.50668	0.0208427	0.730335
Gm49165	4.495	-2.48094	0.0208438	0.730335
Gm35629	4.495	-2.48094	0.0208453	0.730335
Sox11	4.495	-2.48094	0.0208468	0.730335
Fabp2	4.495	-2.48094	0.0208469	0.730335
Gm18864	4.495	-2.48094	0.0208474	0.730335
Slc22a13	4.495	-2.48094	0.0208497	0.730335
Gm47875	4.495	-2.48094	0.02085	0.730335
Sorcs3	2.7958	-1.92751	0.0208644	0.730335
BC028777	-2.22051	-1.62934	0.0208676	0.730335
9430037G07Rik	2.74844	-1.67395	0.0208774	0.730335
Gm15596	-3.39119	-1.24055	0.0208797	0.730335
Ccdc152	-1.72958	-1.07852	0.0209056	0.730335
Gm13039	-1.59483	2.03946	0.020921	0.730335
Gm8250	1.28489	-0.60378	0.0209387	0.730335
Gm8615	1.19435	-0.867498	0.0209447	0.730335
2810405F17Rik	1.1696	0.460537	0.020946	0.730335
Armc4	3.06594	-2.21868	0.0209549	0.730335
Gm9083	-1.89106	0.204465	0.0209877	0.730335
Gm37519	1.0706	-0.123938	0.0209953	0.730335
Gm867	5.05822	-2.29961	0.0209961	0.730335
Kmo	0.785318	4.47492	0.0210084	0.730335
Myo6	0.686931	2.63826	0.0210117	0.730335
4933428M09Rik	5.24714	-2.10537	0.0210382	0.730335
Gm14977	5.24714	-2.10537	0.0210427	0.730335
Cenpu	-0.573901	4.12458	0.0210437	0.730335
Gm10619	2.60222	-1.45821	0.0210437	0.730335
Gm14976	5.24714	-2.10537	0.021048	0.730335
Gm49937	5.24714	-2.10537	0.0210529	0.730335
Gm47890	5.24714	-2.10537	0.0210583	0.730335
Gm12027	5.24714	-2.10537	0.0210636	0.730335
Gm9911	5.24714	-2.10537	0.0210688	0.730335
Slco1a4	5.24714	-2.10537	0.0210711	0.730335
EU599041	5.24714	-2.10537	0.0210733	0.730335
Sun3	2.71077	-1.64654	0.021145	0.730335
P2ry10b	1.00538	1.02072	0.0211662	0.730335
Gm43366	3.63063	-1.93364	0.0211675	0.730335
Rps2-ps13	1.78949	-0.348527	0.0211701	0.730335
Gm3383	4.69153	-2.40708	0.0211812	0.730335
Sidt1	1.17039	0.837311	0.0211875	0.730335
Pclo	0.820387	1.1489	0.0212025	0.730335
Gm43769	-0.877688	-0.56943	0.0212449	0.730335
Ltk	-4.76867	-2.34641	0.0212528	0.730335
Olfr1500	2.66897	-1.6548	0.0212603	0.730335
Lyar	-0.431264	6.02766	0.0213055	0.730335
Gm48826	4.7897	-2.39071	0.0213112	0.730335
Gm9574	1.10038	-0.463397	0.021377	0.730335
Olfr810	3.32026	-2.12901	0.0213844	0.730335
Lpar4	-1.50253	-0.794332	0.0214645	0.730335
Nfasc	1.47352	-0.69594	0.0214993	0.730335
Olfr648	2.06142	-1.52532	0.0215116	0.730335
Gm6252	-1.81147	1.62614	0.0215742	0.730335
Akr1c21	-5.36704	-2.04428	0.0216137	0.730335
Lrriq3	1.99531	-1.39057	0.0216309	0.730335
Gm26725	4.86893	-2.37648	0.0216409	0.730335
Pcdhgb6	0.952377	0.825678	0.0216602	0.730335
Gm27198	3.24842	-2.14388	0.0216833	0.730335
Clcn1	-1.3876	-1.04039	0.0216865	0.730335
Gm16519	2.85438	-1.85397	0.0216944	0.730335
Olfr720	4.75158	-2.35174	0.0217376	0.730335
Gm32017	2.30036	-1.58671	0.0217383	0.730335
Olfr1348	4.75158	-2.35174	0.021743	0.730335
Angptl6	1.92856	-1.4268	0.0217545	0.730335
4930599N24Rik	3.17423	-2.17067	0.0218019	0.730335
Corin	1.46746	-0.957087	0.0218083	0.730335
Olfr1233	2.44621	-0.777705	0.0218354	0.730335
Gm42867	2.94245	-2.28461	0.021856	0.730335
Klf6	-0.507159	10.0135	0.0218646	0.730335
Cntn2	1.56371	-1.23576	0.0218843	0.730335
Map3k15	0.892301	1.24182	0.0218892	0.730335
Myoz3	1.75027	-0.617583	0.0219136	0.730335
Tmem100	2.2904	-1.37505	0.0219325	0.730335
Cgnl1	-1.28143	0.392384	0.0219493	0.730335
Syt7	2.95657	-1.82529	0.0219584	0.730335
Gm13140	1.34909	0.392291	0.0219603	0.730335
Pfn1	-0.381178	8.23954	0.0220593	0.730335
Clec9a	0.825226	5.78037	0.0220609	0.730335
Sema3b	2.8743	-1.83603	0.0220612	0.730335
Atoh8	2.56644	-1.71117	0.0220909	0.730335
Thpo	4.89848	-2.28476	0.0221011	0.730335
Strip2	1.03975	2.54837	0.0221012	0.730335
Gm37813	4.89847	-2.28476	0.0221044	0.730335
Gm31583	4.57344	-2.42477	0.0221165	0.730335
Pla2g4c-ps	4.57344	-2.42477	0.0221214	0.730335
Gm1043	1.6314	-0.943449	0.0221222	0.730335
Gm37100	-4.80362	-2.33993	0.0221638	0.730335
Gm43900	-4.80362	-2.33993	0.0221645	0.730335
Gm24412	4.55746	-2.42774	0.0221647	0.730335
Gm29485	1.26043	0.0879243	0.0221678	0.730335
Pgr	0.910362	1.94642	0.0221855	0.730335
Gm43215	-2.22076	-1.65403	0.0222415	0.730335
Trpm6	1.40453	-0.599302	0.0222579	0.730335
Pik3cb	0.6468	5.75049	0.0223403	0.730335
Ier5l	0.746016	-0.19732	0.0223788	0.730335
Eif4a3	-0.405698	6.86408	0.0224009	0.730335
Actr3b	1.1485	-0.381399	0.0224025	0.730335
Slc5a2	0.736607	-0.113455	0.0224222	0.730335
Gm12363	1.32524	-0.802268	0.0224272	0.730335
Gm36208	-1.26368	-0.725924	0.0224367	0.730335
Gm44237	-2.24658	-1.85494	0.0224479	0.730335
Trim7	1.21421	0.0171411	0.0224945	0.730335
Ifitm10	2.82064	-1.91382	0.0224948	0.730335
Gm37946	3.48205	-2.06096	0.0225176	0.730335
Cd247	1.05202	0.41127	0.0225184	0.730335
Gm9910	4.66044	-2.36927	0.0225188	0.730335
Gm43752	-4.07301	-2.63445	0.0225295	0.730335
Gm29438	1.62993	0.20662	0.0225352	0.730335
Cyp27a1	0.90952	3.4203	0.0225411	0.730335
Olfr194	2.35487	-1.8305	0.0225413	0.730335
Nmnat2	1.73172	-1.15586	0.0225933	0.730335
Gm37008	1.49612	-1.2672	0.0226031	0.730335
Spata46	2.56059	-1.67037	0.0226132	0.730335
Spry2	-0.572502	4.18668	0.0226212	0.730335
Gm4798	1.10673	-0.996854	0.0227312	0.730335
Cd8b1	2.94794	-2.2778	0.0227361	0.730335
Gm8083	2.98603	-2.26985	0.0227769	0.730335
Mc2r	1.45127	-1.06081	0.0227883	0.730335
Gm45855	-1.12781	-0.912704	0.022801	0.730335
Hoxc10	4.07096	-2.63894	0.0228302	0.730335
Gm43511	-0.8542	1.46053	0.0228318	0.730335
Prss40	4.07096	-2.63894	0.0228324	0.730335
Gm28586	4.07095	-2.63894	0.0228334	0.730335
Gm38272	4.07095	-2.63894	0.0228378	0.730335
Gm43412	-1.20174	-0.4106	0.0229062	0.730335
Tubb4b	-0.400371	7.34539	0.0229063	0.730335
Psma3	-0.409128	7.19614	0.0229163	0.730335
Gm13212	0.622541	3.70283	0.0229217	0.730335
Gm40645	-1.73771	-1.21813	0.0229775	0.730335
Pcdh15	1.63589	-0.0302721	0.023019	0.730335
Gm28530	1.20046	-0.533791	0.0230237	0.730335
Gm14783	4.70412	-2.40252	0.023039	0.730335
Gm39327	4.70412	-2.40252	0.0230435	0.730335
4930556I23Rik	4.70412	-2.40252	0.0230452	0.730335
Gm13859	4.70412	-2.40252	0.0230456	0.730335
Reg4	4.70412	-2.40252	0.0230469	0.730335
Gm42833	4.70412	-2.40252	0.0230469	0.730335
Gm9372	4.70412	-2.40252	0.0230492	0.730335
4732491K20Rik	1.51861	-0.966628	0.0230939	0.730335
Serpinf2	2.36689	-1.84548	0.0230976	0.730335
Ift88os	2.95556	-2.28172	0.0231013	0.730335
Ptges	1.20707	-0.325581	0.0231102	0.730335
Ndufa10	-0.414677	6.82801	0.0231341	0.730335
Gm15531	1.87551	-1.45632	0.0231659	0.730335
Akap4	4.08909	-2.6358	0.0231922	0.730335
Gm9436	4.08909	-2.6358	0.0231924	0.730335
1700047N06Rik	4.08909	-2.6358	0.0231943	0.730335
Zfp366	0.736775	5.15592	0.0232091	0.730335
Gm21998	4.76908	-2.31063	0.0232099	0.730335
Atp6v1fnb	-2.39081	-1.80011	0.0232465	0.730335
Gm50392	3.86093	-1.76388	0.0232479	0.730335
Ccn6	-2.15548	-1.01969	0.023272	0.730335
4930558J18Rik	0.880991	-0.273762	0.023285	0.730335
Robo2	3.26701	-1.60118	0.0233449	0.730335
Gm47579	4.58867	-2.4218	0.0233793	0.730335
Nppa	4.58866	-2.4218	0.023384	0.730335
Gm15050	2.15938	-1.68185	0.0234107	0.730335
Tlr11	0.669073	3.93954	0.0234167	0.730335
Irs4	2.79445	-1.89704	0.02342	0.730335
Bend7	1.16786	0.13084	0.0234436	0.730335
Gpr33	0.926424	2.08862	0.023453	0.730335
Gm14302	1.19685	-0.794409	0.0234687	0.730335
Gm37766	2.95427	-2.27436	0.0235033	0.730335
Pcdhb15	3.49019	-1.99618	0.0235086	0.730335
Adgrb1	2.95427	-2.27436	0.0235095	0.730335
Cnih2	-1.11719	-0.621218	0.0235209	0.730335
Atf1	-0.397228	6.93261	0.0235236	0.730335
Gm4294	-0.57486	4.14223	0.0235415	0.730335
Tc2n	2.58345	-2.00873	0.0235499	0.730335
Gm1965	1.07147	0.847972	0.0236126	0.730335
Gm35412	1.47406	0.080428	0.0236229	0.730335
4930406D18Rik	4.54021	-2.43071	0.0236261	0.730335
Trav11n	4.81287	-2.34077	0.0236395	0.730335
Rab6b	0.883879	2.72225	0.0236396	0.730335
Lypd4	4.81287	-2.34077	0.0236439	0.730335
Gm17094	4.81287	-2.34077	0.0236455	0.730335
Ncs1	-0.698562	2.87317	0.0236471	0.730335
Gm19280	2.74213	-1.94906	0.0236487	0.730335
Gm38195	4.81287	-2.34077	0.0236497	0.730335
Gm2447	4.81287	-2.34077	0.0236541	0.730335
Gm37353	-1.63299	-1.20752	0.0236598	0.730335
Gm16617	-0.951773	-0.0373102	0.0236621	0.730335
Gm26558	2.53655	-1.76674	0.0236931	0.730335
Gm23167	-2.91078	-2.28714	0.0237247	0.730335
Cfap70	2.34229	-1.83874	0.0237299	0.730335
Gm12061	-1.54465	-1.22102	0.023749	0.730335
Gm15780	4.61945	-2.46214	0.0237563	0.730335
Gm46355	4.61945	-2.46214	0.0237574	0.730335
Tgm7	4.61945	-2.46214	0.0237616	0.730335
Gm28320	4.61945	-2.46214	0.0237643	0.730335
4930556H04Rik	-0.603262	0.19066	0.0237669	0.730335
Sod3	-1.67024	-1.37419	0.0237791	0.730335
Myo1h	1.02142	0.082486	0.0238018	0.730335
Gm42686	-1.77937	-1.35373	0.0238241	0.730335
Ccdc183	1.85054	-1.1654	0.0238583	0.730335
Slc22a3	-0.399065	7.0651	0.023904	0.730335
Acat3	0.609882	0.308639	0.0239044	0.730335
Ehf	-1.11912	-0.736273	0.0239319	0.730335
Gm16578	-2.60839	-2.00886	0.0239602	0.730335
Arl15	-0.538991	3.91576	0.0239603	0.730335
Rora	0.589172	3.6904	0.0239625	0.730335
Gm28995	1.51468	-1.02533	0.0239703	0.730335
LT629152.3	3.47688	-2.0007	0.0239866	0.730335
Npc2	0.417572	6.92351	0.0239962	0.730335
Gm18990	1.0115	-0.11494	0.0240396	0.730335
Gm15987	0.99477	0.717888	0.024058	0.730335
Lrrc59	-0.404835	7.2593	0.0240596	0.730335
Gm17814	-5.25881	-2.06917	0.0240899	0.730335
Flvcr2	1.76964	-1.09276	0.0240944	0.730335
Gm37729	-5.25881	-2.06917	0.0240965	0.730335
F730035M05Rik	2.66704	-1.43143	0.0241569	0.730335
Apol8	0.620771	-0.395079	0.0241766	0.730335
D230022J07Rik	2.95428	-1.45439	0.0242016	0.730335
Tmsb4x	0.461877	9.72054	0.0242024	0.730335
Ttc16	2.62123	-1.67396	0.0242207	0.730335
Gm42729	-1.02296	1.86285	0.0242532	0.730335
Podnl1	1.09172	0.679061	0.0242598	0.730335
Gm35371	4.65569	-2.45686	0.0242619	0.730335
Gm20513	1.03535	1.7216	0.0242624	0.730335
Gm48695	4.65569	-2.45686	0.0242634	0.730335
Gm39033	4.65569	-2.45686	0.0242638	0.730335
Gm6567	4.65569	-2.45686	0.0242645	0.730335
Gm839	4.6557	-2.45686	0.0242675	0.730335
4930519F24Rik	4.6557	-2.45686	0.0242677	0.730335
6030443J06Rik	1.09583	0.142036	0.0242884	0.730335
Ppt1	0.520984	7.42541	0.0242983	0.730335
Pck1	3.2243	-2.14883	0.0243052	0.730335
Olfr30	2.39898	-0.692978	0.0243135	0.730335
Gm14169	-5.30445	-2.09155	0.0243352	0.730335
Gm12355	-0.931062	1.11113	0.0243522	0.730335
Gm23887	1.39223	-0.709917	0.0243608	0.730335
Pde4b	-0.443162	7.48129	0.0243669	0.730335
A430057M04Rik	1.48426	-1.07857	0.0244001	0.730335
Hs3st3b1	1.73954	-0.89836	0.024464	0.730335
Rpl3-ps2	-1.04942	1.53843	0.0245475	0.730335
Gm29686	4.14599	-2.62729	0.0245542	0.730335
Gm37040	4.14599	-2.62729	0.0245544	0.730335
Gm20744	4.146	-2.62729	0.0245549	0.730335
Olfr1347	4.146	-2.62729	0.0245586	0.730335
Mir124a-1hg	4.146	-2.62729	0.0245592	0.730335
Olfr1271	4.146	-2.62729	0.0245603	0.730335
Vmn1r220	2.01382	-1.57786	0.0245735	0.730335
4930544M13Rik	3.30835	-2.0974	0.0245745	0.730335
Htr1a	3.30835	-2.0974	0.0245778	0.730335
Gm9049	-5.2699	-2.09897	0.0246172	0.730335
Mir205hg	-5.2699	-2.09897	0.0246223	0.730335
C1qc	0.950945	0.0423967	0.024638	0.730335
Trat1	1.80606	-1.10903	0.0246431	0.730335
Gm19327	1.21195	0.58764	0.0246574	0.730335
Gm34759	3.27392	-2.10502	0.024673	0.730335
Gm47765	2.92251	-2.28285	0.0246748	0.730335
Gm14434	3.94725	-1.82348	0.0246826	0.730335
Gm37411	2.92988	-1.86489	0.0246849	0.730335
4930402D18Rik	4.1856	-2.6219	0.024699	0.730335
B230214G05Rik	4.1856	-2.6219	0.0247037	0.730335
Gm42909	4.1856	-2.6219	0.024706	0.730335
4930551L18Rik	4.1856	-2.6219	0.0247086	0.730335
Ankle1	-0.540918	4.77582	0.0247187	0.730335
C1qtnf7	2.83224	-1.57785	0.0247282	0.730335
Vmn2r18	2.37963	-1.8362	0.0247532	0.730335
Gm45172	2.4086	-1.54402	0.024759	0.730335
Erfe	1.22111	-0.101018	0.0247956	0.730335
Gm5822	-1.56487	1.14759	0.0248246	0.730335
Gm34016	4.58407	-2.4674	0.0248324	0.730335
Ifngas1	4.58407	-2.4674	0.0248337	0.730335
4930593A02Rik	4.58407	-2.4674	0.0248351	0.730335
1700018A04Rik	4.58407	-2.4674	0.0248369	0.730335
Rpl36-ps4	5.14337	-2.16183	0.0248394	0.730335
Mroh8	1.12395	-0.758913	0.0248419	0.730335
Gm7969	5.14337	-2.16183	0.0248435	0.730335
Gm12171	5.14336	-2.16183	0.0248464	0.730335
C030037F17Rik	5.14336	-2.16183	0.0248502	0.730335
Cyp2b19	2.27617	-0.505152	0.0248529	0.730335
Ubxn10	5.14336	-2.16183	0.0248546	0.730335
Tdpoz8	5.14336	-2.16183	0.0248583	0.730335
Olfr1015	5.14336	-2.16183	0.0248625	0.730335
Gm19035	2.57553	-2.03094	0.0248665	0.730335
Gm3508	5.14336	-2.16183	0.024867	0.730335
Ifi211	0.784166	4.72154	0.0248968	0.730335
Ighv1-56	1.82972	-1.47791	0.0249339	0.730335
Col6a3	2.25854	-1.61948	0.0249491	0.730335
Gm42402	1.44496	-0.62803	0.0249681	0.730335
Naga	0.603432	6.0176	0.0249843	0.730335
5530400C23Rik	4.31445	-2.5548	0.0250027	0.730335
Efna2	4.31445	-2.5548	0.0250051	0.730335
Ighv1-54	4.31445	-2.5548	0.0250052	0.730335
Gm43847	4.31445	-2.5548	0.0250061	0.730335
Bpifb9b	4.31445	-2.5548	0.0250075	0.730335
Gm18256	4.31445	-2.5548	0.0250076	0.730335
Mgat4e	3.75318	-1.93598	0.0250404	0.730335
Odc1	-0.365981	8.30822	0.0250793	0.730335
Gm29257	-0.86904	0.981265	0.0251155	0.730335
Tmem121b	0.967033	-0.329896	0.0251194	0.730335
Fbp1	0.794312	3.04314	0.0251208	0.730335
Vmn1r-ps144	-2.88389	-2.2825	0.0251319	0.730335
Lrrc2	1.12995	0.421751	0.0251353	0.730335
Pgam1-ps1	4.24147	-2.56711	0.0251541	0.730335
Zg16	1.73578	-0.818922	0.0251897	0.730335
Col24a1	2.65429	-1.14955	0.0251989	0.730335
Gm28529	-1.04118	0.0516302	0.0252011	0.730335
Cdh5	1.25395	-0.691578	0.0252398	0.730335
Elavl3	2.68471	-1.94744	0.0252946	0.730335
Gm10734	1.69583	-1.28796	0.0253123	0.730335
Gm5873	1.0203	-0.766603	0.0253173	0.730335
Tmem9	-0.534998	3.81693	0.0253427	0.730335
Gm20658	1.25061	0.0129165	0.0253556	0.730335
Gm12266	-0.983549	-0.0733384	0.0254049	0.730335
Gapdh	-0.743902	6.91371	0.0254109	0.730335
Cd300lg	0.819532	2.1863	0.0254713	0.730335
Tmem120b	1.12397	0.342179	0.0254767	0.730335
Gm19667	0.919369	-0.174597	0.0254798	0.730335
Ankrd45	3.47331	-2.03131	0.0254873	0.730335
Dsg3	3.08589	-1.38969	0.0254971	0.730335
Cybc1	0.503506	4.44482	0.0255066	0.730335
Gm37053	1.09743	0.732035	0.0255232	0.730335
Plcb1	1.11587	0.354537	0.0255305	0.730335
Gm33680	3.18621	-1.66754	0.0255692	0.730335
Rpl21-ps15	1.70294	0.213836	0.0255729	0.730335
Rasl2-9	3.30146	-2.07995	0.0256092	0.730335
Gm33104	-1.35083	-0.785017	0.0256411	0.730335
Acer1	2.89623	-1.20964	0.0256619	0.730335
Gm48079	-0.552342	-1.0143	0.025678	0.730335
Kif11	-1.53532	-0.0577839	0.025719	0.730335
5330434G04Rik	2.07351	-1.04322	0.0257468	0.730335
Gm48334	2.14082	-1.69304	0.0257487	0.730335
Osr1	3.70491	-1.89593	0.0257645	0.730335
Gm42822	0.57735	0.206206	0.0257777	0.730335
Gm43937	4.90532	-2.37125	0.0257994	0.730335
Slc14a1	1.11764	0.49492	0.0258171	0.730335
Gm44639	-1.01104	0.397604	0.0258235	0.730335
Gm48100	1.76308	-1.52039	0.0258402	0.730335
Gm6576	-0.507194	-1.0042	0.0258439	0.730335
Pcdh12	3.19659	-2.16374	0.0258484	0.730335
Epha5	1.90279	-1.43795	0.0258563	0.730335
Gm15408	-0.491713	0.225769	0.0258623	0.730335
Gm7331	0.983307	1.25442	0.0258713	0.730335
Zfp963	0.987682	0.50358	0.0258773	0.730335
C78197	1.2763	-0.56262	0.0258847	0.730335
Neto1	3.0701	-2.21529	0.0259261	0.730335
H2ac13	0.808163	1.86538	0.0259731	0.730335
Pdzk1ip1	0.563839	3.54119	0.0259742	0.730335
Olfr384	3.15846	-2.19743	0.0259821	0.730335
Adarb2	3.07158	-1.37152	0.0259898	0.730335
Olfr1428	2.97355	-2.27202	0.0259993	0.730335
Fancg	-0.639677	3.64068	0.0260218	0.730335
BC060293	-1.1382	-0.15868	0.0260266	0.730335
Gm10530	2.93477	-2.27996	0.02606	0.730335
Oxct1	-0.446636	7.34383	0.0261432	0.730335
Sppl2c	4.60354	-2.41883	0.026146	0.730335
Vmn1r38	3.59974	-1.93784	0.026146	0.730335
4930527A07Rik	4.60354	-2.41883	0.0261522	0.730335
Gm37058	1.63632	-1.04614	0.0261737	0.730335
Lsamp	1.91033	-0.690922	0.0261836	0.730335
Gm17228	0.963713	-0.603229	0.0261983	0.730335
Gm43264	-4.59854	-2.41764	0.0261992	0.730335
Gm9195	2.09184	-0.890889	0.0262173	0.730335
Gm19951	1.11954	0.286579	0.0262204	0.730335
Gm34408	2.40884	-2.10478	0.0262294	0.730335
Gm14049	1.03439	-0.96624	0.0262565	0.730335
Apoh	3.74063	-1.84671	0.0262719	0.730335
Bhlha15	1.16702	0.365751	0.0262774	0.730335
Tagln2	-0.36654	8.87358	0.0262837	0.730335
Rps6-ps1	-1.12212	3.92922	0.0262908	0.730335
Gm48065	1.53348	-1.36466	0.0263347	0.730335
Gm5939	1.31762	-0.148066	0.0263358	0.730335
Gm49376	-1.18989	-0.383944	0.0263434	0.730335
Gm13209	4.69345	-2.45158	0.0263455	0.730335
Dnmt3b	-0.397665	6.79445	0.0263507	0.730335
2700029L08Rik	-0.955873	-0.567777	0.0263575	0.730335
Tnfsf11	0.475684	-0.60854	0.0263858	0.730335
Gm16301	4.60581	-2.466	0.026399	0.730335
Hoxb2	-1.65024	-1.05442	0.0264125	0.730335
Cbr2	-1.98907	-1.56034	0.0264513	0.730335
Gm38335	2.56624	-1.20279	0.0264523	0.730335
Apob	0.861618	0.898202	0.0264617	0.730335
4931428L18Rik	-4.82656	-2.33601	0.0264626	0.730335
Kng1	4.7651	-2.34881	0.0265068	0.730335
Gm9930	4.7651	-2.34881	0.026511	0.730335
Mug2	4.7651	-2.34881	0.0265147	0.730335
Gm6639	4.7651	-2.34881	0.0265201	0.730335
4930405A21Rik	1.98804	-1.41087	0.0265627	0.730335
Gm48904	0.919323	0.157011	0.026601	0.730335
Gpr35	0.823547	4.47463	0.0266302	0.730335
Nlrp1c-ps	0.585408	0.582339	0.0266937	0.730335
Klk12	-2.92043	-1.74162	0.0267023	0.730335
Gm47644	0.445653	0.313414	0.0267149	0.730335
Pex11b	-0.649232	3.06739	0.0267212	0.730335
Stx2	0.53902	3.36629	0.0267634	0.730335
Slc37a3	0.781495	1.88156	0.0267677	0.730335
Gm11983	3.01962	-2.26133	0.0268047	0.730335
Ppil3	-0.52877	4.06762	0.0268352	0.730335
Ttll12	-0.491828	4.47742	0.0268601	0.730335
Rps27-ps1	-1.15895	-0.218938	0.0268628	0.730335
Rufy4	0.808885	1.09362	0.0268646	0.730335
Gm15925	4.52116	-2.43367	0.026886	0.730335
Gm10369	2.35943	-1.84752	0.0269244	0.730335
Umps	-0.393436	6.44892	0.026925	0.730335
Gm13684	1.27319	-0.147112	0.0269284	0.730335
Gm7785	-0.786255	-0.843516	0.0269338	0.730335
Pate2	-1.11748	-0.834414	0.0269347	0.730335
Lrrn1	2.92826	-2.27941	0.0269484	0.730335
Tnc	0.986638	-0.647381	0.0269512	0.730335
S100b	3.89804	-1.88097	0.0269625	0.730335
Gm13602	-4.07704	-2.63386	0.0270033	0.730335
Ict1os	-4.07704	-2.63386	0.0270048	0.730335
Exosc7	-0.4802	5.11948	0.0270066	0.730335
Gm27804	-4.65764	-2.40732	0.0270426	0.730335
Cdk5rap1	0.632508	2.54933	0.027091	0.730335
Gm9358	2.83785	-2.34066	0.0271119	0.730335
Gm18451	2.28721	-1.61272	0.0271209	0.730335
Rpsa-ps1	0.3075	0.158602	0.0271461	0.730335
Gm38357	-1.04908	2.26558	0.0271471	0.730335
Gm7008	-1.052	-0.821003	0.0271687	0.730335
Chad	0.938566	1.16867	0.0271819	0.730335
Gm17230	1.17636	-0.891677	0.0272022	0.730335
Gm27931	-4.08527	-2.63255	0.0272036	0.730335
Gm45790	-4.08527	-2.63255	0.0272058	0.730335
Olfr378	-4.08527	-2.63255	0.0272081	0.730335
Cdcp3	1.98243	-1.09616	0.027266	0.730335
Gm15523	3.39432	-2.0485	0.0273294	0.730335
Mlip	1.74062	-1.25922	0.0273527	0.730335
Gm26461	1.02468	1.85422	0.0273538	0.730335
Kcne3	-1.20995	-0.0324935	0.0273903	0.730335
Sdc1	0.255318	1.42945	0.0274287	0.730335
Rnf208	1.80794	-1.21377	0.0274413	0.730335
9230112E08Rik	1.16342	0.190284	0.0274457	0.730335
Psd2	-1.86179	-0.40492	0.0274618	0.730335
Hid1	0.86095	1.22072	0.0274806	0.730335
Gstp1	-1.52121	0.11959	0.0274808	0.730335
Gm15356	1.05645	2.28786	0.0274926	0.730335
Xlr3a	1.63063	-0.423528	0.0275078	0.730335
Gm45212	-1.42606	-0.806821	0.0275255	0.730335
Nxpe2	-0.665761	-0.125193	0.0275288	0.730335
Rxfp2	1.98133	-1.56338	0.0275584	0.730335
Olfr1085	2.55017	-2.03587	0.0275764	0.730335
Gm18301	0.101289	-0.0409993	0.027581	0.730335
Tafa3	2.41577	-1.52738	0.0275989	0.730335
Rpl17-ps10	0.825376	2.27186	0.0276151	0.730335
Olfr1218	3.43631	-2.07016	0.0276538	0.730335
Adam12	1.74189	-0.674223	0.0276651	0.730335
Gm50418	4.40551	-2.49524	0.0276772	0.730335
Ube4bos2	4.40551	-2.49524	0.0276782	0.730335
Gm13986	0.468932	-0.12669	0.0276811	0.730335
Gm48439	4.4055	-2.49524	0.0276821	0.730335
Gm12808	0.533415	-0.718535	0.0277097	0.730335
Gm42685	2.59566	-1.72086	0.0277421	0.730335
Gm14549	-0.851653	0.0348701	0.0277802	0.730335
Gm48325	4.89177	-2.37426	0.0277861	0.730335
Bace1	-0.513567	4.95423	0.0277887	0.730335
Gm45444	4.89177	-2.37426	0.0277903	0.730335
Rpl21-ps8	0.58976	2.90857	0.0278019	0.730335
mt-Tc	-0.604353	1.179	0.0278172	0.730335
Filip1l	0.648266	5.25102	0.0278226	0.730335
Gm13561	1.40889	-0.57507	0.0278282	0.730335
Gm44735	2.83231	-1.8683	0.0278428	0.730335
Fam189a1	2.68789	-1.13105	0.0278707	0.730335
Myo16	2.39183	-1.35013	0.0278729	0.730335
Gm42700	-4.30961	-2.55244	0.0278997	0.730335
9130209A04Rik	4.54861	-2.47266	0.0279002	0.730335
Gm35035	0.838721	-0.0491433	0.027905	0.730335
1700031A10Rik	4.54861	-2.47266	0.0279051	0.730335
Serpinb12	-4.30961	-2.55244	0.0279051	0.730335
Olfr323	4.54861	-2.47266	0.0279069	0.730335
Vmn1r-ps74	4.54861	-2.47266	0.0279099	0.730335
Il12b	2.66009	-1.96331	0.0279115	0.730335
5830415G21Rik	4.54861	-2.47266	0.0279128	0.730335
Tcfl5	4.54861	-2.47266	0.0279185	0.730335
Mmp25	0.824	0.100533	0.0279229	0.730335
2510016D11Rik	-0.0567834	1.80087	0.0279292	0.730335
Kif6	1.53405	-1.03445	0.0279359	0.730335
Smim10l2a	0.793253	1.5852	0.0279453	0.730335
Olfr33	2.63432	-1.66617	0.0280108	0.730335
Mrps28	-0.536081	4.66758	0.0280413	0.730335
Gm18134	-4.29412	-2.55478	0.0280536	0.730335
Axin2	-0.813929	-0.0253903	0.0280968	0.730335
Gm43693	-1.70296	-0.0802953	0.0281151	0.730335
Gm50361	-5.20011	-2.14882	0.0281218	0.730335
Gm11511	0.964346	-0.651748	0.0281258	0.730335
Gm10478	-0.0477686	-1.13502	0.0281523	0.730335
Cd4	-0.90314	1.19224	0.0281548	0.730335
Gm9132	2.43012	-2.09927	0.0281684	0.730335
Cdh20	-2.60893	-1.11366	0.0281706	0.730335
Gm37979	-1.35901	-1.22571	0.0282093	0.730335
2410003L11Rik	3.28406	-2.07497	0.0282213	0.730335
Gm43569	-0.514356	-0.080881	0.0282352	0.730335
Gm44013	-2.6821	-1.6249	0.0282388	0.730335
Nppc	2.96853	-1.85131	0.0282397	0.730335
Gm8795	3.44649	-2.00627	0.0282611	0.730335
Gm5815	1.09376	-0.850431	0.0282693	0.730335
Nipal2	1.1824	-0.798732	0.0283045	0.730335
Gm15842	0.953413	-0.936521	0.0283426	0.730335
Vit	0.848617	0.763943	0.0283585	0.730335
Gm11576	4.66102	-2.45768	0.0283782	0.730335
Gm34342	-4.78812	-2.34283	0.028456	0.730335
Katna1	2.41357	-1.81354	0.028457	0.730335
Gm48398	-4.50187	-2.47686	0.0284626	0.730335
C1ra	0.83551	1.13153	0.028467	0.730335
Gm16283	-1.04824	-0.674069	0.0284684	0.730335
Gm37837	-4.24693	-2.56225	0.0284692	0.730335
Rab39	0.772765	2.57482	0.0284958	0.730335
Arhgap5	0.553827	5.30001	0.0284966	0.730335
Gm18115	-0.941813	0.848407	0.028525	0.730335
Tph2	3.6717	-1.89433	0.0285513	0.730335
Gm28874	1.64659	-0.622329	0.0285648	0.730335
Heatr4	1.58556	-1.34913	0.0286515	0.730335
Gm14824	4.67021	-2.4077	0.0286637	0.730335
Mtnr1b	4.67021	-2.4077	0.0286666	0.730335
Gpm6a	4.67021	-2.4077	0.0286695	0.730335
Gm45304	4.67021	-2.4077	0.0286712	0.730335
Gm50451	4.67021	-2.4077	0.028673	0.730335
Tcf24	4.67021	-2.4077	0.0286739	0.730335
Gm50350	-0.840706	-0.132182	0.0286776	0.730335
Ighv6-5	4.42239	-2.49222	0.0286817	0.730335
Gm28660	4.42239	-2.49222	0.0286826	0.730335
Tpsg1	4.42239	-2.49222	0.0286853	0.730335
Gm41183	4.42239	-2.49222	0.0286884	0.730335
Gm31401	-5.16577	-2.1558	0.0287102	0.730335
Rhbdl3	-1.16982	0.181493	0.0287411	0.730335
Gm26576	4.38724	-2.49825	0.0287627	0.730335
Gm43692	-0.478321	-0.253937	0.0287647	0.730335
Stac2	3.4507	-2.03614	0.0287659	0.730335
Igkv2-105	4.00054	-1.67676	0.0287674	0.730335
Gm45266	1.01398	3.12558	0.0287678	0.730335
E330034L11Rik	-1.00491	1.73955	0.0287716	0.730335
Gm26165	0.903615	-0.962162	0.0287936	0.730335
Gm13571	0.202997	0.441882	0.0287987	0.730335
Chn1	2.4152	-1.27946	0.0288033	0.730335
Kcnj2	1.05739	0.76099	0.0288136	0.730335
Grid2	1.94024	-1.42515	0.0288418	0.730335
Ace2	5.03161	-2.2206	0.0288493	0.730335
Gm2974	5.03161	-2.2206	0.028855	0.730335
Gm34113	5.03161	-2.2206	0.0288623	0.730335
Gm23657	0.156708	-0.374762	0.0288625	0.730335
Gm7904	5.03161	-2.2206	0.0288649	0.730335
Gm20531	1.81656	-1.49695	0.0288658	0.730335
Gm18645	5.03161	-2.2206	0.0288689	0.730335
Cer1	5.03161	-2.2206	0.0288706	0.730335
BC051537	1.91082	-1.62877	0.0288897	0.730335
Gm50090	5.12548e-15	-3.21923	0.028919	0.730335
Snord11	0.959395	-0.854142	0.0289228	0.730335
Carmil3	0.788916	-0.207161	0.0289244	0.730335
Adcy1	1.85787	-1.47898	0.0289326	0.730335
Kcnma1	1.52511	-0.37249	0.0289424	0.730335
Col4a4	0.936597	-0.053491	0.0289484	0.730335
Pgam2	-0.0870678	-0.134596	0.0289774	0.730335
Gm6637	3.03878	-2.22366	0.0289778	0.730335
Aplnr	3.16001	-1.70069	0.0289854	0.730335
Gm37646	2.18679	-1.90655	0.0289966	0.730335
Gm6473	-1.18934	-1.03595	0.0290033	0.730335
D130007C19Rik	1.09142	-1.01081	0.029005	0.730335
Gm45693	-1.19125	-1.1989	0.029006	0.730335
Ophn1	0.945422	1.9323	0.0290434	0.730335
Gm14044	-0.770639	1.80072	0.0290573	0.730335
[truncated: 53,485 more rows]

## Sheet: B-Zeb2-DEGs
genes	logFC	logCPM	PValue	FDR
Sla2	1.96439	3.67483	3.73506e-17	2.07236e-12
Cd74	1.86622	9.29473	3.36002e-14	7.74961e-10
Ccl6	2.79906	2.46269	4.19019e-14	7.74961e-10
Gm15915	-2.60827	3.29008	2.34066e-13	3.24672e-09
H2-Ab1	1.74947	9.47515	3.98265e-13	4.41947e-09
Epcam	2.53901	2.84125	1.41406e-12	1.30763e-08
Gm43305	1.82985	4.02474	5.11361e-12	4.0532e-08
Plbd1	2.01257	7.83142	7.37853e-12	5.11738e-08
Car1	-2.12517	5.57684	8.35227e-12	5.14908e-08
Lgals3	2.06457	4.49259	1.26083e-11	6.99556e-08
H2-Eb1	1.72895	7.33576	2.57595e-11	1.29931e-07
H2-Aa	1.89919	9.23707	3.30965e-11	1.53027e-07
Cdcp1	1.64541	4.14347	4.76684e-11	2.03449e-07
F13a1	-2.17532	4.55783	5.70326e-11	2.26028e-07
Il13ra1	3.03327	2.13073	1.04814e-10	3.877e-07
Ciita	1.86351	5.1478	1.22777e-10	4.25759e-07
Ifi207	1.71962	5.87316	1.65441e-10	5.39961e-07
Fcgrt	1.68819	3.15389	1.94993e-10	6.01056e-07
Psap	1.36422	8.67487	3.36867e-10	9.60522e-07
Fcrla	2.55634	2.6125	3.46234e-10	9.60522e-07
Slamf7	1.94629	5.69275	4.07253e-10	1.076e-06
Cfh	3.17022	2.51158	4.76445e-10	1.2016e-06
Lsp1	1.38271	7.14075	5.13275e-10	1.2382e-06
Btla	1.60201	5.32385	2.79443e-09	6.46026e-06
Rnd3	2.05562	4.9433	4.7045e-09	1.0441e-05
Cst3	1.45871	9.26495	5.03822e-09	1.07516e-05
Ahnak	1.58903	8.28004	1.09592e-08	2.25208e-05
Lrrc3	1.80618	2.31491	1.14273e-08	2.2644e-05
Cd300c	2.54756	1.13333	1.47708e-08	2.73759e-05
Aif1	1.79767	4.39638	1.4802e-08	2.73759e-05
Itga1	2.00279	2.82129	1.564e-08	2.79926e-05
Id2	1.85201	5.97312	1.6764e-08	2.90666e-05
Rps27a-ps2	-2.38842	2.82014	2.07461e-08	3.48811e-05
Mpeg1	1.68984	8.22285	2.16704e-08	3.53636e-05
Olfm1	1.75599	4.09289	2.5119e-08	3.98201e-05
Naaa	1.9213	6.7689	2.92241e-08	4.50409e-05
Gm49594	2.64979	5.19134	3.2029e-08	4.80296e-05
Crip1	1.30495	7.18177	3.37522e-08	4.84171e-05
Ctse	0.930201	8.73572	3.40326e-08	4.84171e-05
Gm13611	-3.55463	2.20992	3.50103e-08	4.85628e-05
Serpinb10	1.99088	2.78409	4.78447e-08	6.47467e-05
Alcam	1.30846	6.03193	6.98018e-08	9.22115e-05
Scin	-1.70091	3.00101	7.26361e-08	9.37242e-05
mt-Nd3	3.68466	5.02706	7.54804e-08	9.38148e-05
Fgd2	1.39387	5.47551	7.6088e-08	9.38148e-05
Ifi205	1.75034	6.61041	8.13428e-08	9.72436e-05
Tgfbi	1.57658	4.96135	8.23742e-08	9.72436e-05
Hgfac	2.51531	1.08921	9.8168e-08	0.000113474
Tlr13	1.99292	3.5258	1.18035e-07	0.000133654
Dpp4	1.21677	5.96785	1.41176e-07	0.00015666
P2ry6	2.09144	2.3685	1.54125e-07	0.000167676
Rnf144b	1.72539	4.64366	1.64638e-07	0.000175087
L1cam	2.15439	3.01325	1.67249e-07	0.000175087
Podxl	1.8952	3.52244	1.76415e-07	0.000181263
Trib2	-2.1791	1.92837	2.57202e-07	0.000259465
Uba52-ps	6.71762	2.96203	2.7847e-07	0.000275905
Fgfr1	1.48704	3.77998	3.20229e-07	0.000311712
Rasgrp3	1.44581	4.54745	3.5853e-07	0.000339013
Slc45a3	-2.15233	2.00377	3.60496e-07	0.000339013
Csf1r	-1.83602	2.5272	3.80522e-07	0.000350811
Xlr3b	3.26497	0.566749	3.85687e-07	0.000350811
Pglyrp1	1.0964	4.8659	4.097e-07	0.000366642
Irf5	1.32787	4.62123	4.68738e-07	0.000410177
Krt80	1.38683	3.35391	4.73133e-07	0.000410177
Marveld2	1.21428	3.94817	4.92741e-07	0.000420604
P2ry10	1.64934	4.30226	5.06028e-07	0.000425401
Anxa2	1.13055	6.16174	5.50884e-07	0.000450827
Rab11fip4	1.6387	3.59348	5.52524e-07	0.000450827
Kmo	1.76214	4.2343	5.93125e-07	0.000476942
Lsr	2.34384	1.39169	6.15266e-07	0.000487427
Spta1	-1.79746	2.36449	6.23735e-07	0.000487427
Slc46a3	1.67569	4.00165	6.45251e-07	0.000497238
AB124611	1.52063	3.19767	6.9015e-07	0.000524552
Map3k9	1.67823	2.01836	7.39797e-07	0.000554688
Mfsd2b	-1.14254	4.40923	7.58845e-07	0.000561384
Lrrk2	1.34812	5.53144	9.30544e-07	0.000672463
Jaml	1.89719	4.12717	9.37597e-07	0.000672463
March1	1.65546	4.35414	9.45356e-07	0.000672463
Rpl17-ps4	1.90217	1.89892	9.65609e-07	0.000678175
Itgb7	1.21858	5.55456	1.08474e-06	0.00075232
Cpa3	-1.1335	6.80012	1.31264e-06	0.000899145
Cyp27a1	1.82714	3.21108	1.38258e-06	0.000935502
Cd52	1.29145	5.88223	1.47206e-06	0.000970298
H2-DMb1	1.4456	4.6324	1.48524e-06	0.000970298
Dsg2	2.3274	1.59274	1.48647e-06	0.000970298
Rassf4	1.16262	5.83749	1.54329e-06	0.000995676
Ifi30	1.82779	1.63788	1.56344e-06	0.000997078
Sept3	1.74766	5.0425	1.61958e-06	0.00101655
Tbc1d9	1.58136	4.04224	1.63062e-06	0.00101655
Fgr	1.79603	1.64773	1.76573e-06	0.00108855
Gm14548	2.69275	0.993156	1.89454e-06	0.00115513
Gpr141	2.03303	3.12261	2.07914e-06	0.0012539
Prr5l	1.65452	2.54411	2.16339e-06	0.00127071
Gpr35	1.75106	4.25135	2.17269e-06	0.00127071
Kremen2	3.47159	-0.351185	2.17571e-06	0.00127071
Ckb	1.44716	4.81224	2.20884e-06	0.00127662
Cd300c2	2.09799	1.24039	2.4066e-06	0.00137658
Ighv1-55	8.45318	0.336687	2.51583e-06	0.00142437
Acvrl1	2.10125	2.19046	2.55598e-06	0.00143248
Rab39	1.9973	2.28206	2.61097e-06	0.00144867
Gm35551	1.49015	3.65374	2.68416e-06	0.0014613
Tmsb4x	1.00378	9.56109	2.68641e-06	0.0014613
Zfp366	1.55208	4.94757	2.73356e-06	0.00147251
Shtn1	1.6905	5.03255	2.81876e-06	0.00150381
Igkv1-117	6.99962	2.03101	3.04412e-06	0.00160857
St8sia6	-1.81225	2.375	3.30747e-06	0.00173124
Rasgrp4	1.73812	3.06593	3.35224e-06	0.00173828
Pid1	1.73434	3.04563	3.64133e-06	0.0018707
Fyb2	1.8202	1.40719	3.71937e-06	0.00189326
Kbtbd11	0.972319	5.65862	3.98497e-06	0.00201002
Strip2	1.90885	2.36731	4.5037e-06	0.0022512
S100a6	1.20855	4.12744	4.77987e-06	0.00236792
Mycl	1.58679	3.78489	4.83415e-06	0.00237361
Cxcr3	1.95682	2.85586	5.03128e-06	0.00244873
Anpep	1.54597	4.78621	5.28547e-06	0.00255008
Tlr3	1.41641	6.06812	5.44707e-06	0.00260539
Ms4a2	-1.62372	4.58634	5.93696e-06	0.00281544
Chil5	2.13612	1.7392	6.18372e-06	0.00290761
Pirb	1.73463	3.61109	6.38268e-06	0.00297594
Gm5111	1.60455	2.15123	6.49438e-06	0.00300279
Patj	1.14261	4.21433	6.60527e-06	0.00302882
Tlr1	1.91658	1.77505	7.34465e-06	0.00334025
Gm38410	2.32517	1.99898	7.43675e-06	0.00335464
Clec9a	1.70338	5.56842	7.84418e-06	0.00350404
Rpl17-ps3	6.73949	4.73529	7.89426e-06	0.00350404
Synm	1.97944	1.12135	8.28929e-06	0.00365018
Il1b	2.24942	2.89298	8.41272e-06	0.00367536
Clec1a	1.66522	3.85671	8.57032e-06	0.00371497
Gm6377	1.79061	2.98193	8.75059e-06	0.0037637
Cma1	-1.53148	4.6592	9.90144e-06	0.00422594
2900097C17Rik	-0.932195	5.87289	1.05639e-05	0.0044492
Tlr9	1.64905	3.904	1.05849e-05	0.0044492
Bcl6	1.53789	4.73661	1.08962e-05	0.0045412
Sult1a1	2.14004	3.23067	1.09675e-05	0.0045412
Irf8	1.40016	7.39625	1.21092e-05	0.0049172
Ildr1	1.54144	1.99949	1.21351e-05	0.0049172
Cst7	-1.50108	3.78204	1.21415e-05	0.0049172
Phlda2	2.36782	1.03081	1.25623e-05	0.00505076
Atp1b2	-2.60122	2.51156	1.28188e-05	0.00510951
Gm7867	2.75447	0.645953	1.28926e-05	0.00510951
Ptpn7	-0.746612	7.00241	1.35155e-05	0.00531841
Cd300lg	2.10354	1.89305	1.41232e-05	0.00551841
Pde10a	-1.66101	1.46659	1.57271e-05	0.00609908
Il18r1	1.40927	4.71019	1.58292e-05	0.00609908
Ccl9	-0.817413	6.22473	1.62721e-05	0.00622648
Cd226	1.57945	2.70759	1.64535e-05	0.00625277
Gm10263	-1.89708	2.91776	1.69824e-05	0.00640988
Gm16494	-2.9423	-0.0740687	1.78872e-05	0.00670577
Gramd3	1.2897	3.97054	1.93714e-05	0.00713897
Cd6	1.89933	2.03943	1.94264e-05	0.00713897
Rnase6	1.10152	5.32967	1.94288e-05	0.00713897
Gm36723	1.84028	3.62773	2.15858e-05	0.00787939
Alox5ap	0.770645	6.57218	2.23772e-05	0.00811487
Gsn	1.22742	4.14541	2.28031e-05	0.00819726
Gm32536	2.97832	-0.0780169	2.28998e-05	0.00819726
Sgsm1	1.73931	1.80337	2.3102e-05	0.00821662
Bgn	1.37262	2.72931	2.39704e-05	0.00847117
Phf11a	1.57005	3.8021	2.46537e-05	0.00865752
Gprc5c	2.8878	0.248755	2.50371e-05	0.00873685
Ptms	1.05367	5.02341	2.53438e-05	0.0087886
Il10ra	1.16348	4.02578	2.56045e-05	0.00882386
Rab44	-1.46203	4.64469	2.68204e-05	0.00918583
Sowahc	1.73582	3.58724	2.71918e-05	0.0092559
Ighv5-17	5.60257	0.219196	2.82531e-05	0.00955849
Gcsam	1.3847	4.21127	2.94989e-05	0.00991948
Ighg2b	-5.70959	2.20872	3.10197e-05	0.0103681
Cdk6	-0.766699	10.5013	3.13602e-05	0.0104191
Nccrp1	2.10719	1.96363	3.75568e-05	0.0124036
Adam19	1.65966	3.83678	3.80969e-05	0.0125075
Zbtb46	1.63478	4.39674	3.88254e-05	0.0126717
Cldn1	2.27283	1.40985	3.93294e-05	0.0127611
Cx3cr1	-1.77524	1.62485	3.98343e-05	0.0128498
Hepacam2	1.9847	1.90543	4.05856e-05	0.0130165
Tgm2	1.11308	4.00548	4.17127e-05	0.0133011
Gm15710	1.27111	5.2011	4.2524e-05	0.0134823
Cyp2s1	2.36169	1.5952	4.41096e-05	0.0139056
Rpl13-ps6	-6.07203	4.43686	4.68693e-05	0.0146921
Tmem50b	1.10385	4.94779	4.89638e-05	0.0152624
Olfr369-ps1	-9.34289	3.83696	5.26891e-05	0.0163319
Mcub	2.17341	0.58253	5.65375e-05	0.0174274
Myl10	1.11494	3.94126	5.8226e-05	0.0178375
Ighv4-1	6.16532	-0.0269143	5.8511e-05	0.0178375
Gm3699	4.89237	1.79545	6.08436e-05	0.0183835
Tmsb10	0.841704	7.47183	6.09648e-05	0.0183835
Mt2	-2.74275	-0.515265	6.43051e-05	0.019286
Plekho1	1.0532	5.21086	6.67396e-05	0.0198689
Mpo	-1.46424	9.33206	6.6965e-05	0.0198689
Cdk14	1.32411	4.36167	6.95015e-05	0.0203854
Epdr1	-1.30538	2.67836	6.97286e-05	0.0203854
Xdh	1.58305	3.06278	6.9808e-05	0.0203854
Gm16332	6.11187	-1.55987	7.19378e-05	0.0208974
Igkv12-89	8.53383	0.463824	7.43352e-05	0.0214813
Itgb4	1.46925	1.83508	7.56187e-05	0.021707
Fap	1.80077	0.592188	7.58986e-05	0.021707
Gm15448	2.64042	-0.0590422	7.97161e-05	0.0226819
Ranbp1	4.67991	0.521355	8.11247e-05	0.0229649
Ppm1m	0.999774	5.10116	8.26769e-05	0.0232855
Crybg1	1.40303	4.7631	8.34503e-05	0.0233168
Pik3r5	1.02565	4.86439	8.36286e-05	0.0233168
Dpep2	2.15214	0.223456	8.5575e-05	0.0237242
Plxdc1	1.69279	2.04661	8.5945e-05	0.0237242
Gm10182	7.44384	1.15445	8.83244e-05	0.0242604
Gm12551	2.00796	1.8215	9.18186e-05	0.0250959
H2-Ob	0.864415	5.64321	9.40392e-05	0.0255768
Skint3	2.24612	0.24927	9.51711e-05	0.0257584
Igkv15-103	8.97402	0.873538	9.98659e-05	0.0268979
Pdzph1	-2.17749	0.455563	0.000102586	0.027497
Sgk1	1.1864	4.49512	0.000105783	0.0282176
Gzmb	-1.41874	5.004	0.000110755	0.0294026
Igkv3-4	8.49878	0.347153	0.000115016	0.0303883
Ifi211	1.54368	4.5339	0.000116219	0.0305606
Zxda	8.47121	0.320889	0.000118868	0.0309233
Rps18-ps1	2.64334	0.814514	0.00011887	0.0309233
Car2	0.742351	8.73175	0.00011927	0.0309233
Metap1d	-0.917763	4.40967	0.000120349	0.0310578
Ces2g	-0.956306	4.40416	0.00012446	0.03197
Gm13232	8.69041	0.60856	0.000133143	0.0339351
Cxcl10	-1.05134	5.6457	0.000133333	0.0339351
Plekhm3	1.12336	4.96754	0.000134546	0.0340874
Ighv3-6	5.54177	1.20314	0.000136251	0.0343625
1810073O08Rik	0.944857	3.63456	0.000140806	0.0351404
Bcam	1.44461	2.2461	0.00014119	0.0351404
Gpr33	1.68335	1.91876	0.000141236	0.0351404
Gm11743	1.75821	0.819443	0.000152095	0.0376734
Ptpro	1.70877	2.99565	0.000154629	0.0381308
Gm8226	3.75112	4.14899	0.000156356	0.0383111
Kdf1	2.1791	0.638301	0.000156794	0.0383111
Bmpr1a	2.66437	0.236405	0.000157432	0.0383111
Ppfia4	1.46219	2.84832	0.000158166	0.0383217
Mab21l2	2.44674	-0.511829	0.000160896	0.0388137
Igkv10-94	8.4611	0.396908	0.000170789	0.0410218
Tmem106a	1.09379	3.00129	0.000172757	0.0411237
Perp	0.90232	3.48819	0.000173029	0.0411237
Igkv5-43	8.45025	0.38696	0.000173436	0.0411237
Gm32817	-3.76103	-1.20223	0.000180778	0.0426821
5031439G07Rik	0.987708	5.71748	0.000190448	0.0446878
Emilin2	-1.03411	4.7788	0.000190884	0.0446878
Gcnt4	-1.94918	0.568188	0.000191883	0.0447328
Wdfy4	0.838621	8.20379	0.000192786	0.0447554
Bmf	1.77601	1.38583	0.000204666	0.0473153
Pcdh17	-2.75691	-0.826178	0.000207908	0.0475984
Olfr1418	-4.41919	-1.35628	0.00020817	0.0475984
Gpr183	1.50567	3.83124	0.000208464	0.0475984
Gm13133	3.21568	-1.03264	0.000213922	0.0486444
Asah1	0.804219	5.88478	0.00022163	0.0501745
Gdpd5	1.61484	1.33963	0.000222459	0.0501745
Ermap	-2.02238	3.06378	0.000226296	0.0508332
Slc31a2	1.04211	3.84785	0.000230046	0.0514673
Ccr2	1.12309	7.10711	0.000232633	0.0518369
Ece1	0.855109	6.74463	0.000236285	0.0524401
Slfn5	1.16203	5.36147	0.000242922	0.0536984
Kprp	-2.85739	-0.717358	0.000248135	0.054633
Olfr248	-4.25454	-1.46628	0.00025146	0.054996
Fbp1	0.981371	3.02083	0.000252168	0.054996
Arap3	-1.18671	3.80788	0.000252757	0.054996
Stbd1	1.8891	0.598923	0.000257491	0.0558071
Gm9844	1.01463	4.39613	0.000260156	0.0561655
Gm7336	-6.39518	1.39761	0.00026129	0.0561915
Lax1	1.09566	3.74424	0.000265201	0.0568124
Ust	1.63848	1.02736	0.000274082	0.0584891
Unc93b1	0.7921	5.86509	0.000279581	0.059434
Gm49832	-7.05228	1.63543	0.00028112	0.0595331
Cd2ap	0.742889	6.68532	0.000291207	0.0612752
Prkag2	0.865162	5.07182	0.000291555	0.0612752
Cdk18	0.917365	3.45933	0.000295058	0.0617774
Nfatc2	0.914481	5.44304	0.000299442	0.0624596
Cd86	1.09017	4.23068	0.000303075	0.0629806
Dus2	-1.21518	2.26833	0.000305144	0.0631738
Btnl9	-1.08748	4.30969	0.000306658	0.0632514
Gm19951	2.41722	0.054157	0.000315201	0.0647725
Gm15232	2.14842	-0.161366	0.000319439	0.0654012
Arhgap5	0.961703	5.19394	0.000327084	0.0667202
Batf3	1.93708	2.08401	0.000333585	0.0677479
Lifr	1.24601	2.04575	0.000334564	0.0677479
Aldh1a1	0.832607	4.31714	0.000358906	0.0724128
Sema4a	1.19445	4.06726	0.000366194	0.0736156
Mns1	-0.692055	6.33481	0.000370514	0.0739725
Carmil1	0.999398	3.22145	0.000370636	0.0739725
Gpr137b	1.79658	1.36061	0.000372269	0.0739874
Apba1	1.64534	2.92061	0.00037437	0.0739874
Igkv6-17	7.80786	-0.148341	0.000374711	0.0739874
Zfp457	-3.20127	-0.965028	0.000376717	0.0741198
Tlr11	1.27812	3.78032	0.000379715	0.0742712
mt-Nd4l	3.55133	5.46251	0.000380164	0.0742712
Leap2	2.90911	-0.793489	0.000385072	0.0749661
Igha	2.26968	5.67601	0.000395516	0.0766987
Ppt1	0.805614	7.36029	0.000396736	0.0766987
Ighv1-53	7.54788	-0.529521	0.000399841	0.0769934
Rgmb	1.84704	0.128358	0.000401036	0.0769934
Ighv1-20	7.76677	-0.226173	0.000406161	0.0775218
Gna14	-1.03528	2.44858	0.000406583	0.0775218
Gm23887	3.05366	-0.931964	0.000408132	0.0775506
Gm10231	-7.59289	-0.396811	0.000412389	0.077966
Gm15931	1.89893	0.466283	0.000413128	0.077966
Grap2	1.38794	3.31783	0.000418889	0.0787852
Filip1l	1.053	5.15285	0.000425007	0.0792309
Ighv1-15	8.18394	0.0478162	0.000425442	0.0792309
Nlrp6	-3.21184	-1.23698	0.000425542	0.0792309
Kctd12	0.849602	7.38175	0.00043764	0.0812107
Gm16731	3.01213	-0.926206	0.000441986	0.0817439
Gm49654	1.67767	0.910386	0.00045088	0.0831117
Gm50492	-4.29641	-1.44907	0.000455905	0.0835279
Fam91a1	3.48259	-0.389719	0.000456149	0.0835279
Tmem8	0.865144	4.1467	0.000466149	0.0846069
Ccr9	1.15908	2.47288	0.000466444	0.0846069
Kif5a	1.5335	1.91991	0.000466616	0.0846069
Gpr141b	1.26373	4.23052	0.000472744	0.0854388
Gm14008	7.14031	-0.713422	0.000477272	0.0859772
Cxcl16	1.43715	2.59059	0.000489596	0.0879118
3830403N18Rik	3.29695	-0.640862	0.00049214	0.0879177
Igkv12-46	8.05986	-0.0679266	0.000492798	0.0879177
mt-Co2	2.92184	7.89406	0.000502471	0.089083
Tbxa2r	1.13085	2.91693	0.000502541	0.089083
Gm35853	1.26773	1.74668	0.000511583	0.0903971
Ctss	0.977106	5.81561	0.000516293	0.0909398
Lrrc25	1.35278	1.50299	0.000527463	0.0926132
Fam129a	0.810461	6.02779	0.000530662	0.0928332
Igkv6-13	6.53983	2.1285	0.000532063	0.0928332
Trbv13-2	-2.09262	1.08832	0.000537113	0.0934207
Ltf	1.5263	0.761809	0.00055735	0.0966376
Gm16409	2.57449	1.1973	0.000566686	0.0979502
Rtn1	1.63529	0.843788	0.000581664	0.100159
Cysltr1	1.41577	3.04158	0.000584211	0.100159
1500009C09Rik	-4.40354	-1.33821	0.000584878	0.100159
Arhgef10	1.02069	3.23366	0.000590082	0.100739
Rec8	1.05933	3.0525	0.000608673	0.103594
Gm3756	1.72426	1.98149	0.000613842	0.10394
Ctsh	1.25054	4.70549	0.000614456	0.10394
Gm10406	4.05487	-1.03308	0.000622067	0.104908
Pik3cb	0.959982	5.6823	0.000624203	0.104949
Dkkl1	0.946046	3.74099	0.00064199	0.107614
Rhob	-0.669125	6.97402	0.000650304	0.108679
Rtn4rl1	1.36372	2.2863	0.000653705	0.108919
Ccdc180	-1.72643	1.0635	0.000668626	0.111072
Kdm7a	0.813207	5.78013	0.000670844	0.111108
4930513N20Rik	-3.2026	-1.25237	0.000679912	0.112275
Il1rl1	-1.25785	3.73825	0.000684675	0.112726
Naga	0.953934	5.93433	0.000695347	0.114144
Gm4342	3.25122	1.26005	0.000698437	0.114313
4921507P07Rik	1.20183	1.86015	0.000717784	0.117134
BC024386	-5.65937	-1.82943	0.000724129	0.117823
Ighv12-3	5.35814	0.436359	0.000731308	0.118643
Selplg	0.679405	6.61665	0.000750961	0.121476
Ighv1-61	7.70493	-0.392663	0.000758332	0.122221
Arrdc4	0.95781	3.83878	0.000763185	0.122221
A330084C13Rik	-4.39798	-1.40804	0.000763769	0.122221
Rmrp	1.63491	4.32038	0.00076438	0.122221
Gvin1	2.15716	5.18116	0.000776718	0.123837
Csf2ra	0.783978	4.82791	0.000781214	0.124197
Ccdc92	1.66637	0.97419	0.000788654	0.124843
Igkv16-104	5.7213	0.361891	0.000789774	0.124843
Gm10420	-4.30047	1.40418	0.000794533	0.125111
Fgd6	1.16097	3.5006	0.000795978	0.125111
Lyst	0.74691	6.89157	0.000798571	0.125164
Zbtb42	1.31952	1.37481	0.000804773	0.12578
AC149090.1	0.627294	6.35113	0.00081634	0.12723
Obsl1	2.10354	0.975711	0.000834577	0.129558
Gm15590	2.79151	-0.69821	0.000835947	0.129558
mt-Atp6	2.97907	8.0836	0.000853611	0.131927
Rpl38-ps1	2.90959	1.31357	0.000859633	0.132222
Gm8420	-4.13789	0.82381	0.000865405	0.132222
Grk5	0.907953	3.37431	0.000866228	0.132222
Cnn2	0.71986	6.58222	0.000868644	0.132222
Casp6	0.918852	3.6578	0.000868696	0.132222
Gm13414	4.43413	-0.746466	0.000870659	0.132222
AW011738	-1.01029	2.76614	0.000872205	0.132222
Hck	1.12377	3.64154	0.000884265	0.133685
Ighv5-6	6.73806	0.384532	0.000888524	0.133964
Gm10736	2.99229	1.94814	0.000906775	0.136163
Art4	0.993766	3.17148	0.000908018	0.136163
Shisa5	0.595753	7.11759	0.000910971	0.136238
Apoa1	3.20188	-0.992604	0.000913512	0.136251
Gm43136	-3.21709	-1.18125	0.000926701	0.137847
Mapk13	2.4461	0.0961044	0.000933604	0.138148
Samd14	-1.68221	1.78448	0.000933704	0.138148
Gm38215	-5.54187	-1.88993	0.000957293	0.141262
Gm13588	1.23	1.90541	0.000965672	0.14212
Ifi209	0.99951	5.50119	0.00097341	0.142805
Tuba8	-0.808182	4.30552	0.000976175	0.142805
Macrod2os2	-5.61704	-1.86536	0.000978048	0.142805
Optn	-1.05777	3.22658	0.000982857	0.143131
Havcr2	0.926161	4.02933	0.000993709	0.144332
Prss30	1.4773	0.803826	0.000997538	0.14451
Gm10689	1.60826	3.1825	0.00100107	0.144644
Ccr5	0.98861	3.48156	0.00100404	0.144696
Plekha5	0.701822	5.59163	0.00100824	0.144926
Hdc	-1.19188	4.37579	0.00101472	0.145217
Padi1	1.96914	0.0578391	0.0010155	0.145217
Igkv3-10	6.19594	1.87029	0.00102261	0.145857
Tent5a	-0.719129	6.12752	0.00103082	0.146304
Slitrk1	-3.21645	-1.21697	0.00103101	0.146304
Trim30c	-0.968055	3.25419	0.00104798	0.148332
Gm47735	2.20347	-0.703462	0.00105951	0.149583
Sh3tc1	1.22235	2.99859	0.00106354	0.14977
Ighv1-77	1.771	0.457852	0.00107601	0.150796
Pde1b	1.13833	2.0358	0.00107626	0.150796
Hoxb3os	2.29695	-0.644312	0.00108747	0.151333
Gm19211	-6.29866	-1.41303	0.00108819	0.151333
Gm15987	2.18868	0.48396	0.00108993	0.151333
Efcab14	0.560923	7.21075	0.001091	0.151333
Clec5a	-2.39692	0.403462	0.00110092	0.152328
Rapsn	5.69204	-1.87648	0.00111126	0.153376
Scpep1	0.776244	4.32542	0.00113393	0.155812
Atox1	0.73532	4.78511	0.00113453	0.155812
Nlrp1c-ps	1.80399	0.279497	0.00113797	0.155899
Itga8	1.85787	0.964451	0.00115175	0.157035
Gsap	0.900694	4.20612	0.00115192	0.157035
Gm43527	-5.69833	-1.79493	0.00122199	0.165846
Slc6a15	1.05622	1.92048	0.00122474	0.165846
Gm11362	3.89554	1.56198	0.00122552	0.165846
Ptgdr2	1.9263	0.104077	0.00124642	0.168263
Slc52a3	1.54218	1.40922	0.00125258	0.16837
Tep1	0.730613	5.27556	0.00125328	0.16837
Scd4	2.05346	-0.471656	0.0012627	0.169179
Ighv1-69	3.55793	-0.689154	0.0012654	0.169179
Gm38130	4.20064	-1.53435	0.00127867	0.170542
Slc23a4	1.46525	1.17813	0.00129688	0.172556
Ctsg	-0.906733	6.88984	0.00132489	0.175861
Lhcgr	0.967289	2.90574	0.00133779	0.176853
Rab7b	1.2148	4.93089	0.00133873	0.176853
Gpr157	1.13317	3.28331	0.00134666	0.177204
Trim69	-3.42322	-1.45133	0.00134777	0.177204
Ly86	1.12618	4.4033	0.00135807	0.178135
Gm8979	-1.80773	0.745832	0.00136887	0.178798
Gm16399	-2.24241	-0.610831	0.00136957	0.178798
mt-Co3	3.07054	7.84765	0.00138582	0.180495
Pkhd1l1	1.44567	1.59931	0.00139254	0.180729
Ighv2-3	7.26583	-0.7783	0.00139413	0.180729
Zcchc3	-0.94965	2.61985	0.00140621	0.18187
Itga3	1.51495	1.15838	0.0014135	0.182388
Gm17501	-5.66111	-1.80685	0.00144352	0.185829
Ighv5-9-1	6.90813	-0.94564	0.00145211	0.186502
Snx22	1.79126	2.31194	0.00145884	0.186934
Gm6937	2.31544	-0.610205	0.00147652	0.188764
Gm2225	2.8294	2.39764	0.00148149	0.188963
Htr7	1.49444	1.00103	0.00148963	0.189566
Pycr1	1.46527	1.02559	0.00150053	0.190515
4833412C15Rik	-2.83598	-1.15854	0.00151255	0.191603
4930415C11Rik	-3.86126	-1.15329	0.00152853	0.193187
Pkib	0.838731	5.335	0.00153347	0.193371
Gm6545	1.80595	1.09774	0.0015453	0.194216
Sema4f	1.54165	2.64015	0.00154718	0.194216
Ephb2	-0.963181	2.20566	0.00157038	0.196104
Slc17a8	1.89313	0.326423	0.00157265	0.196104
Dsc2	2.19452	-0.673195	0.00157282	0.196104
Zhx1	4.10344	0.198404	0.00159002	0.197594
Gm12104	-3.98716	-1.67932	0.00159189	0.197594
Gm2a	0.654534	7.55028	0.00159612	0.197676
Lpcat2	-1.05782	3.14287	0.00160063	0.197794
Tnni2	1.53161	1.99892	0.00160561	0.197969
Camk1d	0.963301	6.43551	0.00161587	0.198792
Fign	-3.09788	-0.960103	0.00162807	0.19985
Cd68	0.940758	4.87676	0.0016322	0.199914
Olfm5	1.23263	2.22477	0.00164434	0.200958
Gm15459	1.51391	4.85019	0.0016513	0.201365
Lcn2	1.64816	2.12108	0.00166186	0.201667
Rubcnl	0.957159	2.81121	0.00166407	0.201667
N4bp2l1	0.826205	3.78861	0.00166469	0.201667
Wdr86	1.27552	1.68983	0.0016684	0.201676
H4c8	1.73451	1.13679	0.00168055	0.202704
Igkv19-93	-6.92938	-0.861832	0.00169895	0.204478
Ighv1-56	3.30348	-1.60144	0.00170603	0.204887
Atp8b5	-1.23083	1.80809	0.00171159	0.20511
Shisa2	-2.41822	-0.87542	0.00172175	0.205883
Diras2	-1.29702	1.41263	0.00173544	0.207073
mt-Atp8	2.99376	4.63713	0.00174011	0.207157
Rtl5	1.10272	3.36503	0.00174361	0.207157
Mtus2	1.61085	1.25814	0.00175535	0.207587
Pak1	0.624861	6.87213	0.00175896	0.207587
Gm48398	-5.40573	-1.97885	0.00176034	0.207587
Tmem191c	0.918018	2.63378	0.00176219	0.207587
Mylk3	-1.30209	1.00583	0.00177585	0.208753
Ighv14-2	5.48887	0.161496	0.0017797	0.208763
Cd200r4	-1.80336	0.0601968	0.00178523	0.20897
Fam110c	0.987588	2.22615	0.00182079	0.212683
4931428L18Rik	-5.36731	-2.01549	0.00182704	0.212965
Cd40	1.63888	1.1145	0.00183349	0.213269
Itsn1	0.790255	4.90129	0.0018418	0.213787
Gm34342	-5.54124	-1.91342	0.00185917	0.215354
Slc44a1	0.83974	4.01602	0.00187883	0.217178
Rnf150	0.789833	4.78598	0.00191	0.220321
Gm8667	-3.87692	-1.72494	0.00192373	0.221445
Gm29260	-5.42892	-1.97179	0.00193976	0.222827
Pglyrp2	0.712532	5.10036	0.00194913	0.223441
Klrk1	1.3019	3.75028	0.00196751	0.224173
Krt18	0.769886	4.03272	0.00196896	0.224173
Tspan33	0.934524	2.76733	0.00197433	0.224173
Gm9385	2.52222	1.66315	0.00197669	0.224173
Fbln5	-2.63281	-0.903475	0.00198018	0.224173
Psme2b	-5.91714	-0.247107	0.00198255	0.224173
Jund	4.87187	0.943389	0.0019838	0.224173
Rpl36-ps3	2.47745	1.33452	0.00198932	0.22434
Sigmar1	0.688801	4.62211	0.00200078	0.225175
Bcl2a1d	1.85634	-0.00705609	0.00202163	0.226757
Sidt1	1.43968	0.80827	0.00202677	0.226757
Lhfpl3	-3.36707	-1.47796	0.0020271	0.226757
Sema3d	1.31195	1.1993	0.00205283	0.229174
Gm2423	3.43301	-1.53883	0.00208803	0.232282
Aqp9	0.666606	4.52475	0.00208905	0.232282
Rpl21-ps6	-5.1107	-0.0553581	0.00210329	0.23334
St3gal5	0.897418	3.84867	0.00210697	0.23334
Gm19154	1.91622	-0.472483	0.00211341	0.233587
Gm5940	5.10869	0.436258	0.00212368	0.234255
Rnpep	-0.711118	4.17925	0.00214898	0.236576
Cd69	-0.592359	8.89866	0.00216517	0.237886
Gm20570	1.03785	2.1961	0.00217437	0.238424
Mill2	1.23713	1.79106	0.00218001	0.238571
Gm37381	-2.44623	-0.668424	0.00220772	0.241129
Ighv1-74	2.17805	0.0811108	0.00221216	0.241138
Gm24000	5.30036	-2.06854	0.00222067	0.241592
Ap1s3	0.717784	4.46327	0.00224128	0.243192
Rhbg	5.17177	-2.13274	0.00224758	0.243192
Bpifc	-0.945774	4.4117	0.00224853	0.243192
Fem1al	-1.77058	-0.15691	0.00225916	0.243866
4930528J11Rik	3.16164	-1.31864	0.00226815	0.244361
Spon1	1.08479	2.15535	0.00229091	0.246183
Zcchc12	2.40567	-0.596753	0.00229478	0.246183
D930007J09Rik	4.34505	-1.50056	0.00229837	0.246183
Gm47896	-2.87332	-1.46363	0.00231197	0.246794
Adgrg7	-0.627781	5.43504	0.00231959	0.246794
Fgfbp3	-1.47379	1.01042	0.00232175	0.246794
Gm50348	-2.71957	-1.07797	0.00232692	0.246794
Tnfrsf11a	1.0846	2.29122	0.00232752	0.246794
Gm4925	5.67375	-1.80671	0.00233767	0.246794
Wfdc2	2.10167	-0.73288	0.0023393	0.246794
Upp1	1.29544	1.25113	0.00233966	0.246794
Meox1	-5.27504	-2.04226	0.0023482	0.247225
Errfi1	1.49249	2.04978	0.00237195	0.249252
Mrpl52	0.646095	5.38128	0.00237899	0.249519
Entpd5	0.591384	6.02339	0.00238951	0.250151
2010300C02Rik	1.95774	-0.491581	0.00239479	0.250231
Acox1	0.593368	5.77634	0.00241692	0.252068
Gm8352	-5.26413	-2.07186	0.00243297	0.253266
Gm49376	-1.69068	-0.0122034	0.0024494	0.253944
2010008C14Rik	1.02914	2.1513	0.00245386	0.253944
Cd7	1.8162	0.997975	0.00245454	0.253944
Nostrin	1.08761	1.44484	0.00245831	0.253944
Radx	-0.957769	2.61303	0.00246298	0.253944
Gm37953	-2.70831	-1.27856	0.00246694	0.253944
Cytip	0.698377	6.77175	0.00247335	0.254132
Lrrc34	-2.3825	-1.06822	0.00248569	0.254526
Hoxa10	0.751308	3.24609	0.00248735	0.254526
Igkv3-5	-5.18622	-0.135645	0.00249399	0.254526
Olfr598	-5.49463	-1.90298	0.00249553	0.254526
Fbn1	-0.785888	3.06026	0.0025042	0.254941
Gm46367	1.85632	-0.219881	0.00251191	0.255258
Aldh3b1	1.68704	0.510705	0.00251988	0.2556
Gm42047	-0.757786	5.85407	0.00254616	0.257794
Gm11642	3.17164	-1.29767	0.0026093	0.263277
Anxa6	0.729993	7.09733	0.0026098	0.263277
Gm45266	1.39706	3.05827	0.00262427	0.264256
Egfl8	1.56607	0.865884	0.00263434	0.264355
Npc2	0.574307	6.90248	0.00263478	0.264355
Sdc3	1.04794	4.73788	0.00265094	0.265495
Rab30	1.47518	2.15177	0.00265627	0.26555
Rab32	0.748809	5.34129	0.00267335	0.266777
Pqlc2	1.12352	1.44398	0.00268368	0.267327
Gm38318	-3.23458	-1.55977	0.00269822	0.268294
A930015P04Rik	5.38871	-1.98886	0.0027386	0.271651
Ighg3	4.11052	1.74512	0.00274177	0.271651
Ggt1	1.6937	0.176439	0.00280103	0.277028
Olfr117	-3.0499	-1.01756	0.00282216	0.27862
Tmem246	1.27466	0.949921	0.00283158	0.279054
Nap1l3	0.832791	3.23104	0.00285885	0.281242
Raph1	0.978774	4.23758	0.00292379	0.287121
Bpifb5	1.53807	0.586543	0.00294517	0.288611
Gm17116	-2.99068	-1.38239	0.00294936	0.288611
Cd22	1.3938	1.41404	0.00296027	0.289169
Eps8	0.829098	4.65253	0.00297725	0.290316
Hps3	0.723069	5.4203	0.00298906	0.290956
Xcr1	0.921727	5.35593	0.00301222	0.292698
Slc22a4	-1.81575	0.624625	0.00309674	0.300384
Gm13690	3.13665	-0.468952	0.00312742	0.302654
Fmnl2	0.789657	6.03461	0.00313708	0.302654
Pabpc1l	1.79612	-0.587561	0.00314071	0.302654
Gm43914	1.42433	3.99416	0.00314196	0.302654
Dnase2b	-3.90581	-1.65423	0.00319811	0.307241
Igkv12-98	-4.9335	0.098956	0.00320066	0.307241
Dock9	0.632302	4.79688	0.00320661	0.307281
S100a11	0.565654	7.12215	0.00321833	0.307872
Klf12	1.10388	1.77105	0.00323151	0.308114
Gm23468	-5.55881	-1.90872	0.00323489	0.308114
Gpsm3	0.874843	2.98444	0.00323752	0.308114
Apobr	0.656743	5.1063	0.00328236	0.311846
Iglv2	5.25398	-0.146884	0.00329834	0.312829
Cd209a	2.70301	0.55765	0.00332755	0.315061
Itgb2	0.711194	5.65998	0.00333643	0.315256
Gm12094	-2.73446	-1.23805	0.00334488	0.315256
Tyk2	0.702915	5.30552	0.00334666	0.315256
Serpinb5	-5.02245	-2.1941	0.00336358	0.316313
Jchain	1.43733	4.20928	0.00337446	0.3168
Dsp	1.11418	1.50622	0.00339387	0.318084
B230209E15Rik	3.84681	-1.77083	0.00341112	0.319161
Atp5a1	-2.79144	1.72295	0.00343102	0.320483
Slamf8	1.25317	1.83295	0.00346168	0.322519
Gm36043	-0.868148	2.58299	0.00346736	0.322519
Gm10075	-3.47153	-0.407237	0.00347158	0.322519
Sh3bp4	1.43769	1.05988	0.0034804	0.322519
Gm20513	1.54218	1.62579	0.00348622	0.322519
Cdh18	-5.27066	-2.04281	0.0034877	0.322519
Acp5	1.37571	0.740591	0.00353348	0.326209
Cryab	1.63505	0.210893	0.00356798	0.328847
Tert	1.01565	2.05809	0.00358046	0.328858
Gm5869	0.922629	3.1683	0.0035824	0.328858
Mgp	3.1997	-1.69007	0.00358589	0.328858
Efhb	-2.99003	-1.41628	0.00359666	0.329302
Gja6	-5.03975	-2.18962	0.00363484	0.331984
Pmaip1	1.206	5.6111	0.00363791	0.331984
Gm37748	2.03135	-0.735667	0.00365481	0.332847
Gm42898	-2.78769	-1.50276	0.00365937	0.332847
Wdsub1	0.768752	3.28547	0.00367296	0.333536
Olfr544	-2.61347	-0.483724	0.00371788	0.337064
Gm15650	1.27254	0.762482	0.00372746	0.337313
Gm45339	-4.22141	-1.47917	0.00373846	0.337313
Gm27241	-1.71032	-0.305678	0.00374109	0.337313
Trgv7	-5.99956	-1.63155	0.00374821	0.337313
Atad2	-1.64361	0.620409	0.00375103	0.337313
Gm5316	-1.95173	-0.900725	0.00376311	0.337762
Gm48717	-5.66976	-1.82618	0.0037682	0.337762
Igkv10-95	6.33059	-1.38524	0.00378994	0.338575
Gm1965	1.306	0.820773	0.00379006	0.338575
Nxpe2	-1.54493	0.467833	0.00379558	0.338575
Gm47230	-1.167	1.12256	0.00380698	0.338956
Phf11b	0.844139	5.47045	0.00381206	0.338956
Gm15737	-3.82448	-1.70105	0.00383824	0.340737
Lilra6	1.57959	0.44935	0.00387305	0.343279
Kcnj5	-1.58954	1.57738	0.00389333	0.344525
mt-Ts1	5.47962	-1.96193	0.00393084	0.347291
Gm13212	0.816393	3.67225	0.00394701	0.348166
Gm15356	1.48434	2.2107	0.00398026	0.350541
Gm14288	1.84219	-0.658892	0.0040261	0.354016
Spint2	0.669767	5.21204	0.00404903	0.355
Vhl	0.722797	3.66289	0.00405328	0.355
Tmprss4	1.7256	-0.469818	0.00405648	0.355
AC109619.1	2.41707	-0.934937	0.00406485	0.355172
Arl5c	1.31121	2.14638	0.00408168	0.356082
Rpl5-ps2	-1.98306	1.83731	0.00410477	0.357534
BC028777	-2.49334	-1.42164	0.00418303	0.363344
Sct	2.80212	-1.25834	0.00418457	0.363344
Igkc	1.41781	7.33817	0.00421886	0.365748
Gm36992	1.66763	0.270067	0.00424125	0.367117
Grasp	1.28843	2.08019	0.00430207	0.371801
Tyrobp	0.592223	6.19126	0.00433502	0.373736
Gm16029	4.22517	-1.60894	0.00433999	0.373736
Chrnb1	0.859101	2.51199	0.00434468	0.373736
Gm6472	1.99813	2.59262	0.00435627	0.374153
Gm39121	5.00979	-2.23713	0.00437172	0.374192
Olfr889	3.2013	-1.6199	0.00437435	0.374192
Ryr1	1.03943	2.00212	0.00438111	0.374192
Tgm6	-3.63541	-1.82542	0.00438897	0.374192
Gm44667	1.02583	1.57484	0.00439928	0.374192
Scimp	1.47676	1.59724	0.00440311	0.374192
Kif11	-2.48614	0.678563	0.00441101	0.374192
Smim6	0.935134	2.68779	0.004418	0.374192
Gm48372	2.25367	-0.152766	0.00442151	0.374192
Srebf2	0.519946	6.79435	0.00442416	0.374192
BC024063	3.23941	-1.64385	0.00443673	0.374684
Hes5	1.88756	-0.628345	0.00446265	0.376301
Gata1	-0.827338	2.94864	0.00447913	0.376934
Gm12607	-2.54513	-1.093	0.00448375	0.376934
Gm27007	5.6104	-1.89909	0.00449559	0.377358
Kcnc1	-1.60254	0.393667	0.0045216	0.378968
Kctd14	1.06467	3.61377	0.00453723	0.379505
Ripk4	2.18537	-0.706515	0.00454793	0.379505
Olfr223	-3.52111	-1.92449	0.00454853	0.379505
B4galnt4	1.00314	2.36553	0.00455985	0.379658
4930519G04Rik	1.98677	-0.842825	0.00456405	0.379658
Ighv7-1	3.86962	-0.208437	0.00458431	0.380772
Ppp1cc	0.931165	6.24976	0.00462316	0.383425
Spp1	1.21187	3.23567	0.00463255	0.38354
Gm11545	1.65932	-0.259985	0.00464356	0.38354
Olfr433	1.96344	0.321216	0.00464528	0.38354
Gm30648	-3.16691	-1.262	0.00467902	0.385751
Eef2-ps2	4.77003	-0.456542	0.00470604	0.387403
Tmprss3	-0.737429	2.90022	0.00472109	0.388067
Gm36932	2.1025	-0.453359	0.00474451	0.389415
Ermn	-3.81513	-1.74638	0.00475582	0.389767
Faah	0.71125	3.38741	0.00478809	0.391833
Card11	1.022	3.93202	0.00481251	0.39325
Gm26512	1.26842	1.49808	0.0048229	0.39352
Gm36608	4.19646	-1.64086	0.0048356	0.393977
Gm18350	-5.19494	-2.12016	0.0048433	0.394026
Ighv2-9	6.18099	-1.49198	0.00486409	0.395138
Gm44168	-3.50786	-1.92864	0.00491602	0.398773
Gm15666	2.11169	-0.314241	0.00495893	0.401666
Gramd2	1.38223	1.61317	0.00499561	0.403206
Fam174b	-0.914206	2.79334	0.0049961	0.403206
Bcl2l14	0.963935	1.87995	0.00499974	0.403206
Nuak1	-1.53375	-0.0490053	0.00500992	0.40344
Mtmr4	0.723647	5.32925	0.00502791	0.404302
5330439M10Rik	6.12188	-1.47939	0.00503992	0.404681
Gm44458	3.61506	-1.91235	0.0050476	0.404713
Ighv1-80	2.73858	-1.12614	0.00509784	0.40815
Abcg3	1.37179	1.55071	0.0051469	0.410611
Gm4600	-3.21504	-0.952399	0.00515071	0.410611
Olfr471	-5.26331	-2.07271	0.00515077	0.410611
Gm11891	5.52941	-1.94944	0.00517478	0.411934
Srp54b	3.35731	-0.225573	0.00521371	0.41338
Slc15a3	1.40188	1.27399	0.00521403	0.41338
Gm20445	-1.90599	-0.828202	0.00521531	0.41338
9430018G01Rik	1.29732	0.633431	0.00522366	0.413451
Pamr1	-2.92717	-1.43169	0.00523227	0.413543
Tpm4	0.647113	6.82915	0.0052711	0.415954
Gm12363	1.78106	-0.860393	0.00527777	0.415954
Rorc	-1.69648	-0.0283228	0.0052961	0.416807
Rnf43	-1.51323	0.0250861	0.00530976	0.41729
Myo1f	0.691927	6.11128	0.00532778	0.418114
Abcg4	-1.78279	-0.676978	0.00534129	0.418582
Olfr1178	-2.20912	-1.06729	0.00538462	0.420799
Gm36486	1.16944	2.20073	0.00538475	0.420799
Ccdc183	2.26658	-1.19089	0.00542137	0.423065
Ogdhl	-3.63013	-1.84692	0.00546127	0.424613
Gm6543	-1.98236	-0.513031	0.00546323	0.424613
Rps28	0.5183	8.09887	0.00546417	0.424613
Gm7019	1.55542	0.0228186	0.00550793	0.427415
Dmd	0.861659	3.20613	0.00553084	0.428373
Tanc2	0.671197	4.22751	0.0055476	0.428373
Arid3b	0.929657	4.12144	0.00555067	0.428373
Gm45470	-2.28937	-0.819641	0.00555768	0.428373
Gm7146	4.02622	-1.7649	0.0055622	0.428373
Krt76	-4.05436	-1.62352	0.0055666	0.428373
Stxbp5l	-2.7703	-1.53316	0.00559226	0.429752
Ighv5-16	-6.25198	-1.46515	0.00566764	0.43442
Gm15036	5.59217	-1.85292	0.00566867	0.43442
Gm38825	-3.67108	-1.79097	0.00569227	0.435627
Gm12774	-1.71233	-0.45093	0.00570893	0.4363
Klrd1	1.4919	0.726983	0.00572882	0.437218
Arhgap28	0.957323	2.30513	0.00573882	0.43738
Ighv2-6	-4.75703	-0.348128	0.00576577	0.438831
Apof	1.74018	-0.502078	0.00578192	0.439458
Adamts3	-0.907682	2.89117	0.00579894	0.440148
Ebf1	-1.48887	1.31096	0.00582071	0.441197
Gm12201	3.50539	-1.96804	0.0058465	0.442391
4430402I18Rik	-1.75423	-0.65194	0.00586007	0.442391
Gm43403	2.49983	-1.24169	0.00586038	0.442391
6720464F23Rik	1.44136	0.935659	0.00589077	0.444081
Gm10362	3.76875	1.6134	0.00590525	0.444137
Syt12	-4.93209	-2.24796	0.00590752	0.444137
Prxl2b	1.16197	0.913697	0.00592121	0.444563
Sprr1a	-4.77386	-2.31788	0.00594117	0.445361
Clcf1	-6.12237	-1.46136	0.00594788	0.445361
Tmem25	1.65826	-0.513941	0.00596656	0.446002
Paqr9	-1.98561	-0.420002	0.00597252	0.446002
Gm45789	-5.36583	-1.98919	0.00599801	0.446261
Slc7a8	-0.819926	3.89022	0.00599845	0.446261
Greb1	-2.00278	-0.26973	0.00600012	0.446261
Efhd1	1.61796	0.612859	0.006016	0.446843
9930120I10Rik	1.44637	0.681207	0.00604133	0.448124
Pik3r2	-5.20009	-2.1193	0.00605109	0.448249
Gm41787	-2.43366	-0.973	0.00607419	0.449018
Fbxo27	2.05591	-0.749091	0.00607765	0.449018
Plekha2	0.680753	4.40053	0.0061383	0.452896
Gm17590	-1.01585	2.96038	0.00615133	0.453254
Gm7331	-2.00075	3.00058	0.00618626	0.455224
Orm3	1.97331	-0.8422	0.00619566	0.455311
Gm20033	1.94726	-0.830063	0.00621475	0.45611
4933406L23Rik	3.96499	-1.71043	0.00622534	0.456284
Clec2g	2.13789	-0.861214	0.00625843	0.457801
Gm37795	-1.80677	-0.615405	0.00627352	0.457801
Gm32052	-5.01954	-2.19497	0.0062853	0.457801
Gm45910	-5.01954	-2.19497	0.00628683	0.457801
1700001L19Rik	-5.01954	-2.19497	0.0062873	0.457801
Olfr1438-ps1	-3.08024	-1.64737	0.00631691	0.459354
1600010M07Rik	1.62872	-0.0489736	0.00634261	0.460292
Hbb-bt	0.882977	3.80407	0.0063464	0.460292
Myo9a	0.669298	6.28444	0.00636341	0.460924
Pkd1l2	-1.61829	-0.458746	0.00642424	0.463541
Pdia5	0.770025	3.96591	0.00644094	0.463541
Gm41836	-5.08279	-2.17977	0.0064433	0.463541
Gm22422	1.73097	-0.881626	0.00644393	0.463541
Gm25497	3.7121	-1.88263	0.00644627	0.463541
Gm25483	2.18684	-1.12619	0.00644967	0.463541
Serpind1	-1.52699	-0.122075	0.00646124	0.463772
Tspan17	1.10294	1.33112	0.00647886	0.464435
Gm30373	-2.61301	-1.62031	0.00652765	0.467017
Zeb2	-0.635127	7.91627	0.0065317	0.467017
St8sia1	1.22085	1.47997	0.00654653	0.467475
Gm44645	-2.83405	-1.43414	0.00655787	0.4676
4930543K20Rik	4.04574	-1.71095	0.00656765	0.4676
Plp2	0.688096	6.06541	0.00658134	0.4676
Muc3a	1.19983	0.730997	0.006582	0.4676
Iglc2	2.97873	0.831232	0.00659206	0.467716
Gm2682	1.70197	-0.240715	0.00661136	0.468486
Gm5466	-4.79561	-2.31296	0.00665466	0.470399
Tmem119	-1.37373	0.270206	0.00665531	0.470399
Gm5431	2.05812	0.289278	0.0066959	0.472104
Olfr45	-2.51906	-1.4211	0.00669686	0.472104
Gm6254	-1.65206	1.22832	0.00671303	0.472104
H2-DMa	0.589689	6.57318	0.00672074	0.472104
Gm11697	-1.54839	-0.413604	0.00672198	0.472104
Notch4	1.03045	2.15104	0.00678182	0.475705
Gm13525	-4.73488	-2.32713	0.00679054	0.475715
Gm14434	5.84108	-1.83912	0.00680604	0.4761
Dnah7c	-1.57489	0.00102385	0.00681319	0.4761
Gm20072	-3.42354	-1.97687	0.00683693	0.477157
Ptpn18	0.627412	5.19669	0.00685018	0.477481
4931406G06Rik	1.82303	-0.730418	0.00687741	0.478778
Gm15441	-1.80251	-0.607777	0.00693017	0.481846
Gm18649	-1.52189	-0.137956	0.00694877	0.482521
Olfr1480	-5.81057	-1.75934	0.00695726	0.482521
Gm11706	-2.96598	-1.77998	0.00696984	0.48279
Gm36799	-2.78576	-1.51331	0.0070007	0.484323
Gfra3	-4.87212	-2.26219	0.00705307	0.487087
Gm38125	-1.47913	0.684222	0.00706104	0.487087
Gm12599	-2.06294	-0.363045	0.00706699	0.487087
Rcan2	-3.43796	-1.97266	0.0070833	0.487605
AI427809	-1.5501	0.0292533	0.00710598	0.48856
Prdm16	0.702253	3.55274	0.00711606	0.488648
Adamtsl2	-2.73874	-1.0265	0.00712675	0.488777
Adora3	1.29849	0.415151	0.00714896	0.489695
Gm27179	5.18123	-2.09652	0.00720688	0.493054
Meis3	-1.6859	-0.750438	0.0072202	0.49312
Elane	-1.36658	5.75329	0.00722944	0.49312
Itgax	1.04597	3.74354	0.00723451	0.49312
Hmgn5	-0.509663	6.51547	0.00727369	0.494222
Dennd1b	0.605301	6.22664	0.00728388	0.494222
n-R5s180	2.18531	-1.26877	0.0072892	0.494222
Gm29570	-5.39735	-2.00859	0.00729201	0.494222
Gm14745	-2.11351	-1.2622	0.00729521	0.494222
Zbtb7b	0.918224	2.51671	0.00735364	0.497126
Sept6	0.497214	7.25099	0.007356	0.497126
3222401L13Rik	1.62405	-0.668082	0.00737711	0.4975
Tmem130	-4.89148	-2.25765	0.00738591	0.4975
4930503H13Rik	-4.89148	-2.25765	0.00738843	0.4975
Gm12623	5.54212	-1.86487	0.0074513	0.501125
Xlr4b	1.22568	1.13304	0.00753461	0.505593
Sla	0.631631	6.56618	0.00753597	0.505593
Gpr4	1.07456	1.10347	0.00756008	0.506537
Ctsw	1.22297	1.83403	0.00756829	0.506537
Gm3854	1.51803	-0.337503	0.00757954	0.506679
Hp	-1.68415	1.81623	0.00760134	0.507525
Ighv1-84	-4.09976	0.184315	0.00764646	0.509923
Fah	1.17209	1.57433	0.00767546	0.511242
Naip3-ps1	1.5749	-0.288201	0.00769743	0.512091
Olfr103	-4.62137	-2.38629	0.00773097	0.513707
Rpl17	0.76874	6.19604	0.00776226	0.514562
Gm42722	2.56158	-1.68938	0.00776321	0.514562
Ptgr1	-0.689741	3.81057	0.00777669	0.514562
Trbv12-2	-2.30985	-1.19258	0.00778094	0.514562
Gm50189	2.16023	-0.948583	0.00782673	0.516947
Gm27326	3.02317	-1.77326	0.00783967	0.516947
Gm37894	-1.64128	0.239005	0.00784964	0.516947
F10	-1.43414	0.425753	0.00785746	0.516947
Mettl7a2	-3.82618	-0.688228	0.00787495	0.516947
Cd3d	-2.03348	-1.01567	0.00788056	0.516947
Gm42890	-2.0941	-1.10131	0.00788739	0.516947
Sorl1	0.816813	5.53741	0.00789153	0.516947
2210010C04Rik	-2.02365	-0.185378	0.00800254	0.5236
Gm45354	-1.5923	0.410468	0.00801885	0.52405
Aqp1	-0.725957	3.81726	0.00807158	0.526875
Hexim2	-1.2378	0.776332	0.00809851	0.527853
Gm44261	3.17905	-0.529438	0.00810559	0.527853
Olfr70	-3.59754	-1.85587	0.00811922	0.528121
Slc27a6	0.887731	2.68897	0.0081404	0.528878
Papss2	-0.964753	3.57639	0.00819406	0.531467
Gm37648	1.40304	0.421544	0.00821062	0.531467
Igkv6-25	4.61626	-0.759746	0.00822028	0.531467
Gm28867	-3.32194	-2.03032	0.00823325	0.531467
Vit	1.14204	0.712324	0.00824831	0.531467
Gm47196	1.77115	-0.676834	0.0082611	0.531467
Fam45a	0.732964	3.8829	0.00826181	0.531467
Adgra2	1.30929	2.0822	0.00826525	0.531467
Ucp2	0.467498	8.98007	0.00826646	0.531467
Psd2	-1.59812	-0.536428	0.0082814	0.531634
Antxr2	0.582068	4.68032	0.00830221	0.531634
Olfr784	-3.61434	-1.85121	0.00830463	0.531634
Gm13841	-1.32259	1.79737	0.00831307	0.531634
Col4a2	0.639628	3.78863	0.00831697	0.531634
Cdx2	-3.35199	-2.02176	0.00832828	0.531679
A230072I06Rik	-4.59927	-2.39129	0.00834511	0.531679
Gm33962	-4.59927	-2.39129	0.00834642	0.531679
Gm3470	-4.60069	-2.39098	0.0083604	0.531959
Rpl39-ps	0.860762	5.8117	0.00837477	0.532263
Spata21	-2.1072	-1.22889	0.00840329	0.533465
0610039K10Rik	1.80564	-0.568964	0.00847121	0.537162
Rpl35a-ps2	2.24501	-1.24316	0.00848239	0.537257
Gm14673	-5.19424	-2.09035	0.008512	0.5378
1700057G04Rik	-5.19424	-2.09035	0.00851459	0.5378
Rpl17-ps10	1.34508	2.15809	0.00852005	0.5378
Dok3	-1.30337	1.72327	0.00853075	0.537864
Cdkn1c	1.13233	0.936326	0.00855682	0.538759
Gm45295	3.5213	-1.97981	0.00856437	0.538759
Gm47895	-5.23161	-2.05162	0.00858776	0.5391
Igkv4-79	4.41927	-0.970229	0.00858922	0.5391
Slc37a3	0.921316	1.87396	0.00860361	0.539393
4930480C01Rik	-3.55196	-1.92798	0.00865353	0.541723
Slc24a3	-1.13884	1.45567	0.00867239	0.541723
Lcn4	1.51567	-0.534875	0.0087004	0.541723
Gns	0.569638	5.86354	0.00872043	0.541723
Gm39929	-2.65126	-1.59856	0.00873108	0.541723
Itm2a	0.991285	3.10551	0.00873463	0.541723
Rps12-ps2	-4.64311	-2.38159	0.00873575	0.541723
Gm43864	-4.64461	-2.38128	0.00874284	0.541723
Aqp3	-4.64461	-2.38128	0.00874328	0.541723
Evi2a	0.901144	4.30473	0.00874794	0.541723
4930417H01Rik	-4.92408	-2.21731	0.00879505	0.541723
Gm12915	-4.92543	-2.21703	0.00880307	0.541723
Gm3226	-1.78709	1.15178	0.0088105	0.541723
Cd24a	0.547221	9.0465	0.00882175	0.541723
Tmod1	1.08957	1.46688	0.00883206	0.541723
Gm43423	-1.21625	0.401203	0.00883517	0.541723
Gm8437	1.33183	1.02896	0.00884487	0.541723
C230099D08Rik	-4.73074	-2.32772	0.00885397	0.541723
Gm3455	-4.73074	-2.32772	0.00885635	0.541723
Gm17815	-1.31462	0.429145	0.00886496	0.541723
Gm18914	1.44619	-0.0993579	0.00887312	0.541723
3110082I17Rik	-0.564082	4.85086	0.00887689	0.541723
Ctnna2	-1.84361	-0.988329	0.00891268	0.541723
Igkv6-20	-5.95997	-1.66642	0.00892549	0.541723
Smok3b	-5.95997	-1.66642	0.00892608	0.541723
Ctag2	-4.75139	-2.3231	0.00893833	0.541723
Gm47584	2.4176	-1.52881	0.00894809	0.541723
Ubash3a	-0.573331	4.61681	0.00895288	0.541723
Gm37879	1.01781	1.3065	0.00896322	0.541723
Gm12107	-3.99474	-1.64789	0.00896691	0.541723
Inka2	-0.871226	2.04819	0.00896748	0.541723
Maged1	0.629008	4.24796	0.00896837	0.541723
Gm16007	-4.75722	-2.32191	0.00897229	0.541723
Morn3	-1.48946	-0.343856	0.00897274	0.541723
Olfr1385	-3.33327	-2.03763	0.00901963	0.543962
Fam149a	1.0314	2.21107	0.00910246	0.548333
Large2	0.769321	2.38474	0.00911186	0.548333
Rps24	0.540879	9.91988	0.00912237	0.54837
Gria3	-0.53454	5.80854	0.00914965	0.548992
Rnf128	2.2466	0.137843	0.0091525	0.548992
Siah3	-2.16153	-0.324902	0.0092029	0.551083
Rab43	1.10343	1.36046	0.00920723	0.551083
Gm47580	-1.43254	-0.286492	0.00927709	0.554666
Padi4	0.558285	5.00189	0.00928796	0.554718
Olig1	4.61842	-2.39263	0.00939375	0.559992
Hipk4	-1.73723	-0.635942	0.00939645	0.559992
Gm15501	1.23056	2.44061	0.00944558	0.561777
Gm29243	3.17535	-1.70332	0.00944665	0.561777
Kif1c	0.694446	3.58249	0.00949253	0.563901
Ppfibp2	0.714566	4.0127	0.00955292	0.566881
Gm47705	4.64281	-2.38716	0.00958265	0.566968
Apc2	1.27461	0.80617	0.00959804	0.566968
H1f6	1.61187	-0.806959	0.0096003	0.566968
Ighm	0.880922	8.33423	0.00960139	0.566968
Arsb	0.611383	6.53664	0.00960547	0.566968
Fam3b	-1.41918	0.200687	0.00962372	0.567441
Gpihbp1	-3.29108	-2.07499	0.00965736	0.567959
Gm10687	-3.29108	-2.07499	0.00965946	0.567959
Gm47713	2.0319	-1.23097	0.00969665	0.567959
Gm13373	1.83127	-0.86574	0.00969674	0.567959
Crb1	-2.14296	-1.0864	0.00969797	0.567959
Kcnk10	-2.12642	-0.790285	0.0097037	0.567959
Gm37844	1.24916	0.542885	0.00970414	0.567959
Gm13140	1.62679	0.365273	0.009727	0.568329
Ift43	1.40547	-0.550426	0.00973095	0.568329
Otulinl	0.713165	5.12939	0.00974157	0.56835
Gm49395	1.72458	-0.686396	0.00975252	0.568392
5430437J10Rik	2.30528	-1.22201	0.00978374	0.569262
Frat2	-0.499765	5.93859	0.0097975	0.569262
Col4a1	0.709149	3.69945	0.00979824	0.569262
Hps4	0.640892	3.67608	0.00986897	0.572285
Gm19744	-3.56296	-1.91283	0.00987089	0.572285
Lypd5	2.58296	-1.24791	0.0098935	0.572449
Calcb	-5.14055	-2.10335	0.00989435	0.572449
Ftl2-ps	3.64316	-1.29582	0.00991107	0.572818
AC107736.1	-4.74379	-1.19433	0.00992381	0.572958
Gm29677	-1.48995	-0.57496	0.0099347	0.57299
Adam8	1.10347	3.02345	0.00996069	0.573554
2900037B21Rik	-4.9421	-2.24649	0.00997409	0.573554
Gm44764	-4.81799	-2.30863	0.00997548	0.573554
Gm15678	-1.86857	-0.773433	0.00998781	0.573668
Igkv17-127	-4.10162	0.0954639	0.0100721	0.577149
F730311O21Rik	-2.42767	-1.05756	0.0100767	0.577149
Popdc2	-4.81174	-2.27552	0.0100796	0.577149
Gm50245	-1.67498	-0.669099	0.0101041	0.577956
Nptn	0.708575	5.29281	0.0101242	0.57851
Tmcc1	0.582808	4.69703	0.0101697	0.579781
Mtss2	0.829844	2.04941	0.0101775	0.579781
Zbed4	-0.881033	5.20085	0.0101819	0.579781
Gm8309	-2.86983	-1.79206	0.0101883	0.579781
Tbc1d8	0.802314	4.78758	0.0102005	0.579883
Sulf2	0.694104	4.33093	0.0102458	0.581863
Gm9522	2.27926	-0.436488	0.0102738	0.582783
H2aw	-0.735201	4.24261	0.0102831	0.582783
Stat2	0.545762	5.96263	0.0103171	0.584117
Gprc6a	-5.3813	-2.01316	0.0103588	0.585721
Gm25780	1.80442	-0.968657	0.0103666	0.585721
2010016I18Rik	1.24744	1.38897	0.0104014	0.586527
Plscr2	1.37049	0.205552	0.010402	0.586527
9930111J21Rik2	1.08182	4.42818	0.0104314	0.586559
Mpc1	1.24122	2.33232	0.0104318	0.586559
Crb3	2.47033	-1.23976	0.0104343	0.586559
Gm8134	-4.45152	-2.45801	0.0104725	0.588115
Fads2b	-5.08127	-2.14834	0.010514	0.589847
Il1r2	1.02651	1.78437	0.0105813	0.593024
F830212C03Rik	-5.11841	-2.13953	0.010602	0.593504
Wfdc17	0.922905	4.07941	0.0106113	0.593504
Gm24927	-4.47405	-2.45323	0.0106693	0.595659
Gm37729	-4.47406	-2.45323	0.0106713	0.595659
Pcdhga11	3.10942	-1.66468	0.0107175	0.59764
Slc35c2	0.564111	4.95893	0.010748	0.598736
9530022L04Rik	-1.7224	0.285	0.0107647	0.599066
Dennd2d	0.5865	4.98154	0.0107793	0.599278
Rpl39	0.532573	9.07068	0.0107987	0.59945
Eya2	0.722888	4.17337	0.010804	0.59945
Scarna2	1.12916	2.75658	0.0108258	0.599666
Slc28a2	-0.598661	5.16854	0.0108295	0.599666
Evl	0.778453	2.9574	0.0108716	0.600807
4930557J02Rik	-3.47977	-1.9143	0.0108894	0.600807
Gm37842	-1.4569	-0.446588	0.0108934	0.600807
P3h2	0.842031	2.24749	0.0109152	0.600807
4930479D17Rik	-2.81617	-1.83826	0.0109185	0.600807
Gm44509	1.57968	-0.46461	0.0109222	0.600807
Gm18724	-5.06238	-2.15274	0.0109374	0.600807
Ly6d	1.92487	-0.462074	0.0109505	0.600807
AA413626	1.65461	-0.654894	0.010962	0.600807
Mir302a	-2.79147	-1.8759	0.0109661	0.600807
Cd93	-0.426063	8.43426	0.0109849	0.600807
Atp2a1	-2.57727	-1.57587	0.0109961	0.600807
4930471G03Rik	3.24332	-1.60185	0.011018	0.600807
Hmgb1-ps8	1.28754	0.555864	0.0110207	0.600807
Arhgef17	1.05801	1.30788	0.0110327	0.600807
Igkv14-111	-4.04966	-1.55749	0.0110336	0.600807
4930449C09Rik	-2.12346	-1.29915	0.0110342	0.600807
Rgs14	0.727698	2.72301	0.0110563	0.600976
Ap3m2	0.83692	2.45153	0.011059	0.600976
Mid2	1.44152	-0.464256	0.011109	0.603105
Cttnbp2nl	0.87596	1.86186	0.0111347	0.603906
Gm3926	-5.13692	-2.13512	0.0112037	0.607057
Gm10171	0.798896	2.92248	0.0112392	0.608389
Mgat5	-0.532277	6.53167	0.0113132	0.611795
Gas7	1.02689	2.67147	0.0113798	0.614718
Gm45292	-1.42912	-0.285945	0.0113894	0.614718
Gm14317	1.55333	-0.629935	0.011401	0.614744
Gm38009	-2.0171	-1.3294	0.0114131	0.614799
Gm26740	1.23549	0.388162	0.0114597	0.616713
Gm25106	5.0636	-2.22649	0.0115046	0.61835
Gm47819	2.87323	-1.86132	0.0115124	0.61835
4930529C04Rik	-3.06667	-0.691587	0.0115346	0.61894
AI463170	4.94021	-2.25051	0.0115474	0.61894
Susd4	1.47816	-0.642036	0.0115569	0.61894
Olfr1023	-3.26012	-2.07303	0.011612	0.621185
Gm33308	-4.79444	-2.31385	0.011668	0.621185
Gm2830	0.693128	3.11644	0.0116721	0.621185
Gm14933	-4.61915	-2.38689	0.0116963	0.621185
Vmn1r189	-4.61915	-2.38689	0.0116968	0.621185
AI606473	-4.61915	-2.38689	0.0116973	0.621185
Lgals7	-4.61915	-2.38689	0.0116989	0.621185
F7	-4.47313	-2.45354	0.0117306	0.621185
Gm43435	3.34809	-1.58714	0.0117354	0.621185
Zdhhc23	0.752264	3.94953	0.0117493	0.621185
AI661453	0.737071	2.75761	0.0117556	0.621185
Dppa1	-5.04304	-2.15713	0.0117574	0.621185
Gm8233	2.23782	-1.63887	0.0117609	0.621185
Olfr762-ps1	-4.47638	-2.45292	0.0117628	0.621185
A730085K08Rik	-4.68784	-2.33665	0.0117721	0.621185
AA914427	-2.14982	-1.06788	0.0117779	0.621185
Gm13405	-4.82546	-2.30743	0.0118041	0.621975
Ldlr	0.631962	5.09987	0.0118326	0.622551
Cldn13	-3.28857	-2.03942	0.0118375	0.622551
Sfmbt2	-0.989261	2.07902	0.0118835	0.624377
Gm46224	1.29198	0.495887	0.011969	0.627885
Tarm1	-1.34643	-0.205479	0.0119729	0.627885
Chga	0.816172	1.76856	0.0120488	0.630897
Cbfa2t3	0.455421	7.15152	0.012053	0.630897
Plk4	-1.99167	-0.48509	0.0120959	0.632006
Gm45435	-1.77965	-0.522718	0.012097	0.632006
Rpl26	0.573762	7.8586	0.0121188	0.632469
Gm42701	4.33056	-2.52611	0.0121391	0.632469
Gm9924	-4.90088	-2.22177	0.0121401	0.632469
Masp2	-2.03881	-0.763232	0.0121738	0.632525
Tnni1	-1.6891	-0.960686	0.0121744	0.632525
Mgam	-1.2349	1.72784	0.0121923	0.632525
Shisa4	2.92798	-1.45776	0.0122083	0.632525
Nlrp1b	1.4451	0.0247033	0.012221	0.632525
Saysd1	1.07526	1.93725	0.0122363	0.632525
Clec2f	1.452	-0.324689	0.012243	0.632525
Prtn3	-0.742955	5.68877	0.0122508	0.632525
Gm49134	-2.38205	-1.3342	0.012275	0.632525
Rcbtb1	0.540698	4.86836	0.0122873	0.632525
Gm12409	-3.59545	-1.90397	0.0122916	0.632525
Tnnt3	1.68405	-0.262961	0.0122962	0.632525
Gm42778	-3.50612	-1.9544	0.0123079	0.632525
Ly6g	-3.7363	-1.79229	0.0123092	0.632525
Lime1	4.3444	-2.52328	0.0123143	0.632525
Igsf10	-0.94591	1.80536	0.0123477	0.632525
Proca1	1.3807	-0.450248	0.0123739	0.632525
Gm13722	-2.34571	-1.2952	0.0123783	0.632525
Ccdc102a	0.957932	1.69389	0.0123784	0.632525
Plxnb2	0.581397	4.90451	0.0123891	0.632525
Gm50222	-5.21332	-2.11688	0.0123968	0.632525
Gm42552	-2.98661	-1.73542	0.0123996	0.632525
Esam	0.728008	2.55226	0.0124034	0.632525
Rpl21-ps8	0.685509	2.91515	0.0125148	0.636384
Dntt	0.677794	7.57352	0.0125385	0.636384
Rara	0.750819	4.06873	0.0125504	0.636384
Gipc3	1.31434	0.278985	0.0125641	0.636384
Samd10	0.810032	3.1381	0.0125705	0.636384
Tex11	2.53154	-1.02802	0.012584	0.636384
Gm6724	-4.63201	-0.453074	0.0125881	0.636384
Tjp3	0.83589	2.339	0.0125983	0.636384
4933424G05Rik	-1.2354	0.541891	0.012604	0.636384
Wdr17	-4.979	-2.20421	0.0126169	0.636384
Olfr1513	-4.979	-2.20421	0.0126179	0.636384
Gm47959	-4.979	-2.20421	0.0126183	0.636384
Otogl	-1.34085	0.0769076	0.0126281	0.636384
Fcer2a	1.38763	0.410363	0.0127346	0.639118
Ighv7-3	-4.99884	-2.19973	0.0127434	0.639118
Gm37562	-4.99883	-2.19973	0.0127477	0.639118
Unc119b	0.651408	4.21287	0.0127486	0.639118
Gm15564	1.1459	9.84616	0.0127536	0.639118
Gm12784	-3.31393	-2.01185	0.0127756	0.639118
5730596B20Rik	1.41131	-0.0240769	0.0127899	0.639118
Rps11-ps4	1.38514	-0.28146	0.0127957	0.639118
Lbh	0.652126	5.21763	0.0127986	0.639118
Gm16897	-0.686596	3.73977	0.0128038	0.639118
Mmp28	1.31647	0.357869	0.0128285	0.639118
Gpc5	1.77859	-0.562213	0.0128324	0.639118
Trim30b	0.696525	4.20287	0.0128677	0.639118
Gm42435	-1.20588	1.99903	0.01289	0.639118
Aknaos	1.32899	-0.409778	0.0128917	0.639118
Gm20712	1.34833	0.0516081	0.0128942	0.639118
Pcdhb17	1.78886	-0.0938429	0.0128957	0.639118
Olfr705	-4.95896	-2.20867	0.0129185	0.639118
Gm17895	-4.95896	-2.20867	0.0129195	0.639118
Gimap8	0.72291	3.51129	0.0129238	0.639118
Colec12	-2.50077	-1.65098	0.0129243	0.639118
Gm36423	-1.43156	-0.497688	0.0129909	0.641735
Fam167b	-5.41503	-2.00496	0.0130003	0.641735
Agpat2	0.599631	4.12197	0.0130187	0.64207
Pwwp3b	-1.3474	-0.794358	0.0130408	0.64259
Gm42583	-1.6982	-0.870188	0.0130754	0.643725
Gm26035	1.26945	0.461592	0.0131007	0.644103
Gm10636	-4.98204	-2.23795	0.013144	0.644103
Hexb	0.621358	4.01489	0.013152	0.644103
Ifitm6	1.32817	-0.0282091	0.0131541	0.644103
Ascl1	-5.02301	-2.16152	0.0131543	0.644103
Gm11295	-3.17264	-2.1336	0.0131697	0.644103
A930033M14Rik	-5.10173	-2.112	0.0131856	0.644103
Car5a	-5.10173	-2.112	0.0131876	0.644103
Gm16894	1.20618	1.00696	0.0131884	0.644103
Kpna7	-1.82264	-0.998402	0.0131992	0.644103
Gm14858	1.76498	-1.09328	0.013219	0.644395
Gm5148	1.39956	0.0104002	0.0132284	0.644395
Gltp	0.474757	6.43497	0.0132774	0.645201
Ighg2c	3.57372	1.98653	0.0133107	0.645201
Gm44678	-5.01864	-2.19526	0.0133171	0.645201
Zbed4-ps1	-5.01864	-2.19526	0.0133198	0.645201
4932415D10Rik	-2.40751	-1.18488	0.0133306	0.645201
Siglecg	0.821425	3.8112	0.013335	0.645201
Xylb	-0.869012	2.17428	0.013342	0.645201
Cd83	1.14452	3.77254	0.0133445	0.645201
Bend4	-0.591023	4.5182	0.0133519	0.645201
Lfng	0.685763	2.79445	0.0133649	0.645201
Gm42501	5.44232	-2.07276	0.0133835	0.645201
Rspo4os	5.44232	-2.07276	0.0133845	0.645201
5330411O13Rik	-2.8033	-1.47775	0.0134212	0.645824
Gm7043	1.20172	0.702816	0.0134304	0.645824
Gm15428	-2.52704	-1.60848	0.0134324	0.645824
Gm37625	1.52221	-0.538983	0.0134596	0.646574
Olfr597	-4.42809	-2.46278	0.0134761	0.646804
4921522P10Rik	-1.35386	0.113837	0.0134902	0.646851
Gm48189	-4.55208	-2.40066	0.0135186	0.646851
Igkv12-44	4.47839	-0.933992	0.013525	0.646851
Cyb561a3	0.711034	4.51176	0.0135267	0.646851
Synpo2l	-1.5361	-0.515087	0.0135643	0.646851
Dnmbp	0.571231	4.77785	0.0135763	0.646851
Gm42685	3.09892	-1.73097	0.013584	0.646851
Mmrn1	0.724749	4.67805	0.0135906	0.646851
Pim1	0.501639	6.65571	0.013601	0.646851
Peg10	-0.985659	1.31632	0.0136065	0.646851
4921511C10Rik	-1.92673	-1.23493	0.0136098	0.646851
Fam83g	1.22623	-0.614527	0.0136323	0.646851
Gm43258	2.45099	-1.77606	0.0136353	0.646851
Fbxl13	-2.25817	-0.466606	0.0136402	0.646851
Gm15720	-1.99055	-0.845865	0.0136822	0.648285
Krtcap3	1.03108	1.43014	0.0136953	0.648352
Tmem221	1.16997	0.5567	0.0137077	0.648389
L3mbtl1	-1.75302	-0.967415	0.0137242	0.648614
Gm37329	4.53935	-2.44653	0.0137549	0.649369
5830444B04Rik	1.24473	0.626568	0.0137636	0.649369
Gm4813	4.72119	-2.33341	0.0138344	0.651635
Gm44936	1.4305	-0.447693	0.0138443	0.651635
Olfr131	3.55152	-1.97247	0.0138569	0.651635
S100a5	2.83676	-1.8959	0.0138664	0.651635
Gm50487	-4.25833	-2.5337	0.0138852	0.651635
Cyp1a1	-4.25833	-2.5337	0.0138875	0.651635
Pdzk1ip1	0.769688	3.5032	0.0139163	0.651635
1810026B05Rik	-0.501161	6.22253	0.0139236	0.651635
Gm42843	2.22831	-1.40899	0.0139289	0.651635
Gm9850	-4.64266	-2.38219	0.0139473	0.651635
Gm24286	-4.64266	-2.38219	0.0139495	0.651635
Myo1g	0.54468	6.23916	0.013953	0.651635
Gm5561	0.857659	3.05294	0.0139702	0.651635
Triqk	1.31377	0.365794	0.013976	0.651635
Kif26b	-1.34257	0.130187	0.0140151	0.652882
Abcb4	-0.767314	2.89625	0.0140263	0.652882
Gpr17	-3.19514	-2.0904	0.0140544	0.653641
Armcx6	0.870918	2.59827	0.0140857	0.65423
Gm17227	-2.08082	-1.47149	0.0140906	0.65423
Gm11100	-1.48836	-0.43586	0.0141358	0.65578
Gm43794	3.19017	-2.13126	0.0141635	0.65594
Gm38118	-1.98679	-0.592837	0.0141657	0.65594
Gm26627	-3.68235	-1.80819	0.0141809	0.65594
Gm43904	1.28317	0.392624	0.0141879	0.65594
Gdf10	-3.48532	-1.96028	0.0142049	0.65594
Slc27a2	0.942069	1.67903	0.0142102	0.65594
mt-Tm	-4.50223	-2.44814	0.014237	0.656203
Rpl9-ps1	-3.12768	-2.13488	0.0142396	0.656203
Gm47242	1.90548	0.136662	0.0142879	0.657885
Tpd52-ps	1.35239	-0.014241	0.0143065	0.658194
A730043L09Rik	5.17931	-2.12773	0.014333	0.65847
Gm43429	-1.5634	-0.487706	0.0143362	0.65847
Plekhs1	-1.73787	-0.704199	0.014365	0.659007
Gm49553	1.34873	-0.295304	0.0143717	0.659007
4933428P19Rik	1.48404	-0.944706	0.0144429	0.660994
Gm6811	-4.2823	-2.52884	0.0144595	0.660994
Luzp4	-4.2823	-2.52884	0.0144615	0.660994
Gm12582	-4.2823	-2.52884	0.0144627	0.660994
Cd300ld	-2.17879	-1.12091	0.0144764	0.661076
F2r	-0.455868	7.02558	0.0145193	0.662219
Il18	0.741942	2.39298	0.0145253	0.662219
Efhc2	0.93981	1.02789	0.0145607	0.663289
Trim36	0.956974	2.04482	0.0145829	0.663753
Psd3	-0.575926	5.539	0.0146064	0.664247
Gm48960	1.22581	0.203779	0.0146176	0.664247
2300009A05Rik	1.02754	1.4393	0.0146465	0.664573
Stard9	0.891933	3.2286	0.0146488	0.664573
Gm37416	-1.06124	0.743501	0.014676	0.664846
Gm35406	-3.43095	-1.94991	0.014681	0.664846
Il20ra	-1.36366	-0.262013	0.0146908	0.664846
Slc4a5	-1.2187	-0.345303	0.0147325	0.665491
Gm5069	1.46709	-0.879057	0.0147386	0.665491
Gm43058	1.6418	-0.866037	0.014741	0.665491
Actb	0.489572	11.4578	0.0147933	0.667312
Gm15922	1.44429	-0.362652	0.0148126	0.667637
Mir5619	4.36395	-2.5205	0.0148309	0.667919
Gm37121	-3.30332	-1.52158	0.0148553	0.668474
Gm38604	2.88601	-1.79522	0.0148713	0.668652
Cdh1	1.08237	2.67927	0.0149099	0.669478
S100a9	1.21604	4.07381	0.0149138	0.669478
4930477G07Rik	-3.31891	-2.03115	0.01497	0.671457
Zfp783	-0.70077	3.13111	0.0149958	0.671949
Gm48935	-5.29977	-2.06429	0.0150441	0.671949
Clec2l	3.53909	-1.95578	0.0150441	0.671949
H13	0.421047	7.13988	0.0150443	0.671949
AW046200	1.27748	0.222366	0.015047	0.671949
F730035M05Rik	3.05667	-1.43486	0.0150536	0.671949
Trappc2	0.79514	1.90446	0.0150766	0.672435
Gdf7	4.3945	-2.51482	0.0151184	0.673223
9530036O11Rik	-4.86872	-2.26249	0.015164	0.673223
Fgl2	0.672614	6.15162	0.01521	0.673223
Ralb	0.652345	3.77542	0.0152185	0.673223
Uckl1os	1.34318	-0.377785	0.0152202	0.673223
Gm44664	-3.41774	-1.52721	0.0152432	0.673223
Olfr113	-4.84736	-2.26703	0.0152482	0.673223
B230110C06Rik	-4.84736	-2.26703	0.0152516	0.673223
Tmub1	0.863867	2.04938	0.0152682	0.673223
Klrg1	1.95924	-0.947837	0.015275	0.673223
Gm8714	5.00342	-2.2794	0.0152762	0.673223
Plau	1.23768	0.710006	0.0152767	0.673223
Cyb5a	0.536661	5.30929	0.0153074	0.673223
Cbx3-ps7	2.18957	0.329576	0.0153482	0.673223
Gm50256	1.13755	0.525226	0.0153508	0.673223
Gm43727	2.68203	-1.11751	0.0153738	0.673223
Gm34821	4.85846	-2.34877	0.0153861	0.673223
Ston1	-1.43748	-0.647904	0.0153982	0.673223
Pcdh20	-3.59149	-1.89447	0.0154071	0.673223
Gpd1	1.11808	0.447998	0.015409	0.673223
1700025G04Rik	0.511197	5.56788	0.0154173	0.673223
Gm48872	1.18668	-0.462728	0.0154238	0.673223
2610318M16Rik	-4.39994	-2.46816	0.0154535	0.673223
Gm15454	-4.40157	-2.46786	0.0154733	0.673223
Hmgn2	-0.418269	7.73098	0.0154901	0.673223
Mir7007	-2.16708	-1.43561	0.0155039	0.673223
4930528D03Rik	-2.17095	-1.03496	0.0155077	0.673223
Gm47491	-3.63253	-1.8456	0.0155125	0.673223
Ddx25	2.18852	-0.874871	0.0155163	0.673223
Gm30978	2.53133	-1.69623	0.0155177	0.673223
Fam83f	1.80035	-1.07897	0.0155226	0.673223
Tnfaip3	-0.561941	7.92968	0.0155232	0.673223
1110003F10Rik	-2.16932	-1.42624	0.0155305	0.673223
Dock4	1.18577	1.22088	0.0155338	0.673223
Gm5781	1.2347	1.23003	0.0155595	0.673223
Dram1	-1.14686	1.14644	0.0155601	0.673223
Smoc1	1.02124	1.01421	0.0155815	0.673223
Acot1	0.762782	4.54622	0.0155853	0.673223
Dock6	0.789716	2.34824	0.0155946	0.673223
Xpnpep2	-1.94851	-1.21173	0.0156222	0.673223
Gm43654	-1.22471	1.37322	0.0156313	0.673223
Cpa4	-3.28644	-2.0397	0.0156378	0.673223
Gm20593	-5.5937	-1.89976	0.0156476	0.673223
Add2	-1.49392	0.594253	0.0156477	0.673223
Olfr890	-3.80301	-1.77238	0.0156566	0.673223
Ly75	0.550612	4.2733	0.0156819	0.673223
Slc9a7	0.629113	3.82236	0.0156942	0.673223
Gm13656	5.68573	-1.9453	0.0156954	0.673223
Dgat2	1.13888	0.575771	0.0157101	0.673223
Efcab15	-3.14308	-2.13104	0.0157125	0.673223
Gm20491	1.36527	-0.200835	0.0157131	0.673223
Gm23964	-2.82882	-1.76579	0.0157772	0.675451
Il6ra	0.615003	5.43312	0.015836	0.677446
Gm36957	-2.80011	-1.52654	0.0158592	0.677694
Eppk1	1.08332	1.75188	0.0158663	0.677694
Gm42651	1.22617	0.657555	0.0158823	0.677802
Ptprv	0.687042	3.07647	0.0158932	0.677802
Olfr898	-4.47315	-2.45384	0.0159572	0.680007
Lat	0.587031	4.57719	0.0159698	0.68002
Ccdc152	-1.805	-0.992866	0.0160322	0.682118
Gm18599	5.44185	-1.9695	0.0160436	0.682118
Hhex	2.92497	-0.739729	0.0160764	0.682482
Gm16794	-1.07986	1.2216	0.0160768	0.682482
Gm30655	-3.27803	-2.06896	0.016114	0.682685
Mrps33	0.677197	4.29359	0.0161345	0.682685
Fhl4	1.22463	-0.533289	0.016161	0.682685
Zdhhc9	0.517656	4.68149	0.0161659	0.682685
Oas1g	-0.616095	3.84476	0.0161804	0.682685
Ggt6	4.72713	-2.33073	0.0161851	0.682685
Gm45527	1.82388	-1.16511	0.0162036	0.682685
Zfp641	-3.11731	-1.28247	0.0162377	0.682685
Ighv8-9	-4.5001	-2.44875	0.0162491	0.682685
Flt3	0.410554	7.88654	0.0162635	0.682685
Sp7	-2.78144	-1.88107	0.0162965	0.682685
Gpr146	0.704219	3.83584	0.0163077	0.682685
Mir1945	4.36087	-2.52044	0.016312	0.682685
Gm48265	-3.11088	-2.13929	0.0163144	0.682685
Lgals1	-0.532557	5.18231	0.016326	0.682685
Psmb6-ps	4.13756	-2.60125	0.0163315	0.682685
Gm44078	-1.33544	0.387306	0.0163332	0.682685
Hdac9	0.658549	4.67825	0.0163526	0.682685
H2-M5	1.44595	-0.710686	0.0163664	0.682685
Gm37812	3.00219	-1.45268	0.0163897	0.682685
1700008A23Rik	-5.05882	-2.18629	0.0164087	0.682685
Fndc11	-5.05882	-2.18629	0.0164105	0.682685
Sec22a	0.716738	2.69861	0.0164152	0.682685
Zfp239	-0.66464	3.32922	0.0164204	0.682685
Gm36371	1.21471	0.11544	0.016471	0.682685
Aig1	0.581777	4.42741	0.0164786	0.682685
Gm38259	-2.68699	-1.87116	0.0164843	0.682685
Olfr308	3.74622	-1.81919	0.0164855	0.682685
Gm41764	-1.47655	-0.551234	0.0165329	0.682685
Gm13243	4.41608	-2.51204	0.0165469	0.682685
Cybc1	0.536815	4.47407	0.01658	0.682685
Vmn1r179	-2.42737	-1.44453	0.0165876	0.682685
Gm50194	-2.59	-1.64786	0.0165918	0.682685
Gpr82	1.18683	0.316337	0.0166219	0.682685
Olfr517	-4.25605	-2.53401	0.016624	0.682685
Gm11979	-4.25605	-2.53401	0.016626	0.682685
Itih3	-4.25605	-2.53401	0.0166264	0.682685
4930558G05Rik	-4.25605	-2.53401	0.016629	0.682685
Gm5045	1.53133	-0.728611	0.0166729	0.682685
Vmn2r28	-3.38552	-2.01376	0.0166771	0.682685
Adcy4	1.0979	0.669115	0.016723	0.682685
Gm13532	2.20105	-1.2869	0.0167446	0.682685
Ppef2	1.14199	1.206	0.016746	0.682685
Aph1b	0.956967	1.54372	0.0167749	0.682685
Cd79a	-1.73615	-0.0258538	0.0167951	0.682685
Gm36339	-5.08038	-2.11632	0.0168075	0.682685
Catsperd	-1.63633	-0.985777	0.016909	0.682685
Inpp5b	-0.478369	5.92071	0.0169329	0.682685
Slfn1	-4.18297	-1.02067	0.0169404	0.682685
Ahcyl2	0.574623	4.92739	0.0169561	0.682685
Gm12264	1.23203	-0.677902	0.016968	0.682685
Akap12	-1.08696	1.3927	0.0169681	0.682685
Msr1	-1.58873	-0.920479	0.0169792	0.682685
Atcayos	-3.22933	-2.03437	0.016982	0.682685
Gm47585	-1.21636	0.503133	0.0170021	0.682685
Gm43702	-1.53894	-0.971432	0.0170249	0.682685
Gm2614	-1.66128	1.44477	0.0170305	0.682685
Gm37018	-3.59568	-1.90451	0.0170761	0.682685
1500015L24Rik	-2.73474	-1.83512	0.0170794	0.682685
Rho	-3.34557	-1.99791	0.0170847	0.682685
Prrg2	0.842334	1.65814	0.0170985	0.682685
Prdx2-ps2	5.03525	-2.27395	0.0171061	0.682685
Trim58	-0.883735	1.6908	0.0171598	0.682685
Gm43489	-1.5624	-0.312138	0.017171	0.682685
Gm15546	4.89729	-2.25847	0.0171885	0.682685
Rpl30-ps1	1.21656	0.0393903	0.0172037	0.682685
C730034F03Rik	1.14902	0.724765	0.0172474	0.682685
Gm42866	-1.4586	-0.124791	0.0172687	0.682685
4933421O10Rik	0.655974	2.99642	0.0173042	0.682685
Gm42550	2.53795	-1.25341	0.0173062	0.682685
Tnnt1	-1.08291	0.616961	0.0173545	0.682685
Insyn2a	1.16161	0.251607	0.0173886	0.682685
Slpi	-0.975071	1.62499	0.0174324	0.682685
Gm13252	-3.03056	-2.19762	0.0174792	0.682685
Osm	-0.75951	3.78529	0.0174862	0.682685
Retnlg	2.91939	-1.87597	0.017493	0.682685
Adamts1	1.24017	0.13649	0.0175027	0.682685
Klf1	-0.745379	2.70781	0.0175154	0.682685
Actr3b	1.17805	-0.349524	0.0175188	0.682685
Slc17a4	-1.916	-0.678602	0.0175503	0.682685
Aldh1a7	-1.33111	-0.396549	0.0175588	0.682685
Gm42852	-1.32229	-0.477735	0.0175613	0.682685
Gm18813	-2.13519	-1.41607	0.0176129	0.682685
Gm1600	-2.30322	-1.14002	0.0176739	0.682685
Pou3f1	-4.31161	-2.52367	0.0176741	0.682685
Grid2	-1.53536	-0.0247455	0.0176915	0.682685
Arpp21	0.713126	3.78802	0.0177129	0.682685
Haao	0.606901	4.10415	0.0177152	0.682685
1700036A12Rik	-3.56583	-1.88801	0.0177272	0.682685
Gm31759	-4.80301	-2.2761	0.017752	0.682685
Gm18242	-4.803	-2.2761	0.0177569	0.682685
Rps8-ps3	-4.84484	-2.30399	0.0177595	0.682685
Steap3	-0.62894	3.70442	0.0178021	0.682685
Tmem268	0.585101	3.33165	0.0178393	0.682685
Gm42655	4.75171	-2.32536	0.0178815	0.682685
Islr	1.19351	1.35056	0.0179007	0.682685
Spert	-2.70626	-1.8738	0.0179588	0.682685
Myo18b	-1.34977	-0.462596	0.0179681	0.682685
Gm24924	3.14737	-2.17179	0.0179681	0.682685
Dock3	1.0288	1.44604	0.0179785	0.682685
Fzd2	-2.48011	-1.72874	0.018001	0.682685
Gm43091	-4.2304	-2.53886	0.0180262	0.682685
Fam102a	0.53268	4.34478	0.0180269	0.682685
Serpina3d-ps	-4.2304	-2.53886	0.0180292	0.682685
Tmprss12	-2.99911	-2.1953	0.0180342	0.682685
Gm44758	-4.2321	-2.53855	0.0180554	0.682685
Gm43469	-3.70936	-1.84765	0.0180605	0.682685
Scarna17	0.948622	0.691351	0.0180692	0.682685
Ceacam2	-1.24791	-0.106431	0.0180783	0.682685
Gm49266	-3.20796	-2.0869	0.0180869	0.682685
Hyal3	0.765367	2.57886	0.0180917	0.682685
Gm47089	2.15914	-1.66951	0.0180954	0.682685
Erich6	-1.52357	-0.962882	0.0181206	0.682685
2210412B16Rik	-2.58406	-1.97203	0.018165	0.682685
Gm43393	1.16999	-0.776941	0.0181845	0.682685
Lck	0.602943	3.47414	0.0181865	0.682685
Gm2267	0.864017	1.86943	0.0181882	0.682685
Acer3	0.61532	4.52541	0.0181944	0.682685
Fasl	-2.53839	-1.98467	0.0181966	0.682685
Gm47640	-0.643633	2.89944	0.0182078	0.682685
Trdv4	3.29962	-2.12313	0.0182381	0.682685
Pck1	3.29963	-2.12313	0.018242	0.682685
Ccnd1	0.527807	6.00952	0.0182443	0.682685
Gpr45	-1.35471	0.160817	0.0182758	0.682685
Gm37057	-2.88347	-1.80957	0.0182956	0.682685
Hlf	0.41637	7.85265	0.0183137	0.682685
Gm47133	4.67982	-2.42429	0.0183211	0.682685
Gm11290	-2.18924	-1.20684	0.018327	0.682685
Vpreb2	-2.30734	-1.79174	0.0183859	0.682685
Gm35166	2.34035	-1.82921	0.0183861	0.682685
Csdc2	-2.36803	-0.948273	0.0183894	0.682685
Gm13404	-4.06381	-2.6082	0.0184111	0.682685
Fbxw4	1.16682	1.21765	0.0184121	0.682685
Gm47923	-4.06381	-2.6082	0.0184138	0.682685
Gm19721	-1.64219	-0.728098	0.0184182	0.682685
P2ry10b	1.01448	1.06028	0.0184383	0.682685
Prss32	-4.6785	-2.37567	0.0184413	0.682685
Nr5a2	2.5544	-1.674	0.0184584	0.682685
Jak2	0.479277	6.79706	0.0184805	0.682685
Olfr1422-ps1	-4.66822	-2.37748	0.0185538	0.682685
Gm8618	-2.12274	-1.45692	0.0185567	0.682685
Gm43335	-1.54513	-0.591827	0.0185631	0.682685
Enho	1.21791	-0.831346	0.0185748	0.682685
Fam171a2	1.24313	0.0729076	0.0185847	0.682685
Edaradd	-1.06314	0.854257	0.0185982	0.682685
C030032O16Rik	4.10494	-2.60693	0.0186282	0.682685
Il1r1	0.503017	5.57722	0.0186623	0.682685
D130079A08Rik	-3.49783	-1.94484	0.0186689	0.682685
Gm24557	3.03534	-2.24584	0.0187135	0.682685
Itpa-ps3	-4.52271	-2.40565	0.0187252	0.682685
Gm29794	-4.52271	-2.40565	0.0187287	0.682685
Gm43244	-4.52271	-2.40565	0.0187314	0.682685
Lrba	0.474439	6.7303	0.0187382	0.682685
Gm38381	1.03665	1.67939	0.018741	0.682685
Gm14999	-4.72595	-2.32802	0.0187584	0.682685
Gm38563	-4.72595	-2.32802	0.0187621	0.682685
Crp	-4.72595	-2.32802	0.0187674	0.682685
Tex35	-4.72595	-2.32802	0.0187726	0.682685
Gm8292	0.738414	3.90698	0.018785	0.682685
Gm44366	1.32066	-0.0407578	0.018791	0.682685
Trim7	1.18646	0.06417	0.0187966	0.682685
Tifab	0.809908	4.17816	0.0188081	0.682685
Gm22767	-1.21716	-0.435282	0.0188317	0.682685
Zfp276	0.757131	2.72475	0.0188573	0.682685
Gm48242	-1.55643	-1.02769	0.0188964	0.682685
Gm14302	1.15809	-0.745005	0.0189107	0.682685
Pdcd1lg2	1.19959	1.02411	0.0189125	0.682685
Galnt16	-1.42391	0.211407	0.018926	0.682685
Gm13580	-4.28193	-2.52916	0.0189486	0.682685
Gm27230	-4.28193	-2.52916	0.0189505	0.682685
Gm8435	-4.28193	-2.52916	0.0189527	0.682685
Ctnna1	0.467873	6.8047	0.0189751	0.682685
Spint1	1.11181	0.943178	0.0189815	0.682685
Gm50012	0.942575	0.723832	0.0189937	0.682685
Gm6093	-1.31276	-0.153182	0.0190108	0.682685
Gm48978	1.17149	0.764945	0.0190505	0.682685
H2-Oa	0.684232	3.21605	0.0190596	0.682685
Gm13480	-3.21699	-2.06326	0.0190698	0.682685
Gm29611	-4.74898	-2.3234	0.0190773	0.682685
1700061E18Rik	-4.74898	-2.3234	0.0190785	0.682685
Gm11203	-4.74898	-2.3234	0.0190787	0.682685
Tmem52	-4.74897	-2.3234	0.0190827	0.682685
Gm8869	-4.74897	-2.3234	0.0190831	0.682685
Gm49167	-1.12078	0.797208	0.01911	0.682685
Prkx	0.552117	5.02016	0.0191141	0.682685
Pde5a	-0.58601	3.50085	0.0191156	0.682685
Gm18962	-4.93314	-2.24884	0.019166	0.682685
Eno1b	-1.96218	-0.381616	0.0191774	0.682685
Rpl27a-ps1	3.13691	-2.17475	0.0192111	0.682685
Gm40893	-2.5778	-1.58657	0.0192173	0.682685
4933428G20Rik	-1.21114	0.741115	0.0192565	0.682685
Gpr3	1.76299	-0.814567	0.0192715	0.682685
Gzmk	-3.04771	-2.19401	0.0192739	0.682685
Hmgn3	0.695061	2.68669	0.0193007	0.682685
Gm16477	-2.34894	3.56987	0.019303	0.682685
Gm48522	-4.31079	-2.52398	0.0193268	0.682685
9430073C21Rik	-4.31079	-2.52398	0.0193272	0.682685
Mdk	-2.15026	-1.41112	0.0193274	0.682685
Gm38344	-1.43879	-0.541577	0.0193275	0.682685
Gm44808	-4.3108	-2.52398	0.0193299	0.682685
Pmepa1	0.939714	1.18096	0.0193648	0.682685
H4c12	1.18116	0.748478	0.0194013	0.682685
Prss42	-2.80205	-1.79232	0.0194154	0.682685
Rab11fip1	0.636397	5.21908	0.019421	0.682685
Cd164l2	-4.70262	-2.33263	0.0194275	0.682685
Ly6c2	1.09438	4.80948	0.0194323	0.682685
Wfdc5	-3.19777	-2.12948	0.0194544	0.682685
Gm16519	2.90454	-1.82655	0.0194613	0.682685
Gm43506	-2.68894	-1.88832	0.0194639	0.682685
Anxa1	0.573651	7.09495	0.019464	0.682685
Gm3383	4.70942	-2.37626	0.0195059	0.682685
Slc25a18	1.10791	-0.00142701	0.0195549	0.682685
Erich6b	-2.31993	-1.78802	0.0195779	0.682685
Gm11249	1.20803	1.5466	0.0195891	0.682685
Gm30567	-3.27833	-2.06925	0.0196164	0.682685
Olfr324	-3.27833	-2.06925	0.01962	0.682685
Ftl1-ps1	-0.982607	-0.538785	0.0196344	0.682685
Gm10734	1.56805	-1.2276	0.0196385	0.682685
Tmem26	-1.37925	-0.820706	0.0197588	0.682685
C78197	1.01307	-0.450338	0.0197827	0.682685
Gcc2	-2.43922	-0.601591	0.019823	0.682685
Tapbp	0.442199	6.1258	0.0198338	0.682685
Gm5315	-3.24256	-2.07822	0.0198369	0.682685
Fcgr4	1.39949	-0.181419	0.019916	0.682685
Arf5	0.676446	3.15795	0.0199632	0.682685
Ptges	1.31328	-0.312764	0.0199639	0.682685
Gm15824	1.44517	-1.058	0.0199658	0.682685
Olfr1347	4.15576	-2.59837	0.0199757	0.682685
Map1lc3a	0.926292	1.99421	0.0199784	0.682685
Gm45564	-5.09554	-2.17861	0.0200144	0.682685
Gm37060	-1.59259	-0.0693069	0.0200267	0.682685
Gm44889	-3.1341	-2.08585	0.0200403	0.682685
Gins2	-0.491568	5.94753	0.0200808	0.682685
Gm18805	4.59028	-2.39534	0.0200867	0.682685
Gulo	2.49043	-1.28586	0.0201055	0.682685
Lrrn3	0.886749	1.51296	0.0201281	0.682685
Ttc23l	-3.18095	-2.07281	0.0201406	0.682685
Ighg1	-2.853	-1.79708	0.0201721	0.682685
Gm7168	-4.70034	-2.37156	0.0201784	0.682685
Ear6	-4.70035	-2.37156	0.0201816	0.682685
Gm17105	-4.70035	-2.37156	0.0201849	0.682685
Gm18067	-4.77208	-2.31878	0.0202074	0.682685
Krt14	-4.77208	-2.31878	0.0202094	0.682685
Slc28a1	2.99548	-1.77867	0.0202131	0.682685
Gm26876	-4.77208	-2.31878	0.0202143	0.682685
Gm45708	-4.77208	-2.31878	0.0202163	0.682685
Plpp4	-4.77208	-2.31878	0.0202178	0.682685
Gja4	-4.84432	-2.30429	0.020219	0.682685
Gm5904	-3.07024	-2.13026	0.0202211	0.682685
B3galnt1	-2.12122	-1.01151	0.0202231	0.682685
Stmn1	-0.597123	8.56892	0.0202404	0.682685
Prex2	0.872664	2.94024	0.020261	0.682685
4930447N08Rik	-2.50946	-1.62772	0.0203146	0.682685
Rxra	0.749331	3.50956	0.0203253	0.682685
Gm43338	0.837374	-0.0551894	0.0203678	0.682685
Fau-ps2	-1.29868	-0.496582	0.0203754	0.682685
Gm6252	-1.94959	1.76259	0.0203762	0.682685
Hadhb	-0.51999	6.02692	0.0203797	0.682685
Kcna10	-2.33439	-1.29507	0.020388	0.682685
Aarsd1	-1.83935	-1.07733	0.0204151	0.682685
Gm16231	4.76341	-2.32268	0.0204948	0.682685
Fam83h	-1.53113	-0.534257	0.0205052	0.682685
Card19	0.621885	3.68987	0.020585	0.682685
Gm19391	1.58449	-1.22181	0.0206961	0.682685
Zfp979	0.800006	1.93341	0.0207017	0.682685
Gm13415	-1.75683	-1.1654	0.0207502	0.682685
Ms4a6d	-1.01887	-0.676974	0.0207534	0.682685
Fstl1	0.721817	2.8798	0.0207587	0.682685
Otof	1.17143	0.25157	0.0207611	0.682685
Zfp429	0.698046	2.08929	0.0207628	0.682685
Ccr7	1.2169	0.494472	0.020781	0.682685
Gm50232	-1.76583	-1.08464	0.0207824	0.682685
Olfr1162	-2.57741	-1.92536	0.0207874	0.682685
Trp73	-2.99702	-2.19588	0.0207954	0.682685
Gm43301	-3.48808	-1.93414	0.020797	0.682685
Derl3	1.37368	0.313574	0.0208031	0.682685
Gm45745	0.986028	-0.156144	0.0208183	0.682685
0610009L18Rik	1.27125	-0.742133	0.0208472	0.682685
Gm47675	-2.55684	-1.3878	0.0208798	0.682685
Met	0.843893	4.85116	0.0208958	0.682685
Ccn6	-1.8869	-1.13702	0.0208962	0.682685
Gm49600	1.71292	-1.26034	0.020905	0.682685
Gm15849	2.41701	-1.77265	0.0209138	0.682685
Slc9a9	0.60635	4.59201	0.0209167	0.682685
Gm44085	3.17595	-2.1668	0.0209247	0.682685
D830050J10Rik	1.206	0.24083	0.0209259	0.682685
Clcn1	-1.74321	-0.789186	0.0209287	0.682685
Pacs2	0.498062	5.57316	0.0209451	0.682685
Mog	5.25454	-2.07636	0.0210051	0.682685
Gm15697	-1.15613	-0.507071	0.0210076	0.682685
Wdr1	0.416753	7.01346	0.0210443	0.682685
Krt87	1.74421	-0.586184	0.0210975	0.682685
Gm50172	-4.67853	-2.33724	0.0211111	0.682685
Slc25a2	1.26798	-0.680987	0.021127	0.682685
Gm19277	-3.47254	-1.93829	0.0211363	0.682685
C630043F03Rik	-2.48024	-1.71079	0.0211557	0.682685
Gm41556	-1.27353	-0.408	0.0211899	0.682685
Gm17206	2.70121	-1.94173	0.0211988	0.682685
Gm13377	-4.03611	-2.61346	0.0212163	0.682685
Gm32432	-4.0361	-2.61346	0.0212174	0.682685
Olfr297	-4.0361	-2.61346	0.0212212	0.682685
Rnf123	0.513785	4.36915	0.0212362	0.682685
Tff2	-4.03784	-2.61314	0.0212416	0.682685
H2-M10.3	-4.03784	-2.61314	0.0212451	0.682685
Ryk	0.850891	2.10471	0.021276	0.682685
Tgfbr3	-0.495118	5.30535	0.0213292	0.682685
6030468B19Rik	2.37111	-1.78668	0.0213462	0.682685
Gm31503	2.74826	-1.90409	0.0213603	0.682685
Rgs3	0.633033	3.83416	0.0213784	0.682685
Adrb2	0.571098	3.804	0.0213799	0.682685
Wfdc9	-4.37056	-2.47292	0.0213812	0.682685
Apob	1.1941	0.838389	0.0213954	0.682685
A430019L02Rik	-0.921933	2.47232	0.0214102	0.682685
Igkv3-2	-3.76573	-0.00165695	0.0214398	0.682685
Grin2a	-1.52515	-0.683243	0.0214532	0.682685
Gm17764	-4.50075	-2.44906	0.0214649	0.682685
Adh1	2.96308	-2.24658	0.0215163	0.682685
Tmem136	2.28285	-1.17798	0.0215176	0.682685
Cyp46a1	2.96308	-2.24658	0.0215221	0.682685
Csrp3	-1.10265	1.05579	0.0215348	0.682685
Gm45231	3.10648	-2.19763	0.0215666	0.682685
Gm26877	-2.4607	-2.0294	0.0215716	0.682685
Gm5628	-1.78257	-1.4587	0.021651	0.682685
Mcf2	-0.956447	1.25886	0.0216844	0.682685
Gm11520	2.53611	-2.02584	0.0216989	0.682685
Gm11240	4.47626	-2.50355	0.0217432	0.682685
Gm26887	1.2016	-0.842926	0.0217563	0.682685
Cnmd	1.55994	-0.62492	0.0217788	0.682685
Gm6447	4.71272	-2.37349	0.021808	0.682685
Gm13561	1.39775	-0.531232	0.0218431	0.682685
Gm45299	4.32603	-2.52605	0.0218466	0.682685
Gm15294	4.32603	-2.52605	0.0218472	0.682685
Efna2	4.32603	-2.52605	0.0218512	0.682685
Ighv1-54	4.32603	-2.52605	0.021853	0.682685
AC174780.1	2.47625	-1.49271	0.0218707	0.682685
Evc2	1.13456	0.31734	0.0219459	0.682685
Gm43665	-4.06266	-2.60852	0.0219542	0.682685
Gm42848	-4.06266	-2.60852	0.021955	0.682685
Gm24630	-4.06266	-2.60852	0.0219556	0.682685
Gm45321	-4.06266	-2.60852	0.0219584	0.682685
Gm33958	-4.06266	-2.60852	0.021961	0.682685
Trh	-4.06266	-2.60852	0.021961	0.682685
Gm33682	-4.06266	-2.60852	0.0219614	0.682685
Gm18504	-4.06266	-2.60852	0.0219627	0.682685
Gpr174	-1.21611	0.0778772	0.0219934	0.682685
Zfpm2	-1.97911	-1.32507	0.0220011	0.682685
Gm3835	-4.06643	-2.60789	0.0221049	0.682685
Gm37228	-4.06643	-2.60789	0.0221054	0.682685
Gm7113	-4.06643	-2.60789	0.0221168	0.682685
Tcf23	-2.46919	-1.69596	0.0221474	0.682685
Rpl19-ps11	-1.05302	3.43436	0.0221523	0.682685
Gm34967	3.27723	-2.12832	0.0221756	0.682685
Gm22358	-1.94548	-1.39735	0.0221875	0.682685
Pde3a	-1.24846	-0.428423	0.0221946	0.682685
Fcgbp	-2.02181	-0.838261	0.0222293	0.682685
Gm37891	1.18906	0.250079	0.0222493	0.682685
Zcchc18	1.08925	1.38433	0.0222741	0.682685
A930030B08Rik	-2.49246	-2.02113	0.0222758	0.682685
Acox3	0.613222	5.1496	0.022309	0.682685
Pld4	3.83933	-1.23331	0.0223517	0.682685
1700013F07Rik	-2.61657	-1.91289	0.0223579	0.682685
Pkdcc	-1.12676	-0.692496	0.0223611	0.682685
Gpld1	0.87103	-0.138085	0.0223704	0.682685
Ddah1	-2.21281	-1.38409	0.0223818	0.682685
E230020A03Rik	-1.38389	-0.339812	0.022401	0.682685
Olfr849	-2.86797	-2.26547	0.02241	0.682685
Gm18237	2.41055	-1.22906	0.0224722	0.682685
Gm48662	-3.08807	-2.14483	0.0224747	0.682685
Lipo4	-3.08807	-2.14483	0.0224754	0.682685
Kir3dl1	-2.95992	-2.20483	0.0225273	0.682685
Gm44510	1.14283	0.510599	0.0225449	0.682685
Efs	-4.79557	-2.31415	0.0225576	0.682685
Gm43623	0.803186	-0.737263	0.0225591	0.682685
Cela3b	3.40487	-2.03747	0.0225611	0.682685
Serpinb12	-4.79557	-2.31415	0.0225612	0.682685
Adgre5	0.659238	5.43443	0.0225871	0.682685
Gm13413	1.72682	2.00089	0.0226001	0.682685
Mirlet7g	-2.27391	-1.56141	0.0226118	0.682685
Fam241b	2.35154	-0.899104	0.0226168	0.682685
Gm45255	-3.38645	-2.01403	0.0226274	0.682685
1500002C15Rik	1.31676	-0.327051	0.0226319	0.682685
Dennd1c	0.522113	4.55667	0.0226347	0.682685
Gm9200	1.14278	0.10008	0.0226544	0.682685
Hsd17b1	-1.34244	-0.836765	0.0226772	0.682685
Fbxo41	-1.26073	-0.521111	0.022716	0.682685
Amz1	1.12611	1.65659	0.0227281	0.682685
Ctnnbip1	0.66563	2.5489	0.0227805	0.682685
Gm36948	-1.13739	1.43233	0.0228107	0.682685
Trbv24	-3.17028	-2.12519	0.0228356	0.682685
Cpne8	0.685069	0.57483	0.022836	0.682685
Slc6a7	-3.18643	-1.63338	0.0228403	0.682685
Gm7397	-4.09305	-2.60326	0.0228582	0.682685
Gm26872	-4.09305	-2.60326	0.0228589	0.682685
Rpl37rt	0.521669	5.2194	0.0228631	0.682685
Gm13032	2.9493	-2.26441	0.0228919	0.682685
Txndc15	0.561072	4.11195	0.0229012	0.682685
Renbp	-0.760108	2.04891	0.0229175	0.682685
Rnft2	-2.20111	-1.34166	0.022981	0.682685
Atp6v1c2	-2.01147	-1.44574	0.0229967	0.682685
Trav11n	4.82112	-2.31191	0.0230179	0.682685
Gm32067	3.63102	-1.90292	0.0231387	0.682685
Gm10466	-4.59308	-2.39189	0.0231515	0.682685
1700094D03Rik	-1.05062	0.227123	0.0231521	0.682685
Vmn2r9	-4.59308	-2.39189	0.0231521	0.682685
Rps6-ps1	-0.8988	3.82363	0.0231529	0.682685
Gm17935	-4.59308	-2.39189	0.0231539	0.682685
Gm31458	-4.59308	-2.39189	0.0231548	0.682685
Shisal2b	-4.568	-2.39658	0.0231687	0.682685
Npn2	-4.568	-2.39658	0.023171	0.682685
Grid2ip	-1.71782	-0.833251	0.0231796	0.682685
Vmn1r73	2.96874	-1.49966	0.0231957	0.682685
Gm44981	1.86435	-1.28852	0.0232252	0.682685
Gm23608	-2.87498	-1.76842	0.0232317	0.682685
Btg1	0.539194	7.62938	0.0232368	0.682685
Dlx6os1	2.51607	-1.46267	0.0232417	0.682685
Gm44260	0.786135	0.0153139	0.0232505	0.682685
Vmn1r26	-2.12766	-1.35468	0.0232804	0.682685
Ctsb	0.462101	6.04951	0.0232947	0.682685
Gm26461	1.05837	1.88388	0.0233078	0.682685
Gapt	-0.69097	2.57336	0.0233121	0.682685
Col5a1	-1.06658	0.308791	0.0234013	0.682685
Taf9	-0.657806	-0.299041	0.023404	0.682685
Mir378b	0.883793	1.15912	0.023416	0.682685
Kel	-1.14837	0.519608	0.0234615	0.682685
Gm43635	2.92203	-2.3045	0.0234667	0.682685
Mrpl16	-0.502054	5.39968	0.0234719	0.682685
Ier5l	1.0569	-0.255043	0.0235056	0.682685
9630028I04Rik	1.73508	-0.820504	0.0235086	0.682685
A430034D21Rik	-3.18375	-2.12192	0.0235442	0.682685
Gm26393	-1.59554	-0.889925	0.0236163	0.682685
Rbpjl	-1.93604	-0.423689	0.0236354	0.682685
9330104G04Rik	2.56483	-0.827857	0.0236869	0.682685
Gm37421	3.86146	-2.68945	0.0237434	0.682685
Gm11619	3.86145	-2.68945	0.0237491	0.682685
Gm34408	2.44548	-2.0756	0.0237973	0.682685
Mas1	-3.20798	-1.60727	0.023891	0.682685
Gm16180	-2.99082	-2.20772	0.0239008	0.682685
Zfp37	0.643375	0.022589	0.0239567	0.682685
Gpr150	-1.26725	-0.476914	0.0240017	0.682685
Gm43149	-1.10171	0.45697	0.0240549	0.682685
Gm2214	1.66975	-1.25546	0.0240719	0.682685
Papolb	-3.55017	-1.91753	0.0240883	0.682685
Gm6450	-2.09954	-0.033157	0.0240901	0.682685
Tmem253	-0.890075	0.514177	0.024091	0.682685
Hamp	-3.1024	-2.12057	0.0241049	0.682685
Gm8412	1.11345	-0.903647	0.024121	0.682685
Gm44175	-2.90981	-1.7917	0.0242335	0.682685
Gm7969	5.15088	-2.13292	0.0242452	0.682685
C030037F17Rik	5.15088	-2.13292	0.0242481	0.682685
Tspyl5	-1.64047	-1.21182	0.024257	0.682685
Pm20d2	1.33203	-0.522879	0.0242587	0.682685
Gm45380	1.02837	0.574513	0.024317	0.682685
Cfap77	-1.04246	-0.457146	0.0243177	0.682685
Gm9530	1.15844	0.615997	0.0243273	0.682685
Actn2	1.29992	-0.402748	0.0243327	0.682685
Gdf6	-2.56361	-1.96931	0.0243452	0.682685
Gm29824	-4.65306	-2.34184	0.0243691	0.682685
C030037D09Rik	0.673211	2.63022	0.0243731	0.682685
Gm11651	-4.61815	-2.38719	0.0243903	0.682685
Cntnap1	0.722224	0.257502	0.024454	0.682685
Gm11655	-1.60136	-1.1264	0.0244594	0.682685
Xlr3a	0.70825	-0.131707	0.0244642	0.682685
Gm47270	-1.15586	-0.20101	0.0244941	0.682685
Gm50418	4.42396	-2.46592	0.024497	0.682685
Gm47541	1.43669	-0.763682	0.024519	0.682685
Gm48286	2.11348	-1.70328	0.0245395	0.682685
Gm29683	-2.18115	-1.834	0.0245665	0.682685
Catsper1	-2.37917	-1.20309	0.0245878	0.682685
Gm30329	-1.41168	-0.436976	0.0246008	0.682685
Degs2	2.10037	-1.15199	0.0246211	0.682685
Pqlc1	0.569476	3.58284	0.0246344	0.682685
Gm15349	-4.19965	-2.54371	0.0246607	0.682685
Gm48843	-4.19965	-2.54371	0.0246613	0.682685
Gm26973	-4.19965	-2.54371	0.0246618	0.682685
Gm47963	-0.957495	2.34994	0.0246629	0.682685
Ltc4s	-0.74231	0.166743	0.0246703	0.682685
Extl3	0.437072	6.051	0.0246754	0.682685
Gm10180	1.26485	4.80311	0.0246771	0.682685
Pik3ap1	0.544345	6.18522	0.0247666	0.682685
Cnga4	-4.54222	-2.40127	0.0247728	0.682685
4930488N15Rik	-4.54222	-2.40127	0.0247744	0.682685
Scn3a	-1.04326	-0.884551	0.0247773	0.682685
AC147806.2	1.97654	-1.35964	0.0248092	0.682685
Ldhd	0.915129	1.06285	0.0248102	0.682685
Gm28156	-4.84432	-2.30459	0.0248462	0.682685
Pkd2	0.535521	3.41924	0.0248507	0.682685
Efcab6	-1.75739	-1.2846	0.0248686	0.682685
Gm38169	-1.29399	-0.14574	0.0248808	0.682685
Prox1	-2.02366	-1.68556	0.0248869	0.682685
D030055H07Rik	-1.71401	-1.2334	0.0248949	0.682685
Gm19692	-3.2972	-1.55931	0.0249335	0.682685
Gm17956	2.35539	-1.79088	0.0249399	0.682685
Themis2	0.625682	5.45514	0.0250027	0.682685
Gm48945	-3.48258	-1.88314	0.0250314	0.682685
Nek5	-1.9952	-1.51715	0.0250963	0.682685
Hbb-bs	1.51618	-0.445882	0.0251158	0.682685
Plin2	0.519528	5.19296	0.0251398	0.682685
Cebpe	-1.37752	0.236931	0.0251621	0.682685
Olfr449	3.3209	-2.06745	0.0251681	0.682685
Gm15496	-2.62837	-1.58788	0.0251696	0.682685
Gm26415	-0.88627	-0.113491	0.0252728	0.682685
Gm50422	4.77494	-2.31999	0.0252921	0.682685
Stfa2l1	3.43951	-1.50823	0.0253126	0.682685
Gabrb1	0.559905	0.144083	0.0253388	0.682685
Ccr3	0.859475	-0.775265	0.0253865	0.682685
Gm43585	-0.907312	2.00263	0.0254274	0.682685
Ict1os	-4.31965	-2.52305	0.0254307	0.682685
Gm47300	3.91437	-2.68075	0.0254312	0.682685
Gm15264	3.91437	-2.68075	0.0254348	0.682685
Gm45100	3.91437	-2.68075	0.0254356	0.682685
Gm6378	3.91437	-2.68075	0.0254367	0.682685
A930028N01Rik	3.91437	-2.68075	0.0254385	0.682685
Bace1	-0.490981	4.98434	0.0254707	0.682685
Rpsa-ps4	0.965344	0.348424	0.0254752	0.682685
Tmem217	-1.26896	-0.581596	0.0254916	0.682685
9130015G15Rik	-3.21991	-1.6035	0.0254968	0.682685
Gm47139	1.2054	-0.0863002	0.0255057	0.682685
1110006O24Rik	-0.838127	-0.719044	0.0255128	0.682685
Pdzd4	1.14724	0.671576	0.0255248	0.682685
Gm17983	3.59794	-2.02799	0.0255357	0.682685
Slc2a6	-1.08068	0.828472	0.0255544	0.682685
Slc46a1	1.25539	-1.00504	0.0255753	0.682685
Cyth4	0.553092	5.4991	0.0255807	0.682685
Sars2	-0.692948	2.85789	0.0255857	0.682685
Tex47	4.43839	-2.46314	0.0255933	0.682685
Dlg5	1.81666	-0.433127	0.0256037	0.682685
Slc10a6	-3.14119	-2.08179	0.0256039	0.682685
Rpl15-ps3	2.33912	1.51332	0.0256125	0.682685
Fzd1	1.10898	2.05175	0.0256228	0.682685
Tnfaip6	-2.55065	-1.97297	0.0256362	0.682685
Hhla1	-2.54738	-1.9738	0.0256564	0.682685
Dnaaf1	3.36563	-2.07693	0.0256769	0.682685
Gm12666	2.74887	-0.394326	0.0256843	0.682685
Cdv3-ps	-1.00518	-0.797721	0.0257059	0.682685
D430040D24Rik	1.77902	-1.25757	0.0257251	0.682685
Gm12981	-2.96107	-2.18556	0.0257402	0.682685
Acmsd	-1.98237	-0.487373	0.0257469	0.682685
Apoa2	-1.66174	-0.948931	0.0257631	0.682685
Gm49904	4.55712	-2.44374	0.0257708	0.682685
9230116L04Rik	1.07268	-0.289993	0.0257766	0.682685
Slfn9	-0.494676	5.74868	0.025799	0.682685
Apol9a	-1.37776	0.180525	0.0258009	0.682685
Kcne3	-1.08704	-0.0690352	0.0258011	0.682685
Gm16573	0.702899	-0.474369	0.0258193	0.682685
Bmx	-0.986064	-0.267998	0.0258683	0.682685
Samhd1	0.42546	7.83097	0.0258786	0.682685
Apol11a	-4.75336	-2.28516	0.0259571	0.682685
Ybx1	-0.403573	9.31035	0.0259914	0.682685
Gm48570	-2.76075	-0.946732	0.0260107	0.682685
Gm16617	1.69177	-1.00206	0.0260197	0.682685
Gm48809	-0.841362	0.569697	0.0260489	0.682685
Lrguk	-1.12277	0.349242	0.0260606	0.682685
Zfp879	1.16902	-0.184385	0.0260863	0.682685
Srrm3	-3.14364	-2.13161	0.0261825	0.682685
Atp8a2	-0.943354	1.75383	0.026186	0.682685
Mccc1os	0.375026	0.108324	0.0262163	0.682685
Coq8a	0.602741	3.41952	0.026251	0.682685
Gm30055	-2.65562	-1.60026	0.0262596	0.682685
F830115B05Rik	1.76016	-1.514	0.026283	0.682685
Gm40038	-3.43855	-1.97348	0.0263044	0.682685
Gm8942	0.678489	2.57815	0.0263047	0.682685
Stab1	-1.15485	-0.963588	0.0263258	0.682685
Pnpla1os	-2.03484	-0.6395	0.0263475	0.682685
Gm8717	1.97042	-1.57291	0.0263518	0.682685
Trim43b	3.15886	-2.18716	0.0263544	0.682685
Gm7618	0.517124	4.83826	0.0263655	0.682685
Phf11	-0.991744	-0.84656	0.0264228	0.682685
Dgkg	0.510662	4.18754	0.0264349	0.682685
Gm18760	-1.51161	-0.813669	0.0264711	0.682685
R74862	-1.0677	1.0177	0.0264761	0.682685
Gm14681	-0.520104	6.08485	0.0264763	0.682685
Svs4	2.86695	-2.31529	0.0265244	0.682685
Gm17808	-3.10216	-2.18359	0.0265464	0.682685
Styk1	-0.865838	-0.032503	0.0265666	0.682685
Gm20100	-2.24281	-1.79544	0.026581	0.682685
Fank1	-3.56605	-1.91337	0.0266126	0.682685
Olfr709-ps1	-2.51591	-1.96457	0.0266164	0.682685
Gm45444	4.9033	-2.34325	0.0266572	0.682685
Gm11576	4.67384	-2.42709	0.0266655	0.682685
1810062G17Rik	-2.55126	-1.99159	0.0266665	0.682685
Fbxo4	0.66262	3.1623	0.026671	0.682685
Gm7447	-2.86947	-1.77097	0.0266712	0.682685
Npdc1	0.5697	0.351803	0.0266945	0.682685
Gm7665	0.683946	2.22076	0.0267376	0.682685
Slc25a53	0.575757	3.14818	0.0267468	0.682685
Abca17	1.14079	0.235075	0.0267489	0.682685
Gm45360	0.898393	0.757635	0.0267517	0.682685
Cryba4	4.66479	-2.34145	0.0267586	0.682685
Il17re	0.711189	2.60852	0.0267861	0.682685
Gm28424	-1.11349	1.23668	0.0267866	0.682685
Gm13684	0.860925	0.0125057	0.0267886	0.682685
Bdh2	0.873485	0.843538	0.0267917	0.682685
Hmgb1-ps6	-1.0371	2.53646	0.0268024	0.682685
Gm16758	0.707581	3.21524	0.0268529	0.682685
Gm45442	-1.09715	-1.0186	0.0268761	0.682685
Casc1	-0.960851	1.01433	0.0268889	0.682685
Gm38346	0.824556	1.11302	0.0268912	0.682685
Peg3	-1.92096	-0.96326	0.0268966	0.682685
Ubqlnl	1.4083	-0.58004	0.0268974	0.682685
Aldh1a2	-2.09866	-1.30345	0.0269145	0.682685
Rps27	0.433129	8.54378	0.0269214	0.682685
Gm17606	-3.48037	-2.00516	0.0269354	0.682685
Hnrnpa1l2-ps2	1.1886	-0.8509	0.0269428	0.682685
Perm1	-1.08377	0.57969	0.0269856	0.682685
Adm	-3.05059	-2.15363	0.0270024	0.682685
Ttc30a2	-4.11936	-1.42231	0.0270427	0.682685
Vmn1r234	-2.49857	-1.64892	0.0270525	0.682685
Lrrc75aos2	-0.762449	1.65749	0.0270552	0.682685
Gimap5	0.55551	4.16423	0.0270727	0.682685
Nrbp2	0.299883	-0.322853	0.0270958	0.682685
Gm38099	-1.9943	-1.07536	0.0271183	0.682685
Gm37960	0.798676	1.40753	0.0271388	0.682685
Gm14326	0.943769	0.90247	0.0271543	0.682685
Mansc1	0.627721	4.05906	0.0271556	0.682685
Glt1d1	-1.76759	-1.33797	0.0271677	0.682685
Angel1	0.769872	1.90372	0.0271773	0.682685
Gm15418	-4.64371	-2.38249	0.0271813	0.682685
Triml2	-4.64371	-2.38249	0.0271844	0.682685
Gm9276	-0.573424	-0.656022	0.0271858	0.682685
Gm37233	-0.686217	2.88879	0.0271899	0.682685
Cgref1	0.934194	0.182928	0.0272158	0.682685
Lars2	1.01617	12.8905	0.0272329	0.682685
3110099E03Rik	-3.80699	-2.69239	0.0272566	0.682685
Olfr437	-3.80699	-2.69239	0.0272583	0.682685
Gm28809	0.961489	1.51116	0.0272619	0.682685
Fam92b	-3.80699	-2.69239	0.0272623	0.682685
A230083G16Rik	-3.80699	-2.69239	0.0272639	0.682685
Gm12642	0.892116	-0.599744	0.0272818	0.682685
Gm10561	-2.94	-2.2093	0.0272848	0.682685
Gm15353	-3.80881	-2.69207	0.0273109	0.682685
Cxcl9	0.824631	5.01185	0.0273143	0.682685
Gm5995	-3.80881	-2.69207	0.0273144	0.682685
Gm22058	1.04481	-0.608641	0.0273146	0.682685
6430628N08Rik	-3.80881	-2.69207	0.0273179	0.682685
Gm22606	-3.80881	-2.69207	0.0273195	0.682685
Gm28053	1.49093	-1.13975	0.0273619	0.682685
Nlrp3	0.801308	2.41484	0.0273789	0.682685
Gm13562	1.87421	-1.29301	0.0273812	0.682685
Gm9921	-2.97708	-2.20065	0.0273835	0.682685
Ifit1bl2	0.29101	0.000395708	0.0273851	0.682685
Oxct1	-0.486518	7.411	0.0273981	0.682685
Gm14767	-0.542569	-0.819198	0.0274051	0.682685
Gm29485	1.11125	0.169765	0.0274077	0.682685
Rhox3e	-4.8199	-2.30952	0.0274109	0.682685
Gm49197	0.87314	0.455753	0.027412	0.682685
Gm41492	-4.8199	-2.30952	0.0274162	0.682685
H4c2	1.2085	-0.518147	0.0274396	0.682685
Piezo2	-1.23628	0.0178413	0.0274566	0.682685
Gm17151	2.57908	-1.98818	0.0274678	0.682685
Gm38075	1.33017	-0.755532	0.0274804	0.682685
Alkal2	4.67856	-2.37895	0.0275113	0.682685
Ttc39aos1	1.12564	-0.890181	0.0275132	0.682685
Gm50451	4.67856	-2.37895	0.0275171	0.682685
Anp32b	-0.447765	10.0206	0.0275428	0.682685
Fam131a	0.990009	-0.2571	0.0275451	0.682685
Btbd18	-1.017	0.455673	0.0275575	0.682685
Gm12730	-3.20582	-2.06411	0.0275581	0.682685
Gm23303	-4.00518	-2.61839	0.0275633	0.682685
Fam124b	-1.6122	-1.35621	0.0275642	0.682685
Gm8111	-4.00518	-2.61839	0.0275649	0.682685
Gm48091	-4.00518	-2.61839	0.0275649	0.682685
Arhgap40	-4.00518	-2.61839	0.0275661	0.682685
Rgs13	-4.00518	-2.61839	0.0275694	0.682685
Serpinc1	-1.12793	0.219606	0.0275709	0.682685
G630018N14Rik	-1.81522	-0.975378	0.0276368	0.682685
Fam234a	0.777182	2.42134	0.0276597	0.682685
1700013G24Rik	4.42065	-2.51198	0.0276996	0.682685
Nrip2	-1.19213	0.0870531	0.0277057	0.682685
Abca13	-0.846624	1.50527	0.0277166	0.682685
Tgfbr3l	-0.112168	-0.342437	0.0277463	0.682685
Gm11969	-0.29267	0.636614	0.0277487	0.682685
Plcd3	-1.61084	-0.985509	0.0277873	0.682685
Gm11198	0.888692	-0.893396	0.0277972	0.682685
H2-DMb2	0.867953	2.24947	0.0278408	0.682685
Gm47690	-0.377701	1.25906	0.0278627	0.682685
Gm45132	-2.57257	-1.97679	0.0278892	0.682685
Gm22398	3.84321	-2.69238	0.027895	0.682685
Tbx20	-1.8605	-0.969777	0.0278975	0.682685
Cdc42ep5	3.8432	-2.69238	0.0279062	0.682685
1700109K24Rik	3.8432	-2.69238	0.0279076	0.682685
Gm42470	3.8432	-2.69238	0.0279078	0.682685
Gm10701	-2.70304	-1.9079	0.0279186	0.682685
Tmem109	0.691904	3.49784	0.0279653	0.682685
Peg12	-0.818673	0.0855367	0.0279685	0.682685
Gm37563	0.82368	0.68826	0.0279861	0.682685
Gm22486	2.43359	-2.0782	0.0279939	0.682685
A730071L15Rik	-1.70468	-0.860713	0.0280184	0.682685
Gm46136	-0.955235	-0.932358	0.0280248	0.682685
Sprr3	-4.41894	-2.4637	0.0280264	0.682685
Gm43098	-4.41894	-2.4637	0.0280289	0.682685
Itln1	-4.41894	-2.4637	0.0280334	0.682685
Cbln4	-4.41894	-2.4637	0.028035	0.682685
[truncated: 53,485 more rows]

## Sheet: C-Zeb2-DEGs-rescue
genes	logFC	logCPM	PValue	FDR
Ctse	1.7601	8.46466	1.75985e-22	9.76436e-18
Fcrla	3.50965	2.4778	6.50472e-17	1.80454e-12
Plbd1	2.08668	7.77658	6.40789e-14	1.18512e-09
Lrrc3	3.12275	2.08898	1.49897e-12	2.07922e-08
Id2	2.00791	5.90081	2.935e-12	3.25691e-08
Ifi207	1.87868	5.79844	1.67229e-11	1.54642e-07
Epcam	2.19797	2.86566	5.35802e-11	4.17506e-07
Slamf7	1.97156	5.64748	6.01984e-11	4.17506e-07
H2-Aa	1.73047	9.23444	8.22523e-11	5.07076e-07
Naaa	1.9884	6.71421	1.81113e-10	1.00052e-06
Itga1	2.56168	2.69314	1.98358e-10	1.00052e-06
Mpeg1	1.73442	8.17161	1.26787e-09	5.86219e-06
H2-Ab1	1.59065	9.47445	1.52828e-09	6.52269e-06
Zbtb46	2.04819	4.26879	1.91273e-09	7.58041e-06
Shtn1	2.09929	4.906	2.79126e-09	1.03247e-05
Sept3	1.99601	4.95006	3.95275e-09	1.37071e-05
Cst3	1.41687	9.2373	1.09653e-08	3.57882e-05
Irf8	1.74884	7.26797	1.18146e-08	3.64084e-05
H2-Eb1	1.57981	7.33238	1.24677e-08	3.64084e-05
Xcr1	1.73575	5.08469	1.84496e-08	5.11829e-05
Clec9a	1.91671	5.48054	2.13427e-08	5.59179e-05
Gm6377	2.2894	2.8509	2.21721e-08	5.59179e-05
Olfm1	2.07444	3.98867	2.41375e-08	5.82279e-05
Gm6254	-2.98933	2.26146	2.82547e-08	6.53201e-05
Adcy4	3.92732	0.236106	5.55975e-08	0.000123391
Rasgrp3	1.65926	4.45536	6.9957e-08	0.000149288
Ifi205	1.73869	6.57149	8.72347e-08	0.000175646
Cacna1e	2.50727	1.71869	8.86395e-08	0.000175646
Anpep	1.82218	4.68159	1.06683e-07	0.00020411
Strip2	2.50718	2.22966	1.20549e-07	0.000222951
Ccr2	1.57274	6.94037	1.6471e-07	0.000294799
Psme2b	-8.9136	2.59589	1.79867e-07	0.000300178
Jaml	1.98424	4.07037	1.82459e-07	0.000300178
Btla	1.50962	5.308	1.92765e-07	0.000300178
Ifi211	2.17607	4.35717	1.94098e-07	0.000300178
Tlr3	1.53382	5.99683	1.94766e-07	0.000300178
Psap	1.24467	8.67111	2.31376e-07	0.000346963
Prss30	3.19404	0.516067	2.68178e-07	0.000383233
Rassf4	1.30506	5.75708	2.71181e-07	0.000383233
Igkv5-39	-9.59902	1.55449	2.76283e-07	0.000383233
Gm38410	2.65451	1.92014	3.04645e-07	0.000409226
Tbc1d9	1.77873	3.95675	3.09774e-07	0.000409226
Igkv10-96	10.3629	2.30263	4.06558e-07	0.000524593
Gm42047	-1.11289	6.05256	4.19162e-07	0.000528564
mt-Atp6	4.97545	7.92492	4.39109e-07	0.000541411
Gpr141b	1.66482	4.08544	4.61352e-07	0.00054804
Gm19154	7.04365	-0.731721	4.6424e-07	0.00054804
Ighg2c	9.92589	1.87779	5.08447e-07	0.000587722
Ptpn7	-1.00112	7.13219	6.05199e-07	0.000685283
Gm5786	1.90541	3.42177	7.51279e-07	0.000833679
Gpr35	1.92451	4.17457	8.58954e-07	0.000934474
Dpep2	3.48599	0.0728127	9.02656e-07	0.0009551
Ildr1	2.19974	1.83125	9.13883e-07	0.0009551
Lrrk2	1.3737	5.48643	9.29554e-07	0.0009551
Ckb	1.71034	4.70733	1.251e-06	0.00126201
Slc52a3	2.69564	1.18435	1.66241e-06	0.00164709
Gpr33	2.53681	1.73331	1.79571e-06	0.0017225
Alcam	1.20951	6.02258	1.8006e-06	0.0017225
Rnd3	1.63135	4.99918	1.94454e-06	0.00181625
Ggt1	3.79558	-0.0825821	1.96408e-06	0.00181625
Il13ra1	2.78014	2.13265	1.9982e-06	0.00181751
Tlr11	2.11105	3.54676	2.12469e-06	0.00190139
Phf11a	1.91885	3.68347	2.17214e-06	0.001913
Kmo	1.74743	4.20142	2.22075e-06	0.00192525
Cfh	2.41514	2.57449	2.61027e-06	0.00222812
Tlr1	2.08778	1.71237	3.08952e-06	0.00259725
Lgals3	1.51243	4.5785	3.36104e-06	0.00278334
Cd74	1.3435	9.38626	3.66668e-06	0.00292725
Gpr141	2.13033	3.07037	3.6948e-06	0.00292725
Atp1b2	-2.02156	2.00917	3.72947e-06	0.00292725
Gm15516	-6.01248	1.12187	3.74585e-06	0.00292725
Lsp1	1.1133	7.18299	3.85308e-06	0.00296922
Nostrin	2.5702	1.10852	4.15616e-06	0.00315891
Itgb7	1.25105	5.50992	4.36876e-06	0.00327562
Apba1	2.1654	2.77505	4.51379e-06	0.00333924
Plekhh1	3.35303	-0.036192	5.11386e-06	0.00373339
Kremen2	4.12559	-0.381839	5.88149e-06	0.00423803
Dpp4	1.09774	5.96768	6.00963e-06	0.00427485
Tlr9	1.5987	3.8791	6.34264e-06	0.0044535
Serpinb10	2.07172	2.7351	6.42131e-06	0.0044535
Rnase6	1.23404	5.25034	6.66865e-06	0.00456795
mt-Co3	5.13916	7.69278	7.40755e-06	0.0050122
Gm11847	2.80824	3.95522	8.05654e-06	0.00536346
Rpl17-ps3	6.77903	4.73048	8.12001e-06	0.00536346
Ighv3-6	9.13336	1.14327	8.72307e-06	0.00569401
Tgfbi	1.41294	4.96841	9.26166e-06	0.00597528
Ighv1-55	8.33291	0.350587	9.50137e-06	0.00605947
Ciita	1.52418	5.18961	1.00393e-05	0.00632977
Amotl2	6.75831	-0.940208	1.02381e-05	0.00638257
March1	1.68332	4.30794	1.08776e-05	0.00670594
Cxcr3	1.78667	2.85459	1.18861e-05	0.00721909
Fgd2	1.17556	5.50138	1.19702e-05	0.00721909
Gm15483	-3.6921	0.220882	1.24266e-05	0.00741373
Ly86	1.37647	4.29176	1.31562e-05	0.00773285
Ifi209	1.40913	5.33644	1.32402e-05	0.00773285
Ppm1m	1.25018	4.98581	1.35457e-05	0.00782884
Tmem181b-ps	1.26892	3.24359	1.45595e-05	0.00829628
Ahnak	1.28194	8.32366	1.46535e-05	0.00829628
Lilra6	2.99513	0.210798	1.54278e-05	0.0086464
Cyp27a1	1.71645	3.19878	1.64515e-05	0.00912796
Gm36723	2.1336	3.53094	1.7664e-05	0.00970366
Gm35853	1.76377	1.59613	1.81434e-05	0.00986932
Ptpro	1.9214	2.91038	1.85227e-05	0.00997777
Gm28437	-3.00604	3.4587	1.92513e-05	0.0102569
Plscr2	3.12712	-0.080216	1.95761e-05	0.0102569
Fap	2.48829	0.463347	1.95954e-05	0.0102569
Rpl31-ps11	-3.7305	1.75907	2.1304e-05	0.011047
Ppt1	1.00938	7.25045	2.2116e-05	0.0113619
Bmpr1a	3.17724	0.185138	2.24231e-05	0.011414
Phf11b	1.32353	5.27842	2.55886e-05	0.0129069
Synm	2.29934	1.04477	2.67142e-05	0.0133532
Mycl	1.51764	3.76539	2.88444e-05	0.0142893
Aif1	1.51878	4.42614	2.92316e-05	0.014353
Gm15448	3.65051	-0.151927	3.05712e-05	0.014879
F13a1	-1.66006	4.11473	3.23172e-05	0.0153792
Emilin2	-1.20858	4.85938	3.23895e-05	0.0153792
mt-Atp8	3.62067	4.54993	3.24303e-05	0.0153792
Ece1	0.966856	6.66791	3.34357e-05	0.0155566
Rnf144b	1.41976	4.68237	3.35199e-05	0.0155566
Spon1	1.63961	1.97761	3.36457e-05	0.0155566
P2ry6	1.91957	2.36901	3.55316e-05	0.0162928
Zfp366	1.34056	4.96615	3.70509e-05	0.0168503
Ocstamp	6.62545	-1.03986	3.83355e-05	0.0172927
Igkv1-135	6.62508	1.95488	3.9206e-05	0.0175428
Jchain	2.10097	4.03107	4.47373e-05	0.0198576
Eif2s3x	-0.948573	7.87967	4.57164e-05	0.0201312
Fgfr1	1.36131	3.78499	4.79742e-05	0.020959
Sla2	1.2117	3.82938	5.05524e-05	0.0219129
Adam23	3.42662	-0.338035	5.18621e-05	0.0223064
Pkib	1.11434	5.20517	5.27418e-05	0.0224554
Gprc5c	2.92256	0.235678	5.32212e-05	0.0224554
Cd52	1.11607	5.89611	5.34228e-05	0.0224554
Mobp	5.30494	-0.50591	5.39329e-05	0.0224993
Rps2-ps9	-1.4611	3.43564	5.67649e-05	0.0234114
Il10ra	1.27113	3.95844	5.72649e-05	0.0234114
Gm10925	-2.83075	4.43077	5.7385e-05	0.0234114
Sh3bp4	2.22779	0.875171	6.11747e-05	0.0247468
Gm5619	-7.58791	3.55871	6.16222e-05	0.0247468
Rab39	2.2088	2.21087	6.19962e-05	0.0247468
Gm8226	4.19184	4.11695	6.30608e-05	0.0249919
A330084C13Rik	-4.84106	-1.0991	6.50306e-05	0.0255898
Irf5	1.18953	4.6242	6.77935e-05	0.0264891
Gm6793	-1.92625	4.76616	6.84526e-05	0.0265596
Gm13611	-3.75551	2.33784	7.15969e-05	0.0273613
Smoc1	2.00846	0.754562	7.19426e-05	0.0273613
Fcgrt	1.36646	3.20293	7.19981e-05	0.0273613
4930519G04Rik	4.64135	-1.03216	8.02287e-05	0.0302817
Adam19	1.64554	3.80053	8.33594e-05	0.0310544
Il18r1	1.12293	4.75877	8.34016e-05	0.0310544
Rab11fip4	1.40467	3.61665	8.39551e-05	0.0310544
Slc46a3	1.43818	4.02461	8.7267e-05	0.0320657
Cdcp1	1.29065	4.20205	9.14841e-05	0.0333941
Igkv3-10	9.90348	1.85704	9.32379e-05	0.0337181
Col6a4	5.31094	0.197149	9.35872e-05	0.0337181
H2-DMb1	1.14423	4.6826	9.56181e-05	0.0342276
Gm15915	-1.52278	2.38883	9.92321e-05	0.0352936
Rnf17	-1.62043	1.81302	0.000111009	0.0391516
Osm	-1.41973	4.1913	0.000111491	0.0391516
Rab30	2.205	1.96232	0.00011528	0.0402276
5830411N06Rik	6.18179	-1.38648	0.000118391	0.0410551
Pirb	1.57025	3.61411	0.000124471	0.0428953
5031439G07Rik	1.06076	5.6575	0.000126201	0.043223
Clec1a	1.45679	3.87095	0.000132634	0.0451476
Lrrc25	1.79982	1.36674	0.000142533	0.0481956
Igkv16-104	8.30554	0.359602	0.000143955	0.0481956
Ric1	-0.914649	5.84653	0.000144361	0.0481956
Tex11	6.48464	-1.16786	0.000145063	0.0481956
Igkv2-112	-9.21031	1.1831	0.000154327	0.0509682
Slc7a2	3.66843	-0.71756	0.000158455	0.0520219
Siglech	3.57176	-0.480582	0.000164036	0.0530319
Ighv7-1	7.60939	-0.258102	0.000165263	0.0530319
Kdr	2.53389	0.385264	0.000165926	0.0530319
Clec5a	-2.26689	0.279887	0.00016663	0.0530319
Igkv6-32	9.28552	1.26731	0.000167289	0.0530319
4921501I09Rik	-6.14931	-1.45256	0.000168188	0.0530319
Slamf8	1.95636	1.63523	0.000168222	0.0530319
Spta1	-1.53688	2.13736	0.000171014	0.0536076
Sgsm1	1.62126	1.80589	0.000172644	0.0538144
Gm37199	6.36628	-1.26462	0.000182712	0.0563219
Islr	2.16056	1.11209	0.000183291	0.0563219
Gm9530	2.30299	0.360836	0.000183733	0.0563219
Fam129a	0.939856	5.94515	0.000187804	0.0572535
AC109619.1	4.67345	-1.05509	0.000189257	0.0573812
Ak7	3.89857	-1.00627	0.000200315	0.0604036
Igkv4-57	-8.95376	0.943599	0.000201955	0.060463
Cd226	1.44827	2.70834	0.000202884	0.060463
Gramd2	1.84433	1.48275	0.000204305	0.060463
Igkv6-13	8.14478	2.09322	0.000204871	0.060463
Ccr5	1.38864	3.32673	0.000206939	0.0605248
9330102E08Rik	6.05743	-1.4679	0.000207262	0.0605248
Anxa2	0.986584	6.17091	0.000209271	0.0607915
Tmem50b	1.10118	4.91232	0.000213178	0.0616039
Pik3r5	0.989228	4.8399	0.00021497	0.0618
Igkv12-89	8.43832	0.481116	0.000220286	0.0630019
Zbtb10	-0.979423	5.24572	0.000225812	0.0637019
Ccl6	1.91328	2.57785	0.000226005	0.0637019
Prr5l	1.38243	2.58113	0.000226178	0.0637019
Kbtbd11	0.966381	5.62462	0.000240455	0.0673809
Lrrc4c	6.8039	-0.917968	0.000245298	0.0683925
Igkv15-103	8.87898	0.886169	0.000253213	0.0702463
Ighv1-5	7.76613	-0.115344	0.000255706	0.0705496
Gpr63	3.6417	-0.781262	0.000256849	0.0705496
Ighv1-26	-7.61477	-0.27849	0.000258228	0.0705789
Gm10736	3.17433	1.90064	0.000261098	0.0708588
Pid1	1.50645	3.06499	0.000262855	0.0708588
Bcl6	1.31489	4.75755	0.000263083	0.0708588
Gdpd2	5.95695	-1.53909	0.000265503	0.0711651
1600010M07Rik	2.717	-0.221756	0.000269057	0.0717709
Igkv3-4	8.3647	0.357646	0.00027092	0.0719222
Ear6	-6.30348	-1.3708	0.000272842	0.0720874
Asah1	0.857401	5.82805	0.000285265	0.0750125
Ifi30	1.45519	1.70097	0.000289932	0.0758801
Gm49594	1.87953	5.29846	0.000296971	0.0773574
Errfi1	1.8405	1.94063	0.000298845	0.077482
Ighv6-6	-3.80873	1.43838	0.000306575	0.0790487
Hnrnpa3	-1.19923	7.43878	0.000308396	0.0790487
Slfn5	1.32142	5.27419	0.000309163	0.0790487
Gcsam	1.27	4.20526	0.000316664	0.0805953
Olfm5	1.72297	2.07435	0.000319477	0.08094
Cd68	1.14932	4.77069	0.000323436	0.0815706
Igkv17-121	8.61364	0.641084	0.000331177	0.0831448
Evc2	2.6107	0.0201823	0.000332798	0.0831756
Gm13232	8.59531	0.624281	0.00033721	0.0838485
Gm18914	2.64581	-0.303824	0.000338513	0.0838485
Eppk1	1.60414	1.58235	0.000346194	0.08537
Rpl7a-ps14	5.53634	0.32747	0.000352881	0.086634
Rasgrp4	1.58314	3.06686	0.000355038	0.0867795
Podxl	1.42586	3.59637	0.000359569	0.0871488
Aldh1a1	0.985025	4.23165	0.000359691	0.0871488
P2ry10	1.18906	4.38725	0.000363855	0.0876877
Pde4b	-0.847157	7.7333	0.000365075	0.0876877
Dnah9	4.20305	-0.262881	0.000367359	0.0878558
Gm8979	-2.26466	1.05702	0.000373898	0.0890358
Car2	0.680778	8.71978	0.000377885	0.0896008
Gm43914	1.87664	3.84652	0.000388415	0.0914344
Mlip	6.10715	-1.44589	0.000388914	0.0914344
Gm13093	6.02555	-1.46866	0.000393938	0.0919634
Adra1a	6.64845	-1.03249	0.000394479	0.0919634
Gm13561	3.59176	-0.811484	0.000397546	0.0922905
Gm15445	-3.49417	-0.169988	0.000407134	0.0935514
Cd300c	2.01097	1.20435	0.00040793	0.0935514
Cd86	1.13975	4.17678	0.000408035	0.0935514
Ddr2	6.06543	-1.47827	0.000420988	0.0961238
Filip1l	1.13692	5.0872	0.000432791	0.0978905
Plk4	-3.37907	0.563512	0.000433041	0.0978905
Hepacam2	1.95521	1.88379	0.000434018	0.0978905
Igkv10-94	8.36595	0.415392	0.000442289	0.0993522
Igkv5-43	8.3551	0.40558	0.000448844	0.100418
Gm2a	0.826856	7.44771	0.000455463	0.10149
Krt80	1.16587	3.38261	0.000458536	0.101766
Gm1965	2.59053	0.559526	0.000460804	0.101861
Kif5a	1.48756	1.90634	0.000474699	0.104517
Anxa6	0.936608	6.98392	0.000477185	0.104649
Gm18194	-1.91503	0.658852	0.00048157	0.105195
Gm42777	6.01179	-1.50069	0.000489602	0.106356
Rnpep	-0.978216	4.31417	0.000490721	0.106356
Ccr9	1.46474	2.35715	0.000493269	0.106492
Snx22	1.99052	2.23661	0.000506915	0.108889
Igkv2-109	-8.1404	0.190421	0.000508296	0.108889
2900097C17Rik	-0.889028	5.80663	0.000511415	0.108984
Marveld2	0.982864	3.98779	0.000512668	0.108984
Dsc2	3.19555	-0.768345	0.000518632	0.109831
Gm26512	1.66154	1.37557	0.000522893	0.110313
Gm26686	4.7352	-0.947958	0.000527091	0.110777
Olfr648	5.78295	-1.64115	0.000532097	0.111002
Sla	0.874191	6.43883	0.000533915	0.111002
Gm4342	3.6989	1.22886	0.000534163	0.111002
Lypd5	6.27551	-1.35981	0.000537926	0.111367
Ctss	0.963473	5.78282	0.000540054	0.111392
Hepacam	5.75886	-1.66644	0.000543565	0.111701
Bmf	1.7902	1.35287	0.000553048	0.112194
Tifab	1.32544	3.97346	0.000553881	0.112194
Igkv8-19	7.80523	-0.152261	0.000553906	0.112194
Pmaip1	1.40687	5.50908	0.000557277	0.112194
Gm42890	-2.94708	-0.544671	0.000557584	0.112194
Cd38	1.75843	1.06294	0.000558097	0.112194
Ppfia4	1.65444	2.76379	0.00057212	0.114598
Masp1	4.81163	-0.907184	0.000576341	0.11494
Camk1d	1.05952	6.36286	0.000577975	0.11494
Ighv5-6	8.39512	0.384858	0.000595954	0.118092
Fzd1	1.88834	1.81854	0.000598357	0.118147
Mat2a	2.47762	1.38023	0.000605042	0.119043
Scn2a	2.37288	0.277032	0.000611508	0.11989
Gm13260	-7.3801	-0.556124	0.000617399	0.120619
Gm37645	-1.53255	1.9164	0.000622406	0.121001
Gm6288	-3.36937	-0.1351	0.000623718	0.121001
Ms4a14	4.28063	-1.33523	0.000635515	0.12267
Gm6249	5.87579	-1.58694	0.000636743	0.12267
Gm44086	-3.41136	-0.811649	0.000639022	0.122683
Gsn	1.03485	4.16874	0.000646436	0.123679
Gm37058	3.57389	-1.20193	0.000662706	0.126356
Iglv2	7.80324	-0.153961	0.000676121	0.128472
P4ha2	6.04289	-1.47276	0.00068767	0.130221
Cdh4	6.18576	-1.3703	0.000703376	0.132742
Rbms3	6.54877	-1.13283	0.000707143	0.133
Gm18853	-3.23855	3.33383	0.000712788	0.133609
Trim60	5.92293	-1.55215	0.000719898	0.134488
Tlr13	1.47054	3.61202	0.000731947	0.13628
Cd8a	3.0828	-0.2863	0.000746128	0.138455
Fhad1	2.41806	-0.306255	0.000761409	0.140662
Hmgn5	-0.985206	6.77898	0.000763087	0.140662
Gria1	6.27286	-1.36142	0.000780227	0.143345
Ighv1-69	4.30273	-0.699954	0.00079407	0.145407
Ppef2	1.98322	0.980009	0.000802597	0.145577
Chst10	2.23303	0.300829	0.000802698	0.145577
Naga	0.974867	5.88877	0.000802871	0.145577
Tent5c	1.30134	3.26242	0.000805593	0.145594
L3mbtl4	6.18452	-1.39884	0.000813405	0.146361
Gm20072	-4.18021	-1.52749	0.000817983	0.146361
Hmcn1	2.83131	-0.421518	0.0008195	0.146361
9230020A06Rik	5.64664	-1.72702	0.000820385	0.146361
Ighg2b	-5.04631	1.57443	0.000826286	0.146698
Rhoj	2.40581	-0.46362	0.000827562	0.146698
Dkk3	2.45265	-0.580395	0.00083309	0.147208
Scube2	6.5599	-1.11622	0.000849331	0.149268
Gm10222	-3.64816	1.57382	0.000851179	0.149268
Etv4	-1.91927	1.29201	0.000854952	0.149268
Gm2287	4.37471	-0.617464	0.000855513	0.149268
Gm9902	6.43867	-1.21975	0.000858615	0.14934
Gm43113	5.68577	-1.69534	0.000863605	0.149738
Ccdc92	1.86871	0.915241	0.000875848	0.151388
Igkv8-30	-7.70883	-0.187262	0.000886941	0.152829
Gm24447	2.73399	4.3724	0.000925755	0.15893
Cd2ap	0.749077	6.6453	0.000928982	0.15893
Htr7	1.83088	0.90106	0.000933432	0.15893
Kif5c	3.34812	-0.955152	0.000933805	0.15893
Klrd1	1.93066	0.612975	0.000939212	0.159249
Stmn4	5.61392	-1.75619	0.000943448	0.159249
Klrg1	3.75916	-1.09849	0.000944291	0.159249
Gm15987	2.24452	0.453474	0.000955698	0.160572
Xdh	1.51753	3.04278	0.000959744	0.160572
Ighv11-2	2.21313	4.09855	0.000960817	0.160572
Plin2	0.889281	5.01754	0.000970706	0.161738
Sdc3	1.1834	4.65664	0.000982463	0.162911
Nfasc	3.07396	-0.868698	0.000983623	0.162911
Hsd17b14	3.18094	-0.830001	0.000989671	0.163425
Pdcd1lg2	-1.57964	2.41851	0.000996015	0.163985
Otulinl	1.03246	4.97751	0.00100074	0.164275
Kctd12	0.844562	7.34445	0.00100402	0.164327
Igkv6-17	7.66423	-0.163047	0.00102336	0.166876
Gm3854	2.49778	-0.501641	0.00102561	0.166876
Igkv12-46	7.92578	-0.0457849	0.00103364	0.167692
Abca17	2.32763	-0.0203301	0.00104014	0.168178
Ighv1-20	7.67139	-0.197975	0.0010427	0.168178
Gm37894	-1.90185	0.382704	0.00105053	0.168949
Gm14092	-4.42355	-0.865718	0.0010553	0.169226
AY512915	5.78171	-1.67525	0.00106251	0.169892
Gm49600	4.11598	-1.44578	0.00107115	0.170781
Grap2	1.19935	3.3375	0.00107827	0.171424
Gm17169	6.03009	-1.52754	0.00108198	0.171522
Cxcl16	1.55247	2.52367	0.00109929	0.173462
Gm18492	6.06465	-1.49533	0.00110047	0.173462
Gm10516	3.6837	-1.10245	0.0011124	0.174845
Fgl2	0.929014	6.01765	0.00112539	0.176271
Sh3tc1	1.23601	2.95817	0.00112782	0.176271
Stc1	4.94738	-0.875668	0.00113462	0.176835
9230116L04Rik	2.66578	-0.581413	0.0011478	0.178104
Jund	5.25427	0.926349	0.00114918	0.178104
Olfr652	4.0213	-1.48868	0.00116193	0.178603
Car1	-1.03827	4.72666	0.00116288	0.178603
Insig2	1.02899	3.24405	0.00116615	0.178603
Carmil1	1.25901	3.10656	0.00116845	0.178603
Crip1	0.799127	7.30698	0.0011716	0.178603
4930414F18Rik	6.02785	-1.50996	0.00117172	0.178603
Fcer2a	2.57132	0.185637	0.00118681	0.180057
Aldoc	1.25205	2.69388	0.00118775	0.180057
Phactr1	1.72176	0.790167	0.00120108	0.181582
Gm11642	4.26644	-1.31906	0.00121258	0.182684
Csf1r	-1.37171	2.14344	0.00121531	0.182684
Olfr433	1.99702	0.30496	0.00121824	0.182684
9930111J21Rik1	-2.23791	2.17767	0.00122875	0.183763
Nav3	3.79892	-0.275675	0.00124138	0.185153
Rnf181	-4.93597	-1.0092	0.00125026	0.185917
Cdk14	1.17291	4.36611	0.00125321	0.185917
4930528J11Rik	4.21466	-1.34565	0.00126014	0.186447
Gm5592	5.99703	-1.53918	0.00127769	0.18815
Sema4a	1.1324	4.04755	0.00127843	0.18815
Gm3734	-3.30182	-0.439636	0.00128214	0.188197
Mab21l3	3.93809	-0.910804	0.00129039	0.18885
Ush2a	3.65808	-1.10728	0.0012934	0.18885
Gm10182	6.24007	1.12836	0.00130651	0.190263
Gm18119	-2.17774	1.35029	0.00131536	0.19105
Flrt1	1.71884	0.711874	0.00133501	0.193398
BC028777	-3.15463	-1.03007	0.00136425	0.197057
Rps15a-ps7	2.32765	2.23681	0.00136737	0.197057
D5Ertd615e	5.79165	-1.6718	0.00137315	0.197378
Zxda	6.31903	0.345679	0.00138656	0.197732
Enpp3	5.76382	-1.63143	0.00139119	0.197732
Fgd6	1.21462	3.44741	0.00139647	0.197732
Ighv2-5	-7.68005	-0.296804	0.0013973	0.197732
Gm10123	2.19413	1.8302	0.00139731	0.197732
Igkv3-12	-7.68005	-0.296804	0.00139766	0.197732
Upb1	2.90049	-0.745183	0.00140056	0.197732
Opn3	2.76078	-0.522071	0.00140631	0.19804
Sowahc	1.48309	3.60925	0.00141706	0.199048
Gm21284	3.0746	-0.898755	0.00143201	0.200187
Hmgb1-ps6	-1.11448	2.55406	0.00143238	0.200187
9930111J21Rik2	1.29605	4.32227	0.00143958	0.200688
Wdfy4	0.764827	8.19218	0.00144872	0.201456
St8sia1	1.50756	1.3753	0.00145243	0.201467
Gm19951	2.26167	0.0684201	0.00146108	0.202161
LT629151.1	-6.64689	-1.06744	0.00146809	0.202626
Dsp	1.44637	1.39047	0.00148532	0.204495
Evl	1.20546	2.78064	0.00150137	0.206193
Gm49874	-1.65474	1.07462	0.00151662	0.207774
Gm5527	4.14153	1.04283	0.00152981	0.209064
Tbx5	6.16658	-1.39141	0.00154608	0.210768
Gm45757	-1.76095	0.610201	0.00155663	0.211393
Olfr1500	5.73476	-1.69247	0.00155828	0.211393
C2cd4c	4.18003	-1.35354	0.00161277	0.217482
Ranbp1	3.58032	0.54748	0.00161344	0.217482
Rgmb	2.16295	0.0654961	0.00161639	0.217482
Slc7a7	1.41874	1.50883	0.00161913	0.217482
Gm37195	-1.93153	0.204867	0.00162276	0.217482
Cdo1	3.63244	-0.837166	0.00162732	0.217567
Tmprss11a	5.978	-1.52947	0.00164766	0.219756
Gm43403	3.45874	-1.29519	0.00165216	0.219828
Gm43338	2.67302	-0.437703	0.00166321	0.220769
Mfsd8	-5.63622	-1.7983	0.00168473	0.223092
4930473H19Rik	-2.82294	-0.828669	0.00169253	0.223592
5830444B04Rik	2.12014	0.417308	0.00172776	0.227704
Gm29383	-2.65304	0.149517	0.00173594	0.227839
Gm15666	2.87121	-0.395996	0.001737	0.227839
Kcnh1	5.7731	-1.65963	0.00176258	0.230649
Cfap300	3.14939	-0.884948	0.00178011	0.232302
Rem1	5.76957	-1.66476	0.0017884	0.232302
Gm36043	-1.1078	2.70415	0.00179155	0.232302
Cd22	1.456	1.37054	0.00179196	0.232302
Itga7	5.68237	-1.71142	0.00181535	0.234785
Gm14548	1.60273	1.1596	0.00183234	0.236432
Dlx6os1	5.90312	-1.55868	0.00184487	0.237238
Heatr4	3.94829	-1.50705	0.00184714	0.237238
Itga8	1.4841	1.02879	0.00187132	0.239788
Unc45b	2.21828	-0.482934	0.00187623	0.239863
Stbd1	1.97075	0.569124	0.00188228	0.240083
Gm5940	5.63726	0.431066	0.00189026	0.240548
Mfsd2b	-0.856207	4.18203	0.00192526	0.244442
Apob	1.691	0.69033	0.00193256	0.244483
Crybg1	1.24657	4.76778	0.00193439	0.244483
Gm30489	-5.61038	-1.80711	0.00194634	0.245433
Gm43123	5.59305	-1.78467	0.00195839	0.246256
Serpinc1	-1.73648	0.596664	0.00196174	0.246256
Nyx	5.96861	-1.51676	0.00197954	0.247618
Gm49395	2.83123	-0.837891	0.00198151	0.247618
Serpinf2	5.38512	-1.89589	0.00199175	0.248337
Cd300c2	1.57017	1.3259	0.00202674	0.252134
Pygo1	4.14441	-1.3941	0.00204603	0.253964
Itpkc	1.62867	0.946883	0.00206821	0.256145
9930120I10Rik	1.70511	0.597672	0.00207882	0.256406
Gm12735	1.61639	1.11295	0.00207957	0.256406
Gm6187	5.78808	-1.67351	0.00210829	0.259371
Rab44	-1.09192	4.34385	0.002114	0.259499
Abca9	2.90357	-0.308945	0.00211885	0.259512
Mt2	-2.86566	-0.485168	0.00212347	0.259512
Dock4	1.76956	1.05632	0.00213523	0.260106
Abca12	4.5384	-1.08493	0.0021402	0.260106
Tnni2	1.49696	1.97314	0.00214239	0.260106
Rgr	5.87173	-1.58698	0.00216302	0.261191
Shc4	1.92822	0.0140038	0.00216838	0.261191
Lmod1	6.08668	-1.50615	0.0021701	0.261191
4933439K11Rik	2.77722	-0.700635	0.00217016	0.261191
Gm24041	-3.0229	-1.10064	0.00217714	0.261465
Gm37812	6.03704	-1.50674	0.00218478	0.261609
Lypd6	3.36752	-0.885238	0.00219258	0.261609
Tktl1	2.6321	-0.578771	0.00219664	0.261609
Sgk2	3.56644	-1.16736	0.00220048	0.261609
Slc22a2	6.0664	-1.47837	0.00220442	0.261609
Gm26415	-1.95266	0.539362	0.00220663	0.261609
Kif1c	0.884291	3.47913	0.00223044	0.263867
Gm12185	1.41351	2.6622	0.0022415	0.264274
Gm45805	6.07026	-1.40757	0.00224621	0.264274
Gm45867	-1.17213	2.5827	0.00225026	0.264274
Gm12551	1.40531	1.92605	0.00225702	0.264274
Zhx1	4.74801	0.192244	0.0022577	0.264274
Gm38299	6.03732	-1.45949	0.00226664	0.264763
Gm45677	-4.31479	0.268221	0.00227552	0.265241
Btg1	0.760191	7.50509	0.00228884	0.266235
Srpx2	5.57697	-1.78805	0.00229815	0.266758
Thsd4	1.60858	0.984269	0.00232641	0.269475
Kcnb2	6.00713	-1.53591	0.00233627	0.270054
Gm37759	5.3868	-1.87558	0.00234758	0.270405
Zfp879	1.94954	-0.360501	0.00235345	0.270405
Meis2	4.71841	-0.957365	0.00235393	0.270405
Hp	-1.8408	1.88997	0.00239282	0.274304
Cd200r4	-1.81898	0.0399882	0.00240193	0.27478
4732465J04Rik	6.095	-1.45075	0.00241347	0.275533
Skida1	-2.32213	-0.407698	0.00242283	0.275737
Gm12299	5.52392	-1.78772	0.0024252	0.275737
Fndc7	1.50771	0.950008	0.00245791	0.278503
Igkv4-79	6.83713	-0.971147	0.00245957	0.278503
Gm34934	5.35132	-1.90687	0.00248198	0.280469
Gucy2e	5.37976	-1.87732	0.00249862	0.281775
Dgkeos	3.82371	-1.62475	0.00250986	0.282468
Kcnma1	3.38529	-0.570727	0.0025237	0.283332
Gm24859	5.44671	-1.85572	0.00252775	0.283332
5033426O07Rik	5.89318	-1.57875	0.0025345	0.283516
Cfap43	1.31734	1.34654	0.00254468	0.284083
Rab7b	1.19369	4.89473	0.00255211	0.28434
Prdm1	1.9978	0.756252	0.00256042	0.2846
Igkv14-126	1.93726	3.78649	0.00256471	0.2846
Tctex1d4	-2.91176	-0.706047	0.00257753	0.285453
Scimp	1.6307	1.53552	0.00258703	0.285933
Gm31706	5.96818	-1.55074	0.00260772	0.287447
Gm5148	1.84479	-0.0916417	0.00261109	0.287447
Rps6-ps1	-1.68874	4.35157	0.00261853	0.287696
Akirin1-ps	-1.78943	0.526691	0.00264206	0.289707
Olfr30	4.13426	-0.769823	0.00265649	0.290716
Gm48835	5.89143	-1.53415	0.00266627	0.290867
Klhl13	3.35765	-1.3179	0.00266836	0.290867
Tmem100	4.11677	-1.43492	0.00267645	0.291176
H2-Ob	0.708086	5.66317	0.00268489	0.291523
AC138676.1	5.78186	-1.65623	0.00270417	0.293043
Plcxd3	5.93664	-1.58097	0.00274175	0.29597
Shisa6	6.14289	-1.40066	0.00274185	0.29597
Olfr332	4.12027	-1.38976	0.00275298	0.296152
Vmn2r84	-1.52412	1.63956	0.0027542	0.296152
Lyst	0.733669	6.85836	0.00276119	0.296329
Vmn1r73	5.91782	-1.55221	0.00278924	0.298673
Medag	3.99575	-1.51222	0.00280251	0.298673
Dusp22	1.26482	2.28403	0.00280596	0.298673
Gm38221	5.99041	-1.5609	0.00280765	0.298673
Batf3	1.70285	2.09722	0.00280995	0.298673
Vit	1.60472	0.578505	0.00282364	0.299555
Gm42435	-1.46156	2.13708	0.00284039	0.300281
Gm14317	2.7817	-0.80539	0.00284132	0.300281
Cerox1	2.75445	-0.636007	0.00284865	0.300483
Acvrl1	1.48063	2.29234	0.00288073	0.303291
Gm13387	5.58548	-1.78826	0.00289294	0.303987
Gm12201	5.24999	-1.96203	0.00290207	0.303987
Igkv6-25	7.10051	-0.761829	0.00290988	0.303987
Gm29966	3.86086	-0.971387	0.00291879	0.303987
Gm9118	-1.50292	5.4425	0.00291902	0.303987
Gm28439	-2.56933	2.95019	0.00292021	0.303987
Gm45266	1.46248	3.00322	0.00293562	0.305019
Fgb	5.90958	-1.59101	0.00295034	0.305884
Plekhm3	0.980391	4.97473	0.00295998	0.305884
Gm42778	-3.88095	-1.71205	0.00296316	0.305884
Hmgb1-ps8	1.60298	0.455434	0.002966	0.305884
Olfr381	5.32316	-1.91607	0.0029718	0.305913
Hdc	-1.17532	4.3275	0.00298686	0.306894
Gm48874	5.26073	-1.95824	0.00300475	0.308162
Gm38100	5.46938	-1.86825	0.00302593	0.309761
Gm47819	5.37237	-1.90157	0.00303557	0.309845
Izumo1	5.35467	-1.92834	0.00303792	0.309845
Gm36486	1.36373	2.11554	0.00305213	0.310548
Gm37402	3.08079	-1.19702	0.003056	0.310548
Gm43437	5.6758	-1.71313	0.00306459	0.310851
Gm45309	1.96117	-0.154872	0.00310511	0.313375
Gm43904	2.00663	0.225931	0.00310529	0.313375
Phf11d	0.91913	4.37955	0.00311701	0.313375
Gm15590	2.56311	-0.648617	0.0031235	0.313375
Gdpd5	1.50645	1.33595	0.00312427	0.313375
Scn7a	5.54514	-1.79869	0.00312907	0.313375
Tmem150c	3.31892	-1.36554	0.00313047	0.313375
Btnl2	3.94979	-1.51672	0.00313466	0.313375
Rpsa-ps1	-2.97047	2.35049	0.00314371	0.313715
Hck	1.04767	3.62868	0.00315199	0.313977
Gm47283	1.38401	2.49828	0.00318092	0.315423
Olfr171	5.48715	-1.86275	0.00319246	0.315423
Bpifb5	1.58494	0.561666	0.00319605	0.315423
9130015A21Rik	5.4733	-1.82366	0.00319821	0.315423
Gm3226	-2.06632	1.33437	0.00319973	0.315423
Tmem246	1.48406	0.873866	0.00320062	0.315423
Gm11198	2.62381	-1.19196	0.00320746	0.315537
Ifitm6	1.90949	-0.160802	0.00322928	0.317121
Gm28529	-1.60766	0.424034	0.00323999	0.317611
Ighv5-9-1	6.81235	-0.903495	0.00325385	0.318407
Gli2	6.03813	-1.47286	0.00326298	0.318738
Gm49864	-3.78222	-0.29126	0.00329299	0.320787
Cdkn1a	-0.870096	6.68932	0.00329882	0.320787
Stx7	0.814957	5.4713	0.00330604	0.320787
Anks6	2.17173	-0.60748	0.00330708	0.320787
Gm31503	5.30066	-1.94508	0.00332954	0.322319
Hey1	-1.55971	1.19053	0.00333449	0.322319
0610039K10Rik	2.71849	-0.689242	0.00339381	0.327403
Olfr825	3.64401	-1.11587	0.00339889	0.327403
Gm10362	4.24736	1.56539	0.00341384	0.328273
Igkc	1.46786	7.30389	0.00342596	0.328868
Arid3b	0.987878	4.06405	0.0034402	0.32945
A630081D01Rik	-1.38522	2.41284	0.0034439	0.32945
Efhc1	-1.79706	0.72092	0.0034514	0.3296
Gm10268	-2.53528	0.436164	0.00346783	0.330179
Gm37848	5.60406	-1.75783	0.00347015	0.330179
Gm10644	5.65121	-1.72175	0.00347532	0.330179
Gm14403	-1.70875	0.18759	0.00348477	0.330433
Gm15392	2.66226	-1.15839	0.0034899	0.330433
Ctsh	1.13474	4.70008	0.00350019	0.330843
Ighm	0.941643	8.28572	0.00354987	0.334033
Kat6b-ps1	4.05217	-1.4879	0.00355397	0.334033
Slamf6	1.57208	0.802203	0.00355704	0.334033
Gm22897	5.27986	-1.93096	0.00356222	0.334033
Olfr632	3.17605	-1.46313	0.00356405	0.334033
Slc22a16	6.01621	-1.49761	0.00357323	0.334329
Gm6545	2.23037	0.99284	0.00361137	0.337328
Gm7146	5.71594	-1.74183	0.0036309	0.338583
LT629152.2	-5.89367	-1.66571	0.00366964	0.341489
2610528A11Rik	-2.76805	-0.597822	0.00367437	0.341489
Rtn4rl1	1.44369	2.22923	0.00369357	0.342699
H2-DMa	0.625391	6.52178	0.00372035	0.344549
Dsg2	1.43234	1.75977	0.00372592	0.344549
Apof	2.43741	-0.607894	0.00374848	0.346057
C8a	5.19063	-2.0041	0.00375754	0.346318
Gm47735	2.24522	-0.702042	0.00377297	0.347163
Pram1	-5.21737	-2.02974	0.00378563	0.347751
March5	-4.2943	-0.873857	0.00379276	0.347805
Vmn2r-ps54	4.06525	-1.4543	0.00379875	0.347805
Gm15356	1.58054	2.15299	0.00380954	0.348219
Art4	0.928944	3.16278	0.00383169	0.349667
Gm45286	-3.79075	-0.846032	0.00386254	0.351904
Igkv12-44	6.88941	-0.933796	0.00388104	0.352043
Arhgap5	0.863973	5.18927	0.00388249	0.352043
Gm41467	6.2465	-1.32904	0.00388311	0.352043
Gm38130	3.9668	-1.48062	0.00390096	0.353084
Slc31a2	1.0039	3.82501	0.00391996	0.353902
Gm10406	3.30669	-0.961634	0.00392275	0.353902
Adora3	1.65717	0.316198	0.00395598	0.356321
Mir302a	-3.47431	-1.47635	0.00399621	0.358789
Psd	-1.26069	1.45379	0.00399631	0.358789
Cyp4f37	3.69353	-1.70663	0.00401155	0.358931
Gm48873	5.2062	-1.99816	0.00401189	0.358931
Gm48914	-1.63022	1.19977	0.0040173	0.358931
Snord92	-2.14677	-0.296521	0.00403394	0.359837
Plce1	1.54861	0.782707	0.00404276	0.360046
Leap2	2.28246	-0.697284	0.00407598	0.360779
Sun3	5.76987	-1.6804	0.00407642	0.360779
Lingo2	5.76987	-1.6804	0.00407783	0.360779
Slc6a15	1.08555	1.88342	0.00408164	0.360779
Gm16477	1.72201	1.35164	0.00408351	0.360779
Vwc2l	5.51076	-1.8319	0.00409009	0.360786
AI480526	-1.58296	0.160133	0.00410779	0.361563
Dzip1l	3.97409	-1.49115	0.00411831	0.361563
Bcl2a1d	2.29094	-0.0840524	0.00411844	0.361563
Ppfibp2	0.905409	3.90792	0.00413475	0.361677
Ighv12-3	5.03249	0.451691	0.00413917	0.361677
Mak	3.74474	-1.64613	0.00414402	0.361677
Gm31897	3.85685	-1.58599	0.00414582	0.361677
Derl3	1.94082	0.189411	0.00416564	0.36234
Gm35438	5.40888	-1.86843	0.00416648	0.36234
Slc9a9	0.89608	4.4469	0.00418526	0.362956
Etnppl	4.79402	-0.951108	0.00418665	0.362956
Gm20513	1.57849	1.58511	0.00419509	0.363121
Cdh1	1.40172	2.54872	0.00422261	0.3644
Irs4	5.35393	-1.90491	0.004223	0.3644
Cdcp3	3.56059	-1.18561	0.00424198	0.364945
Gm30504	5.3123	-1.94129	0.00424248	0.364945
Gm43359	-0.898838	3.27676	0.00426345	0.366181
Gm48302	-3.23553	-0.261146	0.00427944	0.36672
Bmp4	3.19166	-1.49322	0.00428294	0.36672
4930407I10Rik	5.65985	-1.71829	0.00431742	0.369103
4933406L23Rik	5.66006	-1.70039	0.00435413	0.371669
Hgfac	1.3381	1.30588	0.00438315	0.373571
Fam83g	2.14671	-0.79051	0.00440836	0.375144
Igkv8-27	5.83057	-0.187633	0.00443375	0.376032
Vmn1r218	4.10998	-1.39135	0.00443859	0.376032
Spata31d1a	3.31177	-1.37895	0.00443913	0.376032
Gm5878	5.44714	-1.87552	0.00449214	0.379942
Dnah6	3.03382	-0.188341	0.00452506	0.381409
Gm29438	2.38264	0.0998191	0.00453387	0.381409
Reep1	-1.93586	-0.0387062	0.00453497	0.381409
2810405F17Rik	1.90049	0.31135	0.0045466	0.381409
Tnf	-0.99399	3.5151	0.00454854	0.381409
Gpr157	1.0309	3.27746	0.00455073	0.381409
Uqcrc1	-3.8345	0.602709	0.00458647	0.383824
Gm24000	5.18711	-2.00383	0.00462488	0.386456
Spsb1	3.27233	-1.42397	0.00466521	0.388291
Stat2	0.72498	5.85527	0.00466698	0.388291
Frat2	-0.68057	6.01055	0.00467577	0.388291
Gm13622	-1.3975	1.48205	0.004686	0.388291
Gm5432	5.89545	-1.56032	0.00469597	0.388291
Nudt11	5.3139	-1.91783	0.00470459	0.388291
Airn	3.03462	-0.699957	0.00470565	0.388291
Gm38062	-0.876098	3.24321	0.00470995	0.388291
Pi16	-1.67292	1.01351	0.00471009	0.388291
Fmnl2	0.813644	5.98658	0.00471682	0.388291
Gm12765	-5.82266	-0.322206	0.00473368	0.389101
Gm3926	-6.75144	-1.08243	0.00474203	0.389211
Trim69	-3.44422	-1.44978	0.00476583	0.389762
Igha	3.68486	5.49896	0.00477815	0.389762
Rps18-ps1	1.94944	0.921914	0.00477948	0.389762
Kdm8	1.10781	2.12258	0.00478053	0.389762
1700023B13Rik	-2.0776	-0.0893025	0.00478971	0.389762
Mill2	1.39814	1.72198	0.00479089	0.389762
Gm36229	5.42953	-1.88101	0.00481125	0.389763
4921513I03Rik	5.06025	-2.06699	0.00481492	0.389763
Ephb3	5.80254	-1.62946	0.0048169	0.389763
Fam214b	1.15956	1.74974	0.004819	0.389763
Rp1l1	5.26364	-1.95622	0.00490464	0.394529
Slc18b1	1.57225	0.329866	0.00490563	0.394529
Wdr72	5.29382	-1.94686	0.00491585	0.394529
Mybpc2	5.29382	-1.94686	0.00491758	0.394529
Myo1f	0.801806	6.03174	0.00492575	0.394529
Pianp	1.92557	0.536068	0.00492637	0.394529
C1qtnf3	6.07262	-1.5308	0.00493198	0.394529
Elane	-1.62119	5.89529	0.00493482	0.394529
Sult1a1	1.40677	3.36087	0.00497918	0.397503
4930545L23Rik	5.07248	-2.06304	0.00499326	0.397547
Gm42969	4.32735	-1.33637	0.00499406	0.397547
Umodl1	5.21858	-1.99429	0.00501225	0.398424
Gabrg3	4.03384	-1.45072	0.00503785	0.399542
Rdh9	5.15571	-2.01335	0.00504195	0.399542
C330011M18Rik	1.18112	1.89468	0.00504793	0.399542
Gm50187	5.68009	-1.75425	0.00506686	0.400262
Ighv1-32	-5.10952	-2.08832	0.00507677	0.400262
Gm37953	-2.6623	-1.32846	0.00507866	0.400262
Sis	3.72817	-1.69454	0.00516698	0.406645
Olfr889	3.75412	-1.61005	0.00518461	0.406747
Fam149a	1.22917	2.11769	0.00519572	0.406747
Gm48372	2.31075	-0.168521	0.0051982	0.406747
Mir466i	-2.86331	-1.48676	0.0052049	0.406747
Ovch2	5.32434	-1.91411	0.0052085	0.406747
Fam91a1	2.66451	-0.301966	0.00521461	0.406747
Gm45804	-1.65953	0.907966	0.00521959	0.406747
Gm4600	-3.50404	-0.804978	0.0052274	0.406784
Ano1	2.94167	-1.27648	0.00526344	0.408388
1700094D03Rik	-1.77019	0.662789	0.0052756	0.408388
Gm35755	5.36187	-1.92634	0.00527587	0.408388
Msi1	5.36187	-1.92634	0.00527746	0.408388
Sphkap	5.47663	-1.84271	0.00529263	0.408661
Gm44091	-1.9049	-0.341045	0.00529888	0.408661
Adam7	5.88717	-1.58041	0.00530308	0.408661
Egfl8	1.71797	0.805851	0.00532494	0.409758
Ripk4	2.29839	-0.712644	0.00533208	0.409758
Gm34084	3.10721	-1.51834	0.00536146	0.411445
4921539E11Rik	5.60634	-1.73729	0.00542498	0.415745
Gm45342	-1.6115	1.1571	0.00543459	0.415907
Olfr633	5.41821	-1.90957	0.0054426	0.415947
Tchhl1	5.7761	-1.65792	0.00545664	0.416446
Ighv1-61	5.65291	-0.342422	0.00547924	0.417596
3830403N18Rik	2.29456	-0.536638	0.00548771	0.417668
Gm43496	5.22147	-1.96937	0.00550876	0.418696
Gm16174	-2.30039	0.0943133	0.00552005	0.41898
Gbp4	1.14544	2.1555	0.00553938	0.419519
Scd4	1.93793	-0.455152	0.00554882	0.419519
L1cam	1.06178	3.25065	0.0055555	0.419519
Slc28a1	5.51115	-1.80932	0.00556297	0.419519
Mertk	2.12814	-0.575679	0.00557711	0.419519
Gm8213	-2.52556	0.685813	0.0055774	0.419519
Megf10	5.34329	-1.93192	0.00558008	0.419519
Cysltr1	1.35957	3.02045	0.00561803	0.42127
Cstad	3.1765	-1.47351	0.00562314	0.42127
Olfr122	5.08489	-2.0591	0.00562615	0.42127
Gm5705	6.41263	-1.20545	0.00567868	0.42463
Gm26984	4.12142	-1.37181	0.00569432	0.425102
Mir155hg	-1.37065	2.29797	0.00570031	0.425102
Trim30d	0.782059	4.9826	0.00571023	0.425271
Gm45354	-1.99702	0.670842	0.00572804	0.425937
1110019B22Rik	5.03938	-2.07274	0.00573712	0.425937
Wdr86	1.36923	1.63354	0.00574925	0.425937
Sct	2.94269	-1.23402	0.00574989	0.425937
D430019H16Rik	5.13881	-2.04363	0.00577435	0.426645
Dok7	2.68864	-0.95254	0.00578297	0.426645
Gm28307	2.92862	-0.698505	0.00578652	0.426645
Sema6c	2.63779	-1.21335	0.0057902	0.426645
Dkk2	3.63945	-1.7012	0.00580585	0.426802
Gm9866	5.98982	-1.50723	0.00580771	0.426802
Mcub	1.53983	0.694552	0.00582302	0.427361
Bgn	1.13162	2.77292	0.00584373	0.427976
Ighd4-1	-6.13049	-1.53687	0.00585831	0.427976
Gm9873	5.52182	-1.78591	0.0058616	0.427976
Pparg	1.47073	0.692292	0.00586226	0.427976
Myo16	4.09495	-1.39598	0.00588319	0.42894
Gm14008	4.98311	-0.687256	0.00590101	0.429674
Gm38344	-1.67759	-0.418251	0.00593321	0.430804
Fbxl7	4.06909	-1.45113	0.00594112	0.430804
Mapk10	2.64808	-1.16249	0.00594221	0.430804
Ccl9	-0.74292	6.14351	0.00594883	0.430804
Csrnp1	-0.8046	5.74097	0.00595535	0.430804
Cd36	1.31907	2.7929	0.00597463	0.430937
Aicda	4.08097	-1.44633	0.00597706	0.430937
Gm17511	3.03196	0.434678	0.00598537	0.430937
Bdh2	1.49691	0.651747	0.00598825	0.430937
Gm33994	2.4908	-1.0544	0.00602156	0.432354
Tmem119	-1.47352	0.302463	0.00602354	0.432354
Hspg2	1.80847	0.621607	0.00604276	0.433174
Gm31251	5.59879	-1.78088	0.00607218	0.434236
Unc93b1	0.653805	5.88016	0.00607324	0.434236
Pcdhb21	3.06434	-0.913075	0.00608953	0.434841
Traf5	2.3405	1.00267	0.00610237	0.435198
Gm16028	5.39369	-1.89199	0.00613036	0.435633
Myh6	5.3246	-1.9375	0.00614447	0.435633
4732419C18Rik	5.3246	-1.9375	0.00614598	0.435633
4931406G06Rik	2.15671	-0.777382	0.00616341	0.435633
H2-T3	4.30871	-1.30027	0.00617901	0.435633
Adgre5	0.759412	5.35807	0.00619037	0.435633
Gm5602	4.10705	-1.41424	0.00619053	0.435633
Abca6	3.83918	-1.57384	0.00619251	0.435633
Gm34408	4.94842	-2.1247	0.0061945	0.435633
Gm32017	3.7758	-1.62645	0.00619486	0.435633
Gm9978	3.83917	-1.57384	0.00619502	0.435633
Gpr68	1.37134	1.66213	0.00621645	0.435633
Ndrg1	0.658192	5.01307	0.00622527	0.435633
Cyp2s1	1.72874	1.69241	0.00622686	0.435633
Zfp354a	4.96151	-2.12067	0.00623107	0.435633
Rad9a	-4.16959	-1.55257	0.00623409	0.435633
Tmem191c	1.11653	2.53896	0.00624665	0.435961
4930558J18Rik	1.8935	-0.480988	0.00628923	0.4379
Gm30978	3.63286	-1.72904	0.00629021	0.4379
Vegfa	-0.730602	4.51658	0.0063431	0.441028
Clec2g	2.21678	-0.863539	0.00639716	0.443643
Ggn	-1.57998	0.698545	0.00639905	0.443643
Tnfrsf18	0.939251	2.91658	0.0064111	0.443643
AC174780.1	3.93553	-1.54891	0.00641269	0.443643
Sgms2	4.81333	-0.891009	0.00642367	0.443849
H2-M5	2.22656	-0.834304	0.00644766	0.444326
Fer1l6	3.95692	-1.5408	0.00645124	0.444326
Gm33858	3.16043	-1.44732	0.00645712	0.444326
Zbtb7b	1.05098	2.43757	0.00646261	0.444326
1110013H19Rik	3.54252	-1.77937	0.00650883	0.444631
Gm16332	2.72326	-1.39399	0.0065121	0.444631
Gm43137	-1.91315	-0.0185827	0.00651232	0.444631
Plekha1	0.809116	4.74823	0.00651795	0.444631
Zcchc18	1.53019	1.24559	0.00651982	0.444631
4930405A21Rik	3.2556	-1.46738	0.00652389	0.444631
Gm34059	3.92416	-1.50877	0.00652694	0.444631
AW046200	1.58803	0.134708	0.00653115	0.444631
Gm47193	5.54094	-1.77887	0.00654354	0.444929
5830411K02Rik	-5.53585	-1.829	0.00659401	0.447749
Gm17949	3.62365	-1.70636	0.00660116	0.447749
Cyp2c55	5.53997	-1.82284	0.00661955	0.448448
Themis	2.16886	-0.764657	0.00663065	0.448588
Vmn1r-ps145	-1.53398	0.145989	0.00663778	0.448588
Gm48809	-1.41451	0.89476	0.00665675	0.448922
Sspo	2.76402	-0.372057	0.00667401	0.448922
Nlrp1c-ps	1.51691	0.329552	0.00668083	0.448922
Ms4a4c	1.25632	3.82708	0.00668584	0.448922
Ankrd53	5.08611	-2.03447	0.00668902	0.448922
Haao	0.745981	4.01449	0.00669789	0.448922
Cd24a	0.623064	8.97746	0.00670456	0.448922
Cldn1	1.4807	1.54011	0.00670932	0.448922
Cst7	-1.0588	3.42945	0.00672497	0.448922
Gm49156	5.58217	-1.7862	0.00673525	0.448922
D330037F02Rik	5.58217	-1.7862	0.00673712	0.448922
Gm16499	5.58217	-1.7862	0.00673981	0.448922
Gm43794	4.9351	-2.12872	0.00676745	0.450222
Tbc1d8	0.861708	4.72708	0.00678261	0.45069
Ust	1.41473	1.06026	0.00680281	0.451471
Olfr775	5.63906	-1.74556	0.0068327	0.451471
Gm13786	-1.7036	0.238782	0.00683619	0.451471
Gm18724	-5.61954	-1.85691	0.00683776	0.451471
Gm38339	3.59189	-1.71845	0.00684193	0.451471
Ighv8-8	6.24394	-1.27201	0.00684318	0.451471
Gm5466	-4.99286	-2.14939	0.00686242	0.452202
Gm11249	1.68057	1.38878	0.00688063	0.452476
9430087J23Rik	-1.9906	0.656286	0.00688288	0.452476
Gm38832	5.0408	-2.09907	0.00689564	0.452778
Gm46565	5.09774	-2.05515	0.00691044	0.452787
Ptprn2	5.09775	-2.05515	0.0069121	0.452787
AC161757.1	3.1018	-1.53005	0.00694866	0.452992
D830044D21Rik	5.06396	-2.06485	0.00694993	0.452992
Gm29590	5.06396	-2.06485	0.00695222	0.452992
Gm37912	5.06396	-2.06485	0.00695455	0.452992
Gm45477	-1.16599	2.70823	0.00695604	0.452992
Hist1h2ao	-1.92918	1.06918	0.00696466	0.453021
Cnr1	5.02162	-2.07882	0.00701015	0.454346
Gm29676	3.10683	-1.46947	0.00701224	0.454346
Abhd3	3.31091	-1.41587	0.00701874	0.454346
Elavl2	5.30562	-1.94307	0.00702934	0.454346
Eno1b	-2.65881	0.119913	0.00703575	0.454346
Lrrc4	-1.29098	2.75893	0.00704783	0.454346
Ptms	0.734385	5.09949	0.00704986	0.454346
Gm16537	-3.69176	-1.81717	0.00705053	0.454346
Bach2os	-2.07185	-1.00069	0.00706487	0.454741
Gm9989	5.52271	-1.82825	0.00710324	0.456681
Flt4	1.7866	0.376873	0.00713221	0.457774
Csmd2	3.04844	-0.882296	0.0071439	0.457774
Vmn1r60	5.23176	-1.99043	0.0071571	0.457774
Anxa1	0.707627	7.00206	0.00716104	0.457774
Tpsb2	-1.34265	1.29599	0.00716148	0.457774
Fosl2	-0.786094	5.5892	0.00718159	0.458531
4930589L23Rik	5.13435	-2.01901	0.00719532	0.45888
Gramd3	0.88241	4.06186	0.0072425	0.459256
Gm9722	-5.84131	-1.63926	0.00724618	0.459256
Gpr55	2.38488	-0.274196	0.00725068	0.459256
Gm37042	-4.90235	-1.13164	0.0072526	0.459256
Gm10605	5.51454	-1.85531	0.00725572	0.459256
Il1b	1.46877	3.0209	0.00726873	0.459256
Ptprt	4.55291	-1.07032	0.00727506	0.459256
Ppp1r36	2.04223	0.136921	0.00727914	0.459256
Gm2245	-1.46498	1.54943	0.00728148	0.459256
Avpr1a	5.49656	-1.86081	0.007284	0.459256
Adamts1	1.87337	-0.00971252	0.00732321	0.460863
Tnfrsf12a	-1.05572	2.6031	0.00732731	0.460863
Gm42651	1.64413	0.531172	0.00734031	0.460863
Gm25551	3.48516	-1.8148	0.00734272	0.460863
Nppc	5.53255	-1.8498	0.00737244	0.461742
Gm42658	-0.942133	3.22072	0.00737559	0.461742
Gm11814	-4.88851	-2.20777	0.00738168	0.461742
Grb14	2.33057	-0.936428	0.00739064	0.461782
Gm6477	2.14908	2.8182	0.00740197	0.46182
Gm11743	1.31329	0.911442	0.0074079	0.46182
Rgs10	0.982065	3.05469	0.00743193	0.462659
Ptprb	3.04125	-0.850019	0.00745023	0.462659
Gm16758	0.978645	3.09112	0.00745248	0.462659
A830021F12Rik	3.57309	-1.78449	0.00745471	0.462659
Asb5	3.08511	-0.956913	0.0074798	0.463697
Gm49838	1.56093	-0.195546	0.00751489	0.463872
Otx2os1	5.52068	-1.80574	0.00752262	0.463872
Fbxw25	5.52068	-1.80574	0.0075251	0.463872
Mfap5	5.52068	-1.80574	0.0075272	0.463872
Nkx1-2	5.01049	-2.10676	0.00752884	0.463872
Gm37844	1.36383	0.498889	0.00753278	0.463872
Gm38384	-1.2638	1.83781	0.00754562	0.464147
Gm42559	-1.37704	1.15616	0.007565	0.464546
Gm13373	2.44441	-0.940549	0.0075806	0.464546
Paqr4	1.19348	1.24523	0.00758202	0.464546
Kdf1	1.4136	0.779763	0.00758559	0.464546
Gm13414	3.2905	-0.690296	0.00761189	0.465278
Samd9l	0.608515	7.06823	0.00761976	0.465278
Wwc1	2.59067	-1.18765	0.0076227	0.465278
Nanp	3.27185	0.273118	0.00766092	0.466881
Gm43769	-1.93682	0.117636	0.00767147	0.466881
Gm4166	5.55069	-1.8443	0.0076742	0.466881
Tectb	5.56529	-1.79152	0.00770153	0.467353
Mrap2	3.59529	-1.75785	0.00770334	0.467353
Usp12	0.723712	5.25887	0.0077088	0.467353
Gm10433	3.67751	-1.72984	0.00771651	0.467353
Gm42829	-1.33743	1.6642	0.00772688	0.467353
Acox3	0.769238	5.05112	0.00773251	0.467353
Csrp1	-0.57337	6.67812	0.00776764	0.468966
Olfr161	5.50525	-1.83366	0.00779732	0.469471
Inava	5.50525	-1.83366	0.00779915	0.469471
Onecut3	5.17458	-2.03392	0.0078014	0.469471
P2ry10b	1.26688	0.965445	0.00782948	0.470186
Lep	4.03559	-1.4476	0.00783602	0.470186
Mpo	-0.985918	8.95395	0.00784561	0.470186
Gm43481	-0.966603	3.03685	0.00784716	0.470186
Gm48883	-2.31815	-0.400576	0.00787749	0.470826
Gm47838	3.05612	-1.55069	0.00788998	0.470826
Gabrb3	4.84121	-2.18077	0.00789528	0.470826
Galnt13	5.19586	-2.02814	0.00790426	0.470826
Tafa3	3.91451	-1.55702	0.00790799	0.470826
Commd8	0.661401	5.30314	0.00790876	0.470826
1700029F12Rik	4.86437	-2.17482	0.00795953	0.47334
Gm15983	-1.55912	0.00803498	0.00798342	0.473792
4930568G15Rik	4.18675	-1.37087	0.0079842	0.473792
1810073O08Rik	0.780857	3.66173	0.00799434	0.473887
Slc7a15	5.01653	-2.07849	0.00803885	0.475532
Gm9034	5.01653	-2.07849	0.00803924	0.475532
Gm6474	-4.91637	-0.463291	0.00810131	0.478656
Gm45145	3.83033	-1.62106	0.0081139	0.478656
CK137956	5.21174	-1.99609	0.00811793	0.478656
Gimap5	0.777306	4.04595	0.00813248	0.479005
Cd6	1.06108	2.22314	0.00816139	0.479792
Lama4	2.27194	-0.239038	0.00816487	0.479792
Inhba	1.49288	0.0253073	0.00817178	0.479792
Ighv1-53	4.72101	-0.45396	0.00824247	0.483191
Gm41109	3.94435	-1.54568	0.00824925	0.483191
Scn5a	5.47225	-1.8218	0.00825581	0.483191
D830025C05Rik	2.26034	-0.856074	0.00827851	0.484009
Kcnt1	3.7589	-1.02368	0.00832228	0.486056
Chrna7	5.25466	-1.958	0.00834492	0.486866
Kcnj16	4.85541	-2.17666	0.00837526	0.4873
Chrng	2.51679	-1.22443	0.00837595	0.4873
Gm36684	4.85542	-2.17666	0.0083787	0.4873
Gm15624	1.56548	-0.111976	0.00840273	0.488185
Gm7027	1.36263	3.42727	0.00841998	0.488676
Gm18806	4.90233	-2.16474	0.00844211	0.489169
Itga11	3.78077	-1.05698	0.00844934	0.489169
C6	5.28614	-1.94864	0.00845492	0.489169
Pik3cb	0.832789	5.68812	0.00850104	0.490775
Cyp51	0.644556	5.3725	0.00850414	0.490775
Obsl1	1.81142	1.0257	0.00850921	0.490775
Gm11926	-1.44275	0.228826	0.00855484	0.492787
Gask1a	2.43374	-0.728031	0.00856187	0.492787
Pwwp3b	-1.81345	-0.540373	0.00857518	0.493042
Gpld1	1.69184	-0.350869	0.00861088	0.493929
Lyve1	2.22139	-0.854503	0.00861741	0.493929
Gm43654	-1.28587	1.37577	0.00863587	0.493929
Gm18115	-1.31016	1.09921	0.00863634	0.493929
Kpna2	0.555969	6.92911	0.00864077	0.493929
Lrrc75aos1	-4.13336	-1.60648	0.00864402	0.493929
Adamdec1	5.41449	-1.91137	0.00868563	0.495408
Ano3	2.42948	-1.08211	0.0086955	0.495408
4831440D22Rik	-1.86388	-0.313463	0.00870065	0.495408
Megf6	3.97967	-1.4848	0.00871741	0.495408
Adap2os	2.03878	-0.606197	0.00871963	0.495408
Srp54b	3.39174	-0.206039	0.00874749	0.495408
Zp1	3.18213	-1.4325	0.00874755	0.495408
2310040G24Rik	1.07379	1.52507	0.00874913	0.495408
Klhl29	3.18212	-1.4325	0.00875026	0.495408
Gm12666	4.08195	-0.479815	0.00879935	0.497679
Slco2a1	1.20727	1.37125	0.00882211	0.498458
Gm12020	-0.649112	5.76075	0.00883943	0.498473
Gm48732	2.71761	-1.14515	0.00884034	0.498473
Mtmr4	0.701808	5.29948	0.00886493	0.498965
Gm15533	-1.38123	0.518969	0.00888019	0.498965
Cyp2d12	5.48754	-1.83906	0.0088819	0.498965
4930431F10Rik	5.48754	-1.83906	0.00888505	0.498965
Myh3	5.58746	-1.83329	0.00893947	0.501213
Gm14296	-2.34432	0.668241	0.00894438	0.501213
Wtip	3.69289	-1.67498	0.0089623	0.501213
Gm13669	3.39892	-0.988128	0.00896888	0.501213
Sgk1	0.845265	4.56827	0.00897024	0.501213
Ighv2-9	6.08492	-1.4379	0.00902263	0.503059
Itgb2	0.663966	5.64159	0.00904397	0.503059
Gm10259	-2.61959	-0.241076	0.00904459	0.503059
AB124611	1.20118	3.25156	0.00904581	0.503059
Gm11973	-3.49279	-1.42891	0.00904861	0.503059
Gm11891	5.42396	-1.88278	0.00906404	0.503412
Gm15232	1.80528	-0.0999958	0.00908409	0.504022
Gm39121	4.88872	-2.16886	0.00912137	0.505087
Otog	4.18271	-1.32895	0.00912149	0.505087
Gm19719	1.39739	0.760076	0.00913138	0.50513
Myo1d	0.854195	3.13378	0.0091511	0.505716
Gm15228	2.77245	-0.764457	0.00916107	0.505764
Gm2682	1.94954	-0.296761	0.00918649	0.505847
Gm37726	-1.22483	2.06754	0.00919751	0.505847
Slc35a5	0.766366	3.47424	0.00920005	0.505847
Dnd1	-1.42093	0.160241	0.00920365	0.505847
Actl6b	4.89367	-2.16659	0.00920816	0.505847
Gm36602	1.94236	-0.37399	0.00922895	0.506488
Dipk1a	0.788163	4.64937	0.00924159	0.50668
Myrip	3.81644	-1.64432	0.00925551	0.506942
Apol11b	3.63612	-1.69945	0.00927393	0.50745
Tmem8	0.697249	4.17342	0.00931019	0.508634
Gm18829	-1.16567	1.75079	0.00932801	0.508634
Gm47370	-1.3955	0.43393	0.00933283	0.508634
E030026E10Rik	5.25704	-1.93446	0.009343	0.508634
9530022L04Rik	-1.99905	0.431075	0.00934336	0.508634
Gm50301	3.519	-1.78604	0.00935056	0.508634
Aknaos	1.52416	-0.453396	0.0093616	0.508736
9330104G04Rik	2.85808	-0.830249	0.00937583	0.508881
Gm25321	3.13918	-1.47622	0.00938262	0.508881
Gm49768	-1.43737	0.0175655	0.00939616	0.509117
4933428G20Rik	-1.4509	0.861717	0.00940739	0.509229
Gm16333	-2.48772	-0.973752	0.00942927	0.509319
Kcnf1	5.56921	-1.7683	0.00943634	0.509319
Pnliprp2	5.67722	-1.71137	0.00944377	0.509319
Gm49018	5.67722	-1.71137	0.00944578	0.509319
Cdh16	5.38967	-1.86985	0.00945949	0.509545
Trbc2	2.14905	-0.525534	0.00947393	0.509545
Gm43509	3.89576	-1.56764	0.00948145	0.509545
Bcl2l14	1.01104	1.83466	0.00948985	0.509545
Gm43052	-1.26833	1.59423	0.00949588	0.509545
Ly6f	5.35708	-1.92812	0.00954565	0.511314
Nrip3	2.93762	-1.63309	0.00955704	0.511314
Ids	0.661247	5.1479	0.00956553	0.511314
4930556N13Rik	3.60268	-1.19016	0.00956571	0.511314
Gm37018	-5.26301	-0.7977	0.00960858	0.512429
Gm44751	1.26926	2.15466	0.00961006	0.512429
Ahsg	5.11129	-2.05121	0.00963199	0.512429
Tdpoz1	4.90218	-2.13638	0.00963266	0.512429
Pdyn	5.04153	-2.0706	0.00963504	0.512429
Gm16214	1.69511	-0.442537	0.00964199	0.512429
Gm17137	-1.45574	1.19715	0.00970042	0.514602
Gm16169	3.51609	-1.80601	0.00970142	0.514602
Gm13239	5.15787	-2.01128	0.00972236	0.514898
Gm11748	4.78886	-2.19493	0.00972919	0.514898
AI593442	5.19121	-2.00176	0.00975583	0.514898
Spink5	5.3559	-1.90295	0.00975998	0.514898
Fam163a	2.54151	-0.952556	0.00976216	0.514898
Gm44510	1.52028	0.399514	0.00976269	0.514898
Pgbd5	6.03136	-1.47448	0.00982358	0.516566
Armc4	4.83195	-2.18261	0.0098294	0.516566
Gata4	4.83195	-2.18261	0.00983117	0.516566
Angptl8	4.81252	-2.18899	0.00983155	0.516566
Gm10241	-1.54491	1.96098	0.00985871	0.517503
Tnfsf9	1.76159	0.171475	0.00987113	0.517665
Brinp2	3.37546	-1.32619	0.00989743	0.518554
Gm37982	-2.04523	-0.376739	0.00991606	0.51904
Cd209e	4.87024	-2.17255	0.00993682	0.519177
Slco1c1	4.9661	-2.11847	0.00996059	0.519177
5330439M10Rik	5.97866	-1.45469	0.00996105	0.519177
Gm11525	4.9661	-2.11847	0.00996538	0.519177
Rab43	1.30951	1.27515	0.00996547	0.519177
Sap18	0.600388	5.80623	0.00998208	0.519555
Gm36423	-1.63563	-0.396501	0.0100086	0.520449
Pou6f1	2.04308	-0.428359	0.0100779	0.523561
Gm15931	1.3466	0.57621	0.0102172	0.528607
Gm35154	2.91107	-1.65824	0.0102259	0.528607
Gm25219	-1.35227	0.77282	0.0102435	0.528607
Gm26943	-2.03229	-0.171063	0.0102464	0.528607
Kdm7a	0.6496	5.80352	0.0102485	0.528607
Gm32067	5.40532	-1.88827	0.010249	0.528607
Mterf1b	1.33954	0.49661	0.0102511	0.528607
Gm42523	5.40532	-1.88827	0.0102513	0.528607
Rab32	0.676604	5.32993	0.0102876	0.529987
Nr4a2	-0.903166	5.60106	0.0103077	0.530308
Gpr34	1.35815	0.561136	0.0103129	0.530308
Iglc2	3.62058	0.767234	0.0103572	0.531214
Fbxo47	1.7682	0.262462	0.0103588	0.531214
H2ac15	-0.795291	5.22846	0.0103593	0.531214
Gm43863	-1.48771	0.8431	0.0103809	0.531572
St3gal5	0.879493	3.81799	0.0103854	0.531572
Gm10617	5.30712	-1.96954	0.0104218	0.532942
Nkx2-6	5.32746	-1.96386	0.0104541	0.534103
Aarsd1	-2.03486	-0.985294	0.0104709	0.534228
Clec14a	5.46944	-1.84446	0.0104914	0.534228
Map3k21	5.46944	-1.84446	0.0104947	0.534228
Gm15619	5.60564	-1.75603	0.0105101	0.534228
Gm43395	5.60564	-1.75603	0.0105125	0.534228
Gm37410	5.60564	-1.75603	0.0105143	0.534228
Txndc15	0.732989	4.00943	0.0105349	0.534783
Tdrd1	3.04955	-1.50231	0.0106147	0.537666
Gm6724	-4.51047	-0.542615	0.0106168	0.537666
Gm7337	5.28679	-1.97521	0.0106286	0.537666
Phlda1	-1.19522	2.34414	0.0106304	0.537666
Gm48729	5.97574	-1.51204	0.0106483	0.538078
Scd1	2.04785	-0.290433	0.0106689	0.538296
Slc15a3	1.28953	1.27281	0.010672	0.538296
Hsf2bp	2.34847	-1.18069	0.0106898	0.538322
Itgax	1.10327	3.68613	0.0106919	0.538322
Pde3a	2.95617	-1.62843	0.0107406	0.540282
Gper1	-3.07067	-1.41662	0.0107679	0.541165
Adam21	3.60248	-1.13701	0.0108039	0.542483
Gm48602	5.30212	-1.91959	0.0108361	0.543607
Epha1	0.989489	2.58223	0.0109093	0.546785
Gm14762	2.86631	-1.24416	0.0109588	0.548227
Mindy4	-0.976783	1.87362	0.0109605	0.548227
Erc2	4.10237	-1.40361	0.010969	0.548227
5730596B20Rik	1.89262	-0.125785	0.0109776	0.548227
Met	1.04001	4.74209	0.0110322	0.549343
Gm21188	1.26014	1.31669	0.0110399	0.549343
Havcr2	0.795229	4.0411	0.0110402	0.549343
AI847159	-3.01098	-0.877266	0.0110854	0.549343
Adcy2	5.26586	-1.95421	0.0111093	0.549343
Serpinb9c	5.26586	-1.95421	0.0111113	0.549343
Gm19990	5.26586	-1.95421	0.0111134	0.549343
Gm19174	-6.14715	-1.53185	0.0111142	0.549343
Gm26891	5.26586	-1.95421	0.0111148	0.549343
Gm42955	5.26586	-1.95421	0.0111172	0.549343
9330188P03Rik	3.7626	-1.61614	0.0111328	0.549343
Gm48292	5.26644	-1.98089	0.011161	0.549343
Ces1f	5.26645	-1.98089	0.0111634	0.549343
Abcc6	5.26645	-1.98089	0.011167	0.549343
Gm47857	-1.23162	0.455733	0.0111687	0.549343
Tcea3	5.26645	-1.98089	0.0111702	0.549343
Rpsa-ps2	-1.34421	2.80937	0.0111753	0.549343
Gm13039	-1.91935	2.29831	0.0111781	0.549343
Gm28438	-2.40446	-0.392081	0.0111937	0.549618
Casz1	-0.698228	3.88047	0.0112043	0.549657
Gm14383	-1.93278	-0.737354	0.0112248	0.550174
Gm37077	3.7766	-1.62915	0.0112444	0.550623
Kcnh5	4.92891	-2.12834	0.0112538	0.550623
Vwf	0.976187	3.60164	0.0112738	0.551113
Otof	1.97427	0.0579294	0.0112956	0.551695
Gm38250	2.52079	-1.26588	0.0113348	0.553121
Gm19721	-2.36831	-0.300676	0.0113673	0.553801
Cd180	0.679123	7.22718	0.0113687	0.553801
Vmn2r-ps20	-1.44617	-0.434497	0.0114128	0.554068
Gm34342	-4.83835	-2.2195	0.0114142	0.554068
Olfr449	5.08954	-2.05697	0.0114252	0.554068
Apc2	1.30453	0.779629	0.0114286	0.554068
4930572G02Rik	3.91014	-1.5104	0.0114293	0.554068
Krt1	5.05409	-2.06666	0.0114341	0.554068
Cyp19a1	5.0032	-2.10859	0.0114731	0.554827
Orm2	2.03947	-0.119046	0.0114808	0.554827
Plcd3	-2.75322	-0.251595	0.0114886	0.554827
Abcg3	1.15803	1.58729	0.0114897	0.554827
Rpl21-ps15	2.2189	0.150401	0.0115109	0.555033
Tep1	0.6488	5.27008	0.011514	0.555033
Marcks	0.811263	4.1595	0.0115349	0.555558
Gm11585	4.68479	-2.24961	0.0115499	0.555663
Xntrpc	1.75267	-0.426922	0.0115571	0.555663
Gm45843	5.91788	-1.55062	0.011584	0.555686
4921504A21Rik	5.91788	-1.55062	0.0115859	0.555686
Dusp27	5.91788	-1.55062	0.0115876	0.555686
Rbm4b	-0.76127	4.64912	0.0116457	0.556484
Saysd1	1.17435	1.88561	0.0116576	0.556484
Ryr1	1.0874	1.96508	0.0116599	0.556484
Gm5851	-3.40456	-2.01802	0.0116867	0.556484
Ang2	5.31807	-1.93928	0.0117008	0.556484
Mroh9	5.31807	-1.93928	0.0117046	0.556484
St8sia5	4.8464	-2.1785	0.0117128	0.556484
Gm44740	4.8464	-2.1785	0.0117144	0.556484
Gm45089	4.8464	-2.1785	0.0117164	0.556484
Gm28667	4.8464	-2.1785	0.0117169	0.556484
Gm22121	4.778	-2.19676	0.0117223	0.556484
Myl2	4.778	-2.19676	0.0117246	0.556484
4930556H04Rik	-1.35393	0.661631	0.0117544	0.557021
Prss22	5.53031	-1.80216	0.0117682	0.557021
Wnt3a	5.53031	-1.80216	0.0117713	0.557021
Gm2606	-4.5204	-1.19512	0.0117812	0.557021
Gm45630	-1.22532	1.34068	0.0117861	0.557021
Plxdc1	1.21774	2.13834	0.0118087	0.557612
Sdk1	2.85471	-0.979462	0.0118575	0.559394
Bend4	-0.733577	4.5673	0.0118666	0.559394
Scgb2a2	4.93444	-2.15651	0.0118928	0.55979
Esrp1	4.93444	-2.15651	0.0118952	0.55979
Marcksl1	-0.630557	4.9991	0.0119459	0.561202
Gm37037	-3.54945	-1.47153	0.0119503	0.561202
Gm11983	4.79245	-2.22303	0.0119555	0.561202
Vmn2r60	2.94281	-0.621406	0.0119685	0.561336
Gm41639	1.44801	-0.182743	0.0119965	0.561644
Tspan33	1.17889	2.65634	0.0119982	0.561644
Klrk1	1.20778	3.73785	0.0120166	0.561644
Gm50048	5.24593	-1.98656	0.0120277	0.561644
Cyp2b10	5.24593	-1.98656	0.0120308	0.561644
Gm37648	1.51379	0.380551	0.0120372	0.561644
AC142100.1	5.38628	-1.89375	0.0120459	0.561644
Gm5177	3.00671	-0.925681	0.0120726	0.562416
Ngfr	4.76299	-2.20087	0.012094	0.562481
Ccn2	4.76299	-2.20087	0.012096	0.562481
Gm8004	-2.46669	-1.26545	0.0121044	0.562481
Gm24233	-1.4921	0.0701199	0.0121185	0.562665
Gm49246	4.74119	-2.23516	0.0121543	0.563348
Hhex	3.68759	-0.766192	0.0121592	0.563348
Gm44261	3.22184	-0.506196	0.0121713	0.563348
Spdye4c	4.70011	-2.24541	0.0121884	0.563348
Gm10530	4.70011	-2.24541	0.0121903	0.563348
Strc	2.91695	-1.25289	0.0121942	0.563348
Pex11g	-0.755994	3.31226	0.0122342	0.564729
Cnksr1	3.38285	-1.40867	0.0123302	0.568556
Caln1	4.91029	-2.16247	0.0123376	0.568556
2410018L13Rik	-4.72461	-2.28044	0.0124512	0.573217
4932702P03Rik	3.28947	-1.34608	0.0124594	0.573217
Aebp1	1.43507	0.335022	0.0124737	0.573385
Gm31749	-1.72003	-0.417952	0.0124838	0.573385
7330423F06Rik	-2.05283	-0.725705	0.0125202	0.574584
Alms1-ps1	-2.76814	-1.21953	0.0125471	0.574793
4930549G23Rik	-1.36231	-0.131825	0.0125847	0.574793
R74862	-1.33422	1.15524	0.0125871	0.574793
Arxes2	1.28314	-0.279107	0.0125952	0.574793
Cnn2	0.576509	6.60122	0.0126097	0.574793
Ighv6-4	2.36102	-1.38537	0.0126148	0.574793
Gm20147	-1.93631	0.325742	0.0126217	0.574793
Adamts3	-0.846982	2.81359	0.0126231	0.574793
Nron	-1.11096	1.33939	0.0126281	0.574793
Gm29128	5.85761	-1.5903	0.0126284	0.574793
Rtl5	0.888847	3.40074	0.0126587	0.5757
Pkhd1l1	1.17825	1.65541	0.0127185	0.577947
Gm43984	-0.880512	4.87302	0.0127592	0.578434
Olfr1218	5.21324	-2.02419	0.0127676	0.578434
Gm42910	5.21324	-2.02419	0.0127702	0.578434
Tyk2	0.672168	5.27938	0.0127709	0.578434
Rtn1	1.80883	0.788762	0.0127891	0.578784
Bak1	-0.589036	5.51811	0.012803	0.578914
Gm15922	2.16167	-0.492348	0.0128218	0.578914
Dpt	3.97201	-1.46971	0.0128233	0.578914
6030468B19Rik	3.40255	-1.81852	0.0128389	0.579151
Mc2r	2.28135	-1.14473	0.0128628	0.579754
Gm3364	5.19152	-2.02997	0.0129176	0.581736
Ptpn20	5.23503	-2.01842	0.0129277	0.581736
Gm3896	3.89125	-1.53278	0.012952	0.582358
Mmp17	1.65925	-0.558816	0.0129816	0.583215
Ccl17	2.96314	-1.29921	0.0130532	0.585459
Prag1	-1.16024	1.60452	0.0130583	0.585459
Gm43776	3.84906	-0.991468	0.0130652	0.585459
Cd209a	1.91481	0.673104	0.0130739	0.585459
Gm6937	-2.65165	1.77369	0.0130843	0.585459
Nupr1l	2.1788	-0.948134	0.0130967	0.585544
Cyp17a1	3.79474	-1.69521	0.0131218	0.58619
Ifi204	1.0324	4.47119	0.0131397	0.586518
BC049352	1.56422	-0.0449485	0.0131526	0.586623
Zcchc3	-0.851358	2.51921	0.0131645	0.58668
Spp1	0.985425	3.26752	0.0131884	0.586872
Gm15283	-1.15646	1.37327	0.0131899	0.586872
Phf11c	0.872314	3.10288	0.0132366	0.588477
Gm45294	-1.21607	1.51626	0.0132648	0.588804
Gm11545	1.29889	-0.188822	0.0132652	0.588804
Olfr1269	4.9423	-2.12432	0.0132948	0.588879
A530010L16Rik	2.16156	-0.317977	0.0133147	0.588879
Magi1	1.97886	-0.911822	0.0133446	0.588879
Gm5069	1.89206	-0.942791	0.0133893	0.588879
Gm44552	-1.18279	2.2774	0.0133966	0.588879
A930029G22Rik	-1.58808	-0.624075	0.0133999	0.588879
Zc3h12d	1.0823	1.48155	0.0134102	0.588879
Gpx2	5.16979	-2.03574	0.0134117	0.588879
Vwa3a	5.16979	-2.03574	0.0134132	0.588879
Gm38408	5.07105	-2.03625	0.013418	0.588879
1700047O18Rik	2.20079	-0.90798	0.0134303	0.588879
Dpy19l1	0.614404	6.12585	0.0134349	0.588879
D430041D05Rik	2.56758	-0.378948	0.0134381	0.588879
Stac2	5.22514	-1.99223	0.0134396	0.588879
4933436P19Rik	5.22514	-1.99223	0.0134442	0.588879
Zfp133-ps	2.79697	-1.69427	0.0134458	0.588879
Selenov	5.22514	-1.99223	0.0134473	0.588879
F930017D23Rik	3.88319	-1.60762	0.0134683	0.588982
Fbl	-0.612075	6.97149	0.0134877	0.588982
Dhrs9	1.7736	-0.215257	0.0134906	0.588982
Gm34045	5.08396	-2.03239	0.0134977	0.588982
Gm7461	-2.02699	-0.86742	0.0135027	0.588982
Pls3	0.969182	2.3148	0.0135399	0.589027
Myo3b	2.88364	-1.34086	0.0135632	0.589027
Gm45632	2.58698	-1.14036	0.0135789	0.589027
Gm30371	4.82014	-2.21696	0.013584	0.589027
Gkn3	4.82014	-2.21696	0.0135879	0.589027
Ms4a1	2.46818	-0.578894	0.0136082	0.589027
Gm12623	5.40194	-1.82471	0.0136466	0.589027
AU015336	4.84243	-2.15247	0.0136497	0.589027
Txnip	0.500005	7.02786	0.0136506	0.589027
Prtn3	-0.731466	5.64228	0.0136569	0.589027
Kng2	5.29799	-1.94485	0.0136683	0.589027
Ttc6	5.29799	-1.94485	0.013669	0.589027
Ankrd36	5.50177	-1.81105	0.0136695	0.589027
Gm7463	5.50177	-1.81105	0.0136709	0.589027
Frem2	5.29799	-1.94485	0.0136714	0.589027
4930488B22Rik	5.50177	-1.81105	0.0136736	0.589027
Cnmd	1.90365	-0.68613	0.0137591	0.592249
Xlr3a	1.51013	-0.355247	0.0138518	0.595516
BC048644	2.79581	-1.41478	0.0138564	0.595516
Rubcnl	0.818203	2.82536	0.0138686	0.595577
Cela3b	5.09665	-2.02852	0.0139365	0.598028
Gm3234	3.74487	-1.62116	0.013997	0.600164
Matn2	1.01694	1.7169	0.0140176	0.600582
Gm13311	-1.3288	0.0336356	0.0140318	0.600586
Enkur	1.26362	0.890128	0.0140394	0.600586
C430019N01Rik	-1.24866	0.998509	0.0141143	0.603325
BC028528	0.719704	4.70532	0.0141483	0.603759
Slitrk6	4.71573	-2.24122	0.0141628	0.603759
Gm44382	4.71573	-2.24122	0.0141654	0.603759
Gm43636	4.71573	-2.24122	0.0141679	0.603759
Gm14252	3.3163	-1.91087	0.0142284	0.605535
Reln	2.44031	-0.284575	0.0142315	0.605535
Ptges	1.60489	-0.382929	0.0142575	0.606178
Rpl15-ps2	-2.14659	0.739122	0.0142819	0.606698
Bglap3	3.42908	-1.80776	0.0143037	0.606698
Abca16	5.14794	-2.0415	0.0143551	0.606698
Anks4b	5.14794	-2.0415	0.0143584	0.606698
Tmem25	1.7637	-0.53427	0.014361	0.606698
Gm17983	5.27924	-2.00685	0.0143617	0.606698
Guca2a	5.27924	-2.00685	0.0143663	0.606698
B230377A18Rik	2.36155	-0.424302	0.0143677	0.606698
Hydin	2.62415	-0.685708	0.0143681	0.606698
Prop1	3.32	-1.88495	0.0143847	0.606771
Dcaf12l1	1.31874	0.370957	0.0143917	0.606771
Vps25	-1.83654	-0.849453	0.0144336	0.607617
Gm16146	-2.16367	-0.800976	0.0144337	0.607617
Gm45778	1.07805	1.29812	0.0144573	0.608033
Notch3	1.33235	0.0845197	0.0144655	0.608033
Gm18562	5.22305	-1.94585	0.0145218	0.609738
Gm2238	1.89423	0.491255	0.0145293	0.609738
Lingo1	4.99612	-2.14271	0.014539	0.609738
Mmp25	1.76919	-0.10927	0.0145567	0.61002
Prkag3	2.5405	-1.51633	0.0145789	0.610119
D130062J10Rik	-1.11058	2.75544	0.0145811	0.610119
Apoa1	2.70932	-0.934611	0.0146081	0.610374
Adcyap1r1	3.13945	-1.0835	0.0146131	0.610374
Gm15446	-0.900342	2.85788	0.0146273	0.610374
Klhl40	5.01069	-2.13859	0.0146464	0.610374
Pde8b	1.3014	-0.52658	0.014678	0.610374
Per1	-0.575148	6.01691	0.0146805	0.610374
Gm48870	-1.50729	0.0100537	0.0146861	0.610374
Gm14052	-1.25173	1.80783	0.0147071	0.610374
Slc17a8	1.7734	0.347712	0.0147133	0.610374
Cfap161	4.81073	-2.21882	0.0147313	0.610374
Gm5065	4.81074	-2.21882	0.0147349	0.610374
Gm37353	-2.1633	-0.883463	0.0147391	0.610374
Vmn2r-ps19	3.39906	-1.83749	0.0147477	0.610374
Fxyd2	2.8984	-1.28561	0.014755	0.610374
Krt18	0.655963	4.04087	0.0147599	0.610374
E230016K23Rik	3.32385	-1.01677	0.0147632	0.610374
Alpk1	0.763385	3.84383	0.0147893	0.610696
Olfr1342	3.60116	-1.75605	0.0147961	0.610696
Gm15083	4.76333	-2.23144	0.0148113	0.610696
Amph	5.06682	-2.06272	0.0148569	0.610696
Dnaaf1	5.06682	-2.06272	0.01486	0.610696
Gm43538	5.06682	-2.06272	0.0148639	0.610696
Sowahb	5.1011	-2.05761	0.0148745	0.610696
Nod2	1.27852	0.446594	0.0148861	0.610696
Col11a1	2.45945	-0.79862	0.0148874	0.610696
Gm32014	1.35208	-0.0758605	0.0148962	0.610696
Cd300lg	1.0899	2.10937	0.0149106	0.610696
Gm45135	4.78448	-2.22489	0.014911	0.610696
Iqub	4.78449	-2.22489	0.0149141	0.610696
Slc25a18	1.58884	-0.12783	0.0149435	0.610962
Ppp2r2c	4.02145	-1.44922	0.0149521	0.610962
Vwa1	1.69351	0.115381	0.0149536	0.610962
Trgc4	1.9207	-0.288728	0.014971	0.611222
Ddx25	2.64299	-0.907079	0.0150466	0.612096
Gm28791	-1.59044	1.061	0.0150546	0.612096
Rufy4	1.2996	0.960379	0.015089	0.612096
Gm9003	4.65763	-2.25565	0.0150959	0.612096
Gm14641	4.55489	-2.31116	0.0151006	0.612096
Gm28465	4.00973	-1.50465	0.0151099	0.612096
Gm16712	1.28475	0.740055	0.0151273	0.612096
Tex43	4.56551	-2.3093	0.015142	0.612096
Alox5ap	0.563592	6.61589	0.015142	0.612096
Gm13673	4.56551	-2.3093	0.0151429	0.612096
Tmem181c-ps	2.76996	-1.30623	0.0151542	0.612096
Gm13421	2.20379	-0.621242	0.0151733	0.612096
Rgma	5.36664	-1.89924	0.0151901	0.612096
Cfap221	5.36664	-1.89924	0.0151933	0.612096
Lpcat1	0.625275	5.41911	0.0151966	0.612096
Fshr	5.72893	-1.67318	0.0152031	0.612096
Cltrn	2.44929	-1.04287	0.0152084	0.612096
Crybb3	4.08688	-1.46373	0.0152125	0.612096
9230112D13Rik	-5.92675	-1.68087	0.0152215	0.612096
Gm29680	-5.92675	-1.68087	0.0152244	0.612096
Gm42498	-5.92675	-1.68087	0.015226	0.612096
Gm42930	-0.977368	1.68427	0.0152351	0.612096
Gm43457	-0.991799	1.90311	0.0152717	0.612741
C130012C08Rik	4.59931	-2.30071	0.015284	0.612741
Foxr2	4.59931	-2.30071	0.0152843	0.612741
Cdr2l	2.64098	-0.975351	0.0153108	0.613362
Ier5	0.676382	7.24407	0.0153434	0.614223
Gm13199	-1.32424	0.517663	0.0153942	0.615574
Gm47125	5.42077	-1.8589	0.0153993	0.615574
Samd14	-1.33855	1.49554	0.0154359	0.616592
Rflnb	-1.14558	2.33582	0.0154667	0.616963
Gm44080	3.45875	-1.81761	0.0154787	0.616963
Sorcs2	1.32039	0.240116	0.01548	0.616963
Jakmip2	3.8909	-1.54915	0.0154977	0.616963
Gm29461	4.8211	-2.18444	0.0155326	0.616963
Cyth4	0.708415	5.40185	0.015572	0.616963
Pcsk9	-1.17446	0.491822	0.0156124	0.616963
Myo15	2.12447	-0.350843	0.0156261	0.616963
Gm35031	5.2039	-1.99789	0.0156524	0.616963
Obox2	5.2039	-1.99789	0.0156564	0.616963
Cavin2	0.868694	2.36101	0.0156606	0.616963
Nfkbil1	-1.21888	1.35953	0.0156843	0.616963
Slc18a3	4.86151	-2.17439	0.0157061	0.616963
Trim43b	4.86151	-2.17439	0.0157085	0.616963
Gm45704	4.86151	-2.17439	0.0157091	0.616963
Grid2ip	4.86151	-2.17439	0.0157103	0.616963
Gm20052	4.86151	-2.17439	0.0157126	0.616963
Gm10176	4.86151	-2.17439	0.0157136	0.616963
Cntnap3	5.2322	-1.96357	0.0157458	0.616963
Chrdl2	5.2322	-1.96357	0.0157491	0.616963
Gm45025	5.08944	-2.08697	0.0157514	0.616963
Gm19589	3.03899	-1.60002	0.0157518	0.616963
Gm44220	5.08944	-2.08697	0.015755	0.616963
Tinagl1	1.64102	-0.264958	0.0157575	0.616963
Qrfprl	5.11282	-2.0811	0.0157584	0.616963
Auts2	4.7297	-2.20908	0.0157816	0.616963
Sgpp1	0.500648	6.46752	0.0157861	0.616963
Mei1	3.44174	-1.82302	0.0157995	0.616963
Gm44432	-1.10933	1.9191	0.0158491	0.616963
Aqp9	0.614077	4.51028	0.0158545	0.616963
Patj	0.798541	4.29835	0.0158578	0.616963
Id1	-1.32122	1.55914	0.0158674	0.616963
Gm6786	5.12581	-2.04726	0.0158759	0.616963
Gm37600	5.12581	-2.04726	0.0158794	0.616963
5830405F06Rik	-3.14289	-1.35995	0.0158852	0.616963
1810020O05Rik	1.12545	0.44515	0.0158947	0.616963
4930543K20Rik	3.79515	-1.64084	0.0159031	0.616963
Atp2a1	-3.18061	-1.17927	0.0159105	0.616963
8430406P12Rik	-1.12649	0.52546	0.0159191	0.616963
Ccdc189	1.7689	-0.167667	0.0159303	0.616963
Tmem44	1.23896	0.411262	0.0159494	0.616963
Klrb1b	1.19602	1.00698	0.0159535	0.616963
Hsd3b3	3.76529	-1.6128	0.0159578	0.616963
Slc4a10	2.04133	-0.805844	0.0159763	0.616963
Mir378b	-1.14459	2.14812	0.0159828	0.616963
Slc36a3os	1.17429	0.260968	0.0159967	0.616963
2310015A10Rik	1.09995	2.08243	0.0160273	0.616963
Gm48783	5.24311	-2.01871	0.0160319	0.616963
Gm43294	-1.15052	-0.117093	0.0160543	0.616963
Gm7523	4.75853	-2.23096	0.0160874	0.616963
Gm48260	4.75853	-2.23096	0.0160908	0.616963
Gm48896	4.75853	-2.23096	0.016095	0.616963
Prss38	4.75853	-2.23096	0.016099	0.616963
Gm26843	4.75853	-2.23096	0.0161029	0.616963
Gm44874	4.75853	-2.23096	0.0161063	0.616963
4933436I20Rik	4.75854	-2.23096	0.0161093	0.616963
Gm37731	4.75854	-2.23096	0.016111	0.616963
Plaur	-0.626469	4.52162	0.0161198	0.616963
Gpr83	5.06609	-2.09284	0.0161305	0.616963
Gm43912	-2.1391	-0.855734	0.016135	0.616963
Malrd1	5.06609	-2.09284	0.016135	0.616963
Ankfn1	3.54892	-1.74568	0.0161526	0.616963
Gm42499	3.54892	-1.74568	0.016156	0.616963
Bco2	1.20319	1.13466	0.0161569	0.616963
Gm26338	4.67313	-2.25146	0.0161839	0.617571
Gm49628	-1.53496	0.464112	0.0162776	0.620081
Tmprss2	1.30269	-0.0785249	0.016281	0.620081
Tcf7	-0.88514	1.89817	0.0162832	0.620081
Gm42436	-1.39196	-0.145548	0.0163431	0.621084
Gm37411	3.55431	-1.818	0.0163457	0.621084
Sorbs2	1.67088	0.783651	0.0163527	0.621084
Gm26509	4.96111	-2.09211	0.0163587	0.621084
Glt28d2	-3.29334	-2.07686	0.0163655	0.621084
Gm43119	-1.56036	-0.249651	0.0163882	0.621257
Olfr432	4.67821	-2.25196	0.0163925	0.621257
Eef1akmt3	-1.61221	-0.535201	0.0164147	0.621676
Gpc5	2.24892	-0.625398	0.0164489	0.622545
Fus	-0.507426	8.19665	0.0164741	0.623074
Tmsb4x	0.680549	9.63751	0.0164974	0.623318
Prmt2	1.14136	0.733789	0.0165049	0.623318
Gm37795	-1.98031	-0.543297	0.0165143	0.623318
Actn2	1.64202	-0.480569	0.0165484	0.62351
Gm13140	1.76775	0.325729	0.0165644	0.62351
Gm21887	-2.35007	-0.379966	0.016568	0.62351
Ptn	1.05887	0.604852	0.0165986	0.62351
Gm27326	2.79954	-1.71701	0.0166075	0.62351
Ccdc177	4.98868	-2.08423	0.0166104	0.62351
Gm5796	2.45293	-1.55045	0.0166116	0.62351
Gm8439	3.59028	-1.803	0.0166271	0.62351
H4c14	-0.858699	3.50227	0.0166273	0.62351
Cbr3	2.88762	-1.6461	0.0166317	0.62351
Gm37334	-1.29317	-0.0815786	0.0166475	0.623678
Cr2	1.37051	-0.247558	0.016675	0.624289
Gm15893	-0.861208	3.14726	0.0167158	0.624992
Nr4a1	-0.990402	7.34003	0.0167405	0.624992
Gm15234	5.43298	-1.93541	0.0167543	0.624992
2410022M11Rik	-1.42599	1.07852	0.0167547	0.624992
Gm7857	-2.81462	0.605158	0.0167699	0.624992
Hdac7	-0.585558	5.40048	0.0167779	0.624992
Lgr4	1.38685	-0.0889548	0.0167784	0.624992
Gm24494	-1.52875	-0.469225	0.0167839	0.624992
Sema4f	0.972418	2.77003	0.0168046	0.625343
Gm25323	-2.34983	-1.34785	0.0168612	0.626202
E030022I16Rik	-0.739446	4.07584	0.0168785	0.626202
Shank2	3.07953	-1.4712	0.0168974	0.626202
Ucp2	0.452984	8.95017	0.0168984	0.626202
Gm13678	4.65662	-2.28836	0.0169332	0.626202
C030017B01Rik	-5.8451	-1.73387	0.0169436	0.626202
Gm28192	-1.50144	0.167688	0.0169577	0.626202
Mapk13	1.28269	0.305142	0.0169672	0.626202
Nxnl2	2.51312	-0.884046	0.0170572	0.626202
Scn2b	2.88182	-0.980754	0.0170629	0.626202
Dchs1	3.26184	-1.94915	0.0170946	0.626202
Ceacam20	5.0427	-2.0987	0.0171241	0.626202
Olfr1256	5.04271	-2.0987	0.0171288	0.626202
Mapk11	1.36029	0.873509	0.0171299	0.626202
Ccdc184	-3.57316	-1.40834	0.0171305	0.626202
Muc3a	0.998151	0.773504	0.0171332	0.626202
H2ac7	-1.33498	0.0448437	0.0171355	0.626202
Gm42822	-1.12892	1.08288	0.0171591	0.626202
Gm48677	-2.01871	-1.18007	0.0171615	0.626202
Pramef12	4.57187	-2.30687	0.0171775	0.626202
Svs4	4.57187	-2.30687	0.0171779	0.626202
Calcr	4.57187	-2.30687	0.0171811	0.626202
Gm22808	5.27726	-1.95042	0.0172087	0.626202
Spn-ps	5.27726	-1.95042	0.017212	0.626202
Gm45752	5.27726	-1.95042	0.0172137	0.626202
Them5	5.27726	-1.95042	0.0172169	0.626202
Gm38177	5.27726	-1.95042	0.0172189	0.626202
Gm7496	-1.10192	2.62186	0.0172231	0.626202
Gm37525	4.85034	-2.21088	0.0172261	0.626202
Gm40655	4.00667	-1.45396	0.0172424	0.626202
Col8a1	2.42624	-1.57372	0.0172437	0.626202
Adcy1	3.00131	-1.53114	0.0172557	0.626202
Gm49603	5.16031	-2.06934	0.017256	0.626202
Hcn4	5.16031	-2.06934	0.0172571	0.626202
Gm5590	5.16031	-2.06934	0.0172615	0.626202
Gm7947	4.95592	-2.12029	0.0172622	0.626202
Gm45605	4.95592	-2.12029	0.0172652	0.626202
Ppp1r1c	4.95592	-2.12029	0.0172673	0.626202
Smlr1	4.95592	-2.12029	0.0172678	0.626202
Gm17484	2.92385	-1.62312	0.017362	0.628741
Dlx4	5.33495	-1.90843	0.0173644	0.628741
Mfsd6l	4.86625	-2.20667	0.0173757	0.628741
5830428M24Rik	1.06011	1.34542	0.0173832	0.628741
Ern2	2.96467	-1.25628	0.017415	0.629268
Rpl9-ps7	1.06638	1.97722	0.0174237	0.629268
Gm48575	3.82883	-1.5894	0.0174406	0.629268
Gm6416	3.2403	-1.91082	0.0174634	0.629268
Gm17060	-1.1474	0.538737	0.0174638	0.629268
Gm43429	-1.71864	-0.422977	0.0174658	0.629268
Gm20515	4.11154	-1.44669	0.0175449	0.631073
4930402F06Rik	4.11154	-1.44669	0.0175463	0.631073
6430553K19Rik	3.50176	-1.83005	0.01755	0.631073
Gm34730	2.37369	-1.60806	0.0175701	0.631387
Gm42482	-1.82783	-0.708802	0.0175933	0.631554
Gm49530	3.31024	-1.88672	0.0175976	0.631554
Piezo2	2.5021	-1.22567	0.0176364	0.632186
Ctnna1	0.517848	6.74698	0.017638	0.632186
Gm44610	3.29113	-1.35607	0.017697	0.633894
Acbd7	5.27857	-2.00897	0.017709	0.633913
Cadm1	1.15688	1.36375	0.0177391	0.634027
Nlrp9b	3.56218	-1.76147	0.0177537	0.634027
Gm34961	-1.17828	0.172434	0.0177721	0.634027
Vmn2r111	3.60239	-0.701481	0.0177759	0.634027
Gm38091	1.25325	-0.319115	0.017777	0.634027
Gm45838	0.942188	0.462959	0.0177826	0.634027
Gm37509	-1.92927	-0.136614	0.0177944	0.634027
Hbb-bs	2.01713	-0.548739	0.0178036	0.634027
Cntd1	1.68552	-0.615477	0.0178818	0.636405
Ift43	1.28723	-0.523227	0.0179139	0.637137
Gm13608	-1.195	0.489708	0.0179673	0.638539
Gm24630	-4.59333	-2.34582	0.0179763	0.638539
Gm7672	1.1712	0.103451	0.0179896	0.638602
Gm32635	5.03879	-2.1326	0.0180857	0.641276
Mir3075	5.0388	-2.1326	0.018088	0.641276
Gm36501	-1.01666	-0.179262	0.0181446	0.642869
Gm42598	5.13402	-2.01693	0.0182008	0.644449
E430024P14Rik	1.08796	1.18936	0.0182472	0.644989
Gm15994	1.9599	-1.06739	0.0182519	0.644989
Scube1	5.10321	-2.05302	0.0182742	0.644989
Trim42	5.10321	-2.05302	0.0182781	0.644989
Hephl1	5.10321	-2.05302	0.0182819	0.644989
Gm35256	5.10321	-2.05302	0.0182858	0.644989
Gm12104	-3.54241	-1.92846	0.0183091	0.6454
Sdr9c7	5.58763	-1.76127	0.0183578	0.646707
Gpc3	1.2134	0.168229	0.0183947	0.646882
Shisa4	3.19624	-1.43467	0.0183949	0.646882
A430078I02Rik	-1.42216	0.027643	0.0183977	0.646882
Gm42759	1.34896	0.262431	0.0184292	0.647441
Gpr182	-1.93495	0.788349	0.018446	0.647441
Arpin	3.44364	-1.80058	0.0184487	0.647441
Sit1	4.96789	-2.12105	0.0184739	0.647718
Gm38351	1.62386	-0.648608	0.0184872	0.647718
Gm18930	3.40579	-1.83384	0.0184915	0.647718
Acsl6	3.43588	-1.24167	0.0185213	0.648319
Wfikkn1	1.70563	-0.359433	0.0185321	0.648319
Tmem132b	4.50916	-2.3216	0.0185669	0.648646
Aox3	2.75906	-1.04698	0.0185761	0.648646
Gm11769	-1.01856	1.7598	0.0186052	0.648646
2010308F09Rik	4.73218	-2.23702	0.0186221	0.648646
Midn	-0.559174	5.8245	0.0186222	0.648646
Gm34093	4.73218	-2.23702	0.0186253	0.648646
Nkx3-1	4.73218	-2.23702	0.0186306	0.648646
Cps1	4.73218	-2.23702	0.018635	0.648646
Olfr1410	4.39324	-2.38015	0.0187194	0.648654
Platr10	4.39324	-2.38015	0.0187195	0.648654
Gm47657	-0.952403	3.33399	0.0187688	0.648654
Gm50337	5.01905	-2.10456	0.0187894	0.648654
Gm35550	5.01906	-2.10456	0.0187945	0.648654
Gm49023	5.01906	-2.10456	0.018797	0.648654
Gm29245	4.64672	-2.29024	0.0187977	0.648654
Ntsr2	4.64672	-2.29024	0.0187983	0.648654
Agxt2	5.01545	-2.07635	0.018799	0.648654
Gm14004	5.01906	-2.10456	0.0187991	0.648654
Gm35572	5.01906	-2.10456	0.0187997	0.648654
Gm40649	5.01545	-2.07635	0.0188021	0.648654
Olfr868	5.01906	-2.10456	0.0188023	0.648654
Trim30a	0.530546	7.09461	0.0188214	0.648654
Trim71	3.40855	-1.2533	0.0188335	0.648654
Gm15186	-1.43219	0.00352593	0.0188451	0.648654
Gm26129	-3.34885	-1.96893	0.0188455	0.648654
Gm48763	-4.38927	-2.4256	0.0188456	0.648654
Wdr49	1.9646	-0.837555	0.0188798	0.649429
Gm43831	3.52883	-1.77212	0.0188921	0.649448
Plekho1	0.697369	5.29733	0.0189096	0.649648
Ccdc96	1.28824	-0.0338947	0.018923	0.649676
Gm9195	2.91851	-0.92649	0.0189339	0.649676
Rab25	-2.7148	-1.47608	0.0189615	0.649918
Heyl	4.97928	-2.14642	0.0189643	0.649918
1700051O22Rik	-5.7586	-1.78871	0.0190018	0.6508
Ugt1a6a	-1.89168	0.671641	0.0190367	0.651136
Gm18666	5.18471	-2.06345	0.0190446	0.651136
Astn1	3.35509	-1.87201	0.0190468	0.651136
Dnase1l3	1.10368	2.48518	0.0190713	0.651573
Oplah	-2.14826	0.96402	0.0190879	0.651709
Gm4598	4.42297	-2.37388	0.0190988	0.651709
Cyp4f40	4.95407	-2.15239	0.0191776	0.652109
Gm25106	4.95407	-2.15239	0.0191803	0.652109
Gm45515	-1.13207	0.20635	0.0191803	0.652109
Gm36879	4.95407	-2.15239	0.0191853	0.652109
Olfr1192-ps1	4.95408	-2.15239	0.0191907	0.652109
Gm4881	4.44151	-2.36949	0.0192662	0.652109
Gm16278	4.44151	-2.36949	0.0192672	0.652109
Gm18559	4.44151	-2.36949	0.0192691	0.652109
Gm49975	4.44152	-2.36949	0.0192703	0.652109
Gm10156	-1.47753	1.13908	0.019285	0.652109
Gm45303	5.32579	-1.99527	0.0193125	0.652109
8430426J06Rik	4.6759	-2.28406	0.0193189	0.652109
Gm48425	4.6759	-2.28406	0.019319	0.652109
Gm4610	4.6759	-2.28406	0.0193195	0.652109
Tnnt3	1.69764	-0.267438	0.0193268	0.652109
Astl	-1.33217	0.382362	0.019342	0.652109
Gm18517	5.00469	-2.14045	0.0193453	0.652109
Bambi-ps1	-1.08527	-0.168949	0.0193977	0.652109
Gm48086	-0.832131	2.11008	0.0194028	0.652109
Olig1	4.49146	-2.32589	0.019404	0.652109
Gm49019	3.74758	-1.61782	0.0194044	0.652109
Gm2531	-0.941675	1.09634	0.01941	0.652109
Igdcc4	-1.46467	0.570105	0.0194102	0.652109
Gm37444	-1.79825	-0.67745	0.0194248	0.652109
Gm6611	-1.37259	0.0906035	0.0194287	0.652109
Gm3940	2.27251	-1.41263	0.0194362	0.652109
Gm28196	4.52605	-2.31732	0.0194633	0.652109
Gm50445	4.52604	-2.31732	0.0194753	0.652109
Gm36356	4.52604	-2.31732	0.0194763	0.652109
Snai2	4.52604	-2.31732	0.0194766	0.652109
Gm2059	4.52604	-2.31732	0.01948	0.652109
Elmo3	1.09896	1.76159	0.0194916	0.652109
Sema5b	4.87222	-2.14222	0.0195223	0.652109
Gm16170	2.33835	-1.62144	0.019532	0.652109
Phxr4	-1.05702	1.87433	0.0195372	0.652109
Enpp6	2.1551	-0.89199	0.0195493	0.652109
Il22	-3.32451	-1.44644	0.0195498	0.652109
Tmem200a	3.17642	-1.95091	0.019567	0.652109
Slc22a20	5.24371	-1.95978	0.0195906	0.652109
Gm11264	5.24371	-1.95978	0.0195943	0.652109
Gm48004	5.18195	-2.00355	0.0196067	0.652109
Gm47161	5.18195	-2.00355	0.0196116	0.652109
Mroh8	1.64448	-0.83046	0.0196159	0.652109
Gm11399	3.28184	-1.91967	0.0196541	0.652545
Gm20681	2.8805	-1.64609	0.0196816	0.652545
Ahcyl2	0.713828	4.83909	0.0196899	0.652545
Arhgap29	0.857569	2.84079	0.0196984	0.652545
Tenm4	1.18662	0.39798	0.0197046	0.652545
Gm18627	4.61838	-2.29642	0.0197127	0.652545
Fgf12	4.61838	-2.29642	0.0197147	0.652545
Gm37307	3.57102	-1.73692	0.0197231	0.652545
Vmn1r70	3.76388	-1.63085	0.0197678	0.653635
4930532G15Rik	1.05592	0.42096	0.0197879	0.653908
Pcdhb4	2.85035	-1.33007	0.0198061	0.654084
Gm11420	-5.17784	-2.03828	0.0198168	0.654084
Scamp5	2.30089	-1.11143	0.0198518	0.654539
Bicc1	3.57794	-1.71494	0.0198542	0.654539
Gm39929	-2.6356	-1.63927	0.0198706	0.654693
Rab39b	2.31882	-1.21506	0.0199103	0.654885
Gm38075	1.70215	-0.82132	0.019959	0.654885
Gm18852	-1.19674	0.89819	0.019975	0.654885
Tmem232	4.83575	-2.18034	0.0200193	0.654885
Tcp10c	4.83575	-2.18034	0.0200203	0.654885
AI463170	4.83575	-2.18034	0.0200239	0.654885
Gm45056	4.83575	-2.18034	0.020027	0.654885
Gm40055	4.83575	-2.18034	0.02003	0.654885
Gm10848	-0.976516	0.239018	0.0200542	0.654885
Col14a1	2.17944	-1.05086	0.0200614	0.654885
0610040J01Rik	1.95806	-0.730125	0.0200721	0.654885
Gm43808	3.33221	-1.88683	0.0200856	0.654885
Ccdc170	2.31574	-1.14131	0.0200885	0.654885
Lcn12	2.37635	-1.62673	0.0201187	0.654885
Gm16463	4.92892	-2.15836	0.0201222	0.654885
4930507D10Rik	4.92892	-2.15836	0.0201261	0.654885
1500032F14Rik	4.3748	-2.38454	0.0201272	0.654885
Cdh2	4.06836	-1.46813	0.020131	0.654885
Celf6	4.92893	-2.15836	0.0201314	0.654885
Syt13	-2.21101	-0.626552	0.0201334	0.654885
Gm48248	4.06836	-1.46813	0.0201358	0.654885
C230012O17Rik	4.92893	-2.15836	0.0201362	0.654885
D630039A03Rik	1.11081	1.28814	0.0201821	0.655994
Zfp385b	3.51143	-1.77745	0.020233	0.657054
Hormad2	-1.15674	0.874927	0.0202384	0.657054
Gm34923	3.29025	-1.89221	0.0202645	0.657176
S100a6	0.687143	4.27004	0.0202658	0.657176
Gm45280	-1.32768	-0.284474	0.0203607	0.659867
Gm29677	-1.54726	-0.58372	0.0203816	0.659955
Gm7074	-2.17152	-1.47163	0.0203872	0.659955
Cerkl	-0.985876	1.46702	0.0204138	0.66043
Gm31577	-4.52336	-0.745016	0.0204315	0.660454
Styxl1	-4.94877	-2.19467	0.0204383	0.660454
Ly6c2	1.0725	4.77571	0.0204853	0.660613
Pcdhga7	-1.14702	-0.235803	0.0205021	0.660613
Syn2	3.57704	-1.74592	0.0205096	0.660613
B230334C09Rik	1.31491	0.156367	0.0205267	0.660613
Brd8dc	2.71786	-1.35998	0.0205407	0.660613
Tcp10b	5.5114	-1.80747	0.0205484	0.660613
Ighv1-7	5.5114	-1.80747	0.0205541	0.660613
Gm14546	5.5114	-1.80747	0.020559	0.660613
Pfn4	1.58724	-0.347594	0.020592	0.660613
Gm49272	4.41174	-2.37576	0.0205995	0.660613
Trpc4	4.41174	-2.37576	0.0206035	0.660613
Slc23a4	1.13761	1.243	0.0206043	0.660613
Gm14385	4.41174	-2.37576	0.0206043	0.660613
Arhgef25	0.957695	-0.199863	0.0206281	0.660613
Rpl36-ps3	1.90169	1.43142	0.0206315	0.660613
4930481B07Rik	-1.19394	0.162215	0.0206438	0.660613
LT629149.2	3.72697	-1.02071	0.0206456	0.660613
Gm16570	-1.12164	0.214094	0.0206998	0.661668
Pde6h	1.39954	0.40922	0.0207025	0.661668
Gm45289	-1.01854	1.2742	0.0207238	0.661969
Gm43664	4.47287	-2.3632	0.0207388	0.662066
Gm37437	-1.17598	0.423156	0.0207926	0.663403
Ccdc92b	3.89114	-1.52955	0.0208321	0.664075
6330549D23Rik	1.15134	0.70031	0.0208376	0.664075
Lurap1	0.861986	1.30072	0.0208611	0.664293
Klf4	0.70445	6.0656	0.0208684	0.664293
Rasgrp1	1.04085	0.804051	0.0208806	0.664301
Anp32b	-0.585479	10.0687	0.0209345	0.66548
Gm43010	-1.33824	0.535127	0.0209417	0.66548
Gm49519	-3.09077	-1.69291	0.0209646	0.665826
Gm48356	3.5103	-1.85164	0.020992	0.665937
Gm15823	1.92111	-0.949297	0.0209921	0.665937
I830134H01Rik	4.11098	-1.43974	0.0210695	0.668012
Gm44937	-0.946691	1.51109	0.0210855	0.668138
1700110K17Rik	-2.29726	-1.26634	0.0211076	0.668272
1700008O03Rik	2.31323	-0.53049	0.0211138	0.668272
Gm15621	1.78495	-0.690376	0.0211286	0.668358
Myadm	1.73487	2.23477	0.0211809	0.669598
Adam8	1.01222	3.01289	0.021204	0.669598
4930404I05Rik	0.817385	0.769515	0.021204	0.669598
March3	-0.795662	1.7263	0.0212648	0.671136
Gm12287	5.31484	-1.99923	0.0212846	0.671379
Gm45130	4.70662	-2.27787	0.0213107	0.67182
Sf1	-2.21472	0.703691	0.0213521	0.672351
Gm22043	-1.9848	-0.647954	0.0213858	0.672351
1700041G16Rik	1.42931	-0.263032	0.0213903	0.672351
Agr2	-2.02329	-0.479973	0.021401	0.672351
Gm17083	-0.73518	3.44022	0.0214141	0.672351
Rbm25	-0.484119	8.49282	0.0214174	0.672351
Efhd1	1.48929	0.620057	0.0214373	0.672351
Gm47147	-1.10371	-0.286223	0.0214432	0.672351
Gm43834	4.99491	-2.11042	0.0214453	0.672351
Atp1a2	4.99491	-2.11042	0.0214487	0.672351
Gm48127	-2.82318	-1.87105	0.0214968	0.673476
Eef2-ps2	3.6814	-0.380959	0.0215249	0.673978
Hmgn2-ps1	-1.81905	0.612213	0.0215419	0.67403
Ccdc136	2.22424	-0.985664	0.0215668	0.67403
4430402I18Rik	-1.66171	-0.734699	0.0215693	0.67403
Svopl	2.29404	-1.39307	0.0215752	0.67403
Gm44206	-1.92006	-1.11816	0.0215961	0.674305
Gm10420	-2.41961	-0.271442	0.021616	0.674545
Gm49310	-1.00111	0.965674	0.0216841	0.676289
2010013B24Rik	1.236	-0.218529	0.0217051	0.676392
Myo9a	0.601552	6.27149	0.0217117	0.676392
Evi2a	0.803407	4.29848	0.0217289	0.676547
Mospd3	-0.709059	5.68997	0.0218305	0.678191
Gm7809	1.04466	0.187296	0.0218325	0.678191
Gm29670	1.04932	-0.212416	0.0218538	0.678191
Gm43445	1.12455	0.75122	0.0218761	0.678191
Gm42515	-0.979782	0.778437	0.0218958	0.678191
D630023F18Rik	1.17382	-0.223707	0.0219156	0.678191
Gm2178	-1.304	-0.398031	0.0219366	0.678191
Tmem221	1.34208	0.489146	0.0219428	0.678191
4930405D01Rik	4.90358	-2.16432	0.0219473	0.678191
Olfr351	4.90358	-2.16432	0.021949	0.678191
Gm43534	4.90358	-2.16432	0.0219512	0.678191
BC147527	0.749687	3.42067	0.0219582	0.678191
Eps8	0.704569	4.66173	0.0219665	0.678191
Gm16059	1.21464	0.266898	0.0219704	0.678191
Gm15575	1.21931	-0.132429	0.0219781	0.678191
Nmbr	3.7004	-0.764194	0.0219881	0.678191
Gm29017	-1.35252	-0.00758021	0.0219895	0.678191
Ier3	-0.802204	5.47127	0.0220279	0.678735
Slc25a42	-0.972707	1.99503	0.0220316	0.678735
Gm49534	2.62338	-1.40189	0.0221214	0.680993
Gm43965	2.05608	-1.34425	0.0221295	0.680993
Gm44253	-2.16764	-1.30138	0.0221527	0.681068
Drc7	-0.758949	2.89513	0.0221564	0.681068
Cubn	2.35742	-0.359107	0.0221863	0.68161
Armc2	1.16254	0.883935	0.0222112	0.681996
4833405L11Rik	4.54287	-2.31303	0.0222283	0.682143
Garnl3	1.53054	0.39968	0.0222558	0.682611
Rpl34-ps1	0.996871	3.92395	0.0223118	0.683934
Lyz1	1.09214	-0.441119	0.0223663	0.683934
Vmn2r108	4.58993	-2.30258	0.0224031	0.683934
Gm4835	2.72382	-1.76034	0.0224076	0.683934
Myot	5.14628	-2.01307	0.0224129	0.683934
Pnma2	5.14628	-2.01307	0.0224181	0.683934
Gm31517	3.49881	-1.18826	0.022423	0.683934
Pp2d1	-0.872432	2.76649	0.0224238	0.683934
Ak9	1.84929	-0.963944	0.0224315	0.683934
Cers1	4.50125	-2.32403	0.0224336	0.683934
Dbn1	1.07637	1.68717	0.0224439	0.683934
Gm31597	0.985892	0.227248	0.0224469	0.683934
Gm32284	3.69584	-1.67358	0.0224918	0.684205
Gm37475	5.05694	-2.12848	0.022495	0.684205
Catsperd	-1.94012	-0.804449	0.0225061	0.684205
Fam174b	-0.744949	2.65099	0.022508	0.684205
Rab13	1.33812	0.0276221	0.0225175	0.684205
Optc	-2.59467	-0.604612	0.0225375	0.684328
Gm37168	1.49464	-0.581243	0.0225462	0.684328
Plppr2	1.91824	-1.07019	0.022566	0.684556
Gm49173	3.34741	-1.89932	0.0225897	0.684901
Gm48321	-2.95181	-1.4833	0.0226154	0.685169
1700087I21Rik	3.30889	-1.86465	0.0226233	0.685169
Epha3	5.07986	-2.05878	0.0226659	0.685583
Gm33251	5.07986	-2.05878	0.022672	0.685583
Hsd3b2	5.07986	-2.05878	0.0226779	0.685583
Adap2	0.967811	2.06206	0.0226864	0.685583
Loxhd1	2.94282	-1.17954	0.022723	0.686315
Gm23167	-3.14924	-2.14357	0.0227358	0.68633
E130310I04Rik	1.99283	-1.03592	0.0227662	0.686872
Arap3	-0.796398	3.51013	0.0227921	0.687281
Gm44157	2.74895	-1.3573	0.0228307	0.687869
Tnc	1.83668	-0.791075	0.0228426	0.687869
Cnih2	2.35133	-1.63473	0.0228585	0.687869
Gm37416	-1.08916	0.723495	0.0228862	0.687869
H2-T-ps	1.09236	1.15178	0.0229001	0.687869
Hus1b	-1.96351	-0.729802	0.022928	0.687869
Klk1b22	5.43092	-1.85525	0.022943	0.687869
Igkv4-58	5.43092	-1.85525	0.0229477	0.687869
Gucy2f	3.82971	-1.56894	0.0229818	0.687869
Pfn1	-0.535917	8.33678	0.022983	0.687869
Gm45399	-0.986366	2.12781	0.0230051	0.687869
Gm19510	3.21806	-1.93797	0.0230341	0.687869
Fam133b	-0.499891	6.01025	0.0230377	0.687869
Gm22301	-2.69954	-1.9161	0.0230388	0.687869
Rps6kl1	-1.11509	1.18154	0.0230408	0.687869
Gm10313	4.3438	-2.3908	0.0230558	0.687869
Sucnr1	4.82163	-2.18715	0.0230595	0.687869
Gm28892	-2.4877	-1.72551	0.023102	0.687869
Gm8617	4.83252	-2.21462	0.0231082	0.687869
Hr	4.83252	-2.21462	0.0231127	0.687869
Drd1	4.83252	-2.21462	0.0231173	0.687869
Gm43255	4.83253	-2.21462	0.0231219	0.687869
Prtg	2.363	-1.61344	0.0231487	0.687869
Gm19967	-1.09409	-0.172418	0.0231575	0.687869
Slc7a9	4.36245	-2.38641	0.023182	0.687869
Gm12488	4.36245	-2.38641	0.0231837	0.687869
Srms	-2.40584	-1.50022	0.0231913	0.687869
Kctd13	-0.753521	2.78924	0.0232393	0.687869
Gm8674	4.86005	-2.20854	0.0232808	0.687869
Slc37a3	1.12873	1.78165	0.023296	0.687869
Sik1	-0.542253	6.56746	0.0232983	0.687869
Gm15842	-1.02962	-0.0683923	0.023308	0.687869
Gm42696	4.74553	-2.2027	0.0233089	0.687869
Gm49669	-4.35468	-2.43223	0.0233248	0.687869
Zfp3	0.750137	2.27358	0.0233366	0.687869
Gm12828	-1.09965	0.678469	0.0233378	0.687869
Adam4	-1.06072	0.49373	0.0233399	0.687869
Olfr535	3.08605	-0.777326	0.0233501	0.687869
Hoxb3os	1.45254	-0.480194	0.0233575	0.687869
Ccdc36	-1.43445	-0.217063	0.0233795	0.687869
BC026513	3.43833	-1.22617	0.0233912	0.687869
Mucl3	3.67167	-1.64456	0.0233921	0.687869
Slc8b1	0.799182	3.51913	0.0234019	0.687869
Insig1	0.525386	5.6922	0.0234234	0.687869
Gm24497	-2.51096	-1.46536	0.0234426	0.687869
Gm47794	1.36503	-0.0996078	0.0234535	0.687869
Mid1-ps1	2.26287	-0.951247	0.0234593	0.687869
Lca5l	1.67273	-0.318157	0.0234688	0.687869
Gm16141	0.73815	0.0508873	0.0234811	0.687869
Zfp410	-0.576944	5.24556	0.0235542	0.687869
Gm13166	2.68448	-1.43254	0.0235769	0.687869
Ddx43	1.52023	-0.427794	0.0236098	0.687869
Gm16062	-1.89319	-1.05377	0.0236408	0.687869
Gm44794	4.40524	-2.37827	0.0236423	0.687869
Gm15233	4.70456	-2.24307	0.0236857	0.687869
Fermt1	3.195	-1.94332	0.0236873	0.687869
Tcaf1	1.09441	0.664491	0.02369	0.687869
Gm37363	3.195	-1.94332	0.0236913	0.687869
Rhox3g	4.70456	-2.24307	0.0236916	0.687869
Slfnl1	-1.97184	-0.567129	0.0236963	0.687869
Krt5	4.70456	-2.24307	0.0236965	0.687869
4933406K04Rik	3.42967	-1.82478	0.023698	0.687869
Eif4e1b	4.70456	-2.24307	0.0237008	0.687869
AL663045.1	4.70456	-2.24307	0.0237023	0.687869
Slc1a6	4.70456	-2.24307	0.0237079	0.687869
Vax2os	4.70456	-2.24307	0.0237106	0.687869
Vmn2r15	4.70456	-2.24307	0.0237161	0.687869
Atp7a	0.566243	4.89066	0.0237178	0.687869
Alx4	4.70456	-2.24307	0.0237218	0.687869
Gm1833	4.70456	-2.24307	0.0237269	0.687869
Gm17971	-1.08654	1.11493	0.0237322	0.687869
Gm10619	3.21381	-1.43035	0.0237451	0.687869
Pknox2	3.0394	-0.816533	0.023755	0.687869
Gm40999	4.49397	-2.35881	0.0238127	0.687869
Aldh3b2	4.49397	-2.35881	0.0238131	0.687869
Atp6v1fnb	-2.3822	-1.76575	0.0238187	0.687869
Rgs3	0.721788	3.76377	0.0238349	0.687869
Adgra2	0.852879	2.19426	0.0238902	0.687869
Gm26877	-2.74472	-1.87963	0.0238916	0.687869
Mfsd4b2	4.80524	-2.22069	0.0239042	0.687869
Gm28321	4.80524	-2.22069	0.023908	0.687869
Map3k9	1.01943	2.16804	0.0239289	0.687869
Gm47479	-1.47037	-0.249423	0.0239367	0.687869
Mdk	-2.46292	-1.25735	0.0239368	0.687869
Pnpla3	4.46255	-2.3651	0.0239401	0.687869
4930447J18Rik	4.46255	-2.3651	0.0239455	0.687869
Slc35f1	4.46255	-2.3651	0.0239464	0.687869
Tmem202	4.46255	-2.3651	0.0239502	0.687869
Olfr1212	4.46255	-2.3651	0.0239506	0.687869
Gm45140	4.76118	-2.19859	0.0239574	0.687869
Pomc	-1.02341	-0.259433	0.0239574	0.687869
Bpifb1	4.76118	-2.19859	0.0239613	0.687869
Gm42722	2.31818	-1.62777	0.024046	0.687869
Tnfaip3	-0.588808	7.90626	0.024047	0.687869
Exph5	1.01949	-0.427106	0.0240734	0.687869
4930597O21Rik	2.12541	-0.134221	0.0241108	0.687869
AI661453	0.827373	2.69253	0.0241258	0.687869
Ankef1	2.76597	-1.68686	0.0241499	0.687869
Lama3	1.19588	0.135084	0.0241549	0.687869
Gm42876	-0.97188	0.447942	0.0242046	0.687869
Asgr1	2.18516	-0.909718	0.0242146	0.687869
Gm49616	0.88243	0.469245	0.0242193	0.687869
Ano2	3.60806	-1.70286	0.024229	0.687869
Sdc2	1.18779	0.361694	0.0242333	0.687869
Selplg	0.498636	6.65219	0.024248	0.687869
Gm6867	-2.95408	-1.72902	0.0242503	0.687869
Igkv10-95	4.31622	-1.29892	0.024271	0.687869
Rpsa-ps7	-1.1688	0.879345	0.0243174	0.687869
Gm8714	4.88802	-2.20245	0.0243221	0.687869
Gm28996	4.88803	-2.20245	0.0243284	0.687869
Gm47372	-1.163	0.443272	0.024343	0.687869
Gm13656	5.55695	-1.87219	0.0243453	0.687869
Olfr536	4.71283	-2.2109	0.0243831	0.687869
Mycn	0.679456	4.33576	0.0243998	0.687869
Gm47664	-0.974234	1.81426	0.0244125	0.687869
Calml4	-1.0225	-0.170368	0.0244164	0.687869
Ptgs2	-0.755675	5.01234	0.0244218	0.687869
Spata31d1b	4.91509	-2.13016	0.0244458	0.687869
AI839979	1.35354	-0.141052	0.0244501	0.687869
Gm11190	4.91509	-2.13016	0.0244509	0.687869
Gm10548	-1.11958	0.394081	0.0244689	0.687869
Glis3	1.08376	1.23415	0.0244732	0.687869
Tlr12	1.0725	1.3637	0.0244774	0.687869
Cacna1i	3.07194	-2.00412	0.0245103	0.687869
Smim3	-0.509452	6.10264	0.0245304	0.687869
Gm15788	4.21095	-2.45271	0.024564	0.687869
Gm10509	1.1335	0.69541	0.0245665	0.687869
Gck	2.6898	-1.37053	0.0245836	0.687869
Cdh17	1.09256	0.103189	0.0246003	0.687869
Gm23887	2.00585	-0.779489	0.0246969	0.687869
Rhou	-1.56498	0.0378988	0.0246993	0.687869
Atf7ip2	2.73847	-0.909696	0.0247019	0.687869
Gm15441	-1.64004	-0.737164	0.0247052	0.687869
Gm7761	-3.71421	-0.158396	0.0247185	0.687869
Tshb	-0.993261	0.704063	0.0247357	0.687869
Gm43661	1.76399	-0.498211	0.0247771	0.687869
Gm43111	1.17068	0.574364	0.0247959	0.687869
Gm37052	-0.764122	3.18139	0.0248085	0.687869
Tecta	3.02085	-1.19876	0.0248207	0.687869
Gm16044	-1.76387	0.117068	0.0248422	0.687869
Gm28935	4.23113	-2.44822	0.0248643	0.687869
1700007E05Rik	4.23114	-2.44822	0.0248705	0.687869
Gm13680	0.977217	2.26197	0.0248774	0.687869
Adamtsl1	2.46707	-0.912388	0.0248833	0.687869
Zfp772	0.885971	2.30648	0.0249033	0.687869
Wdr89	0.75337	2.70545	0.0249241	0.687869
9130017K11Rik	4.87771	-2.17028	0.0249326	0.687869
Abca14	4.87771	-2.17028	0.0249367	0.687869
Olfr605	4.87771	-2.17028	0.0249414	0.687869
Nrg2	1.14462	-0.241882	0.0249431	0.687869
Ap3b2	4.87772	-2.17028	0.0249464	0.687869
Moxd2	4.87772	-2.17028	0.0249501	0.687869
Galnt9	4.87772	-2.17028	0.0249511	0.687869
Gm34237	-5.56861	-1.9045	0.0249545	0.687869
Olfr1226	4.87772	-2.17028	0.0249552	0.687869
1700126A01Rik	4.87772	-2.17028	0.02496	0.687869
Smtnl1	2.3727	-1.57583	0.0250698	0.687869
Clec1b	0.676533	0.165329	0.0250706	0.687869
Gm11205	-4.1894	-2.50332	0.0250707	0.687869
[truncated: 53,485 more rows]

## Sheet: D-Venn-diagrams
178 elements included exclusively in "Zeb2-DEGs":					143 common elements in "Zeb2-DEGs" and "Zeb2-DEGs rescue":						104 elements included exclusively in "Zeb2-DEGs rescue":						289 elements included exclusively in "Zeb2-DEGs":					32 common elements in "Zeb2-DEGs" and "Zeb1-DEGs":						45 elements included exclusively in "Zeb1-DEGs":
Gm43305					Sla2						Xcr1						Sla2					Cd74						Ptprv
Car1					Cd74						Gm6254						Gm15915					Ccl6						mt-Co3
Rps27a-ps2					Ccl6						Adcy4						H2-Ab1					Epcam						Gm42047
Crip1					Gm15915						Cacna1e						Plbd1					Gm43305						Gm13413
Scin					H2-Ab1						Psme2b						Car1					Cdcp1						Gm5879
mt-Nd3					Epcam						Prss30						Lgals3					Fcrla						Gm10282
Hgfac					Plbd1						Igkv5-39						H2-Eb1					Rps27a-ps2						Cacna1e
Tlr13					Lgals3						Igkv10-96						H2-Aa					Ctse						Vwf
L1cam					H2-Eb1						Gm42047						F13a1					Gm13611						Cd209a
Trib2					H2-Aa						mt-Atp6						Il13ra1					Serpinb10						Cryab
Uba52-ps					Cdcp1						Gm19154						Ciita					mt-Nd3						F2rl1
Slc45a3					F13a1						Ighg2c						Ifi207					L1cam						Tdgf1
Csf1r					Il13ra1						Gm5786						Fcgrt					Uba52-ps						Gpr63
Xlr3b					Ciita						Slc52a3						Psap					Rab11fip4						Capn11
Pglyrp1					Ifi207						Ggt1						Slamf7					Rpl17-ps4						Adcy4
Krt80					Fcgrt						Gm15516						Cfh					Igkv1-117						Slc15a2
Marveld2					Psap						Nostrin						Lsp1					Fyb2						Gm6474
Lsr					Fcrla						Plekhh1						Btla					Ildr1						Slc17a8
AB124611					Slamf7						mt-Co3						Rnd3					Ptpn7						Mat2a
Map3k9					Cfh						Gm11847						Cst3					Gm10263						Fcer1a
Mfsd2b					Lsp1						Amotl2						Ahnak					Gm16494						Dkk3
Rpl17-ps4					Btla						Gm15483						Lrrc3					Gm36723						Plce1
Cpa3					Rnd3						Ly86						Cd300c					Gprc5c						Ube2t
Dsg2					Cst3						Ifi209						Aif1					Ighv5-17						Arhgef17
Fgr					Ahnak						Tmem181b-ps						Itga1					Dpep2						Gm4342
Gm14548					Lrrc3						Lilra6						Id2					Skint3						St14
Cd300c2					Cd300c						Gm28437						Mpeg1					Ighv3-6						Igkv3-10
Acvrl1					Aif1						Plscr2						Olfm1					Gm11743						Ighv12-3
Gm35551					Itga1						Rpl31-ps11						Naaa					Kdf1						Cdr2l
Tmsb4x					Id2						Phf11b						Gm49594					Bmf						Gm10451
Igkv1-117					Mpeg1						mt-Atp8						Crip1					mt-Nd4l						Gm24447
St8sia6					Olfm1						Spon1						Alcam					Igkv6-13						Gm24270
Fyb2					Naaa						Ocstamp						Scin											Igkv16-104
S100a6					Gm49594						Igkv1-135						Fgd2											AC020971.1
Ms4a2					Ctse						Jchain						Ifi205											Ighg2c
Chil5					Gm13611						Eif2s3x						Tgfbi											Neo1
Gm5111					Serpinb10						Adam23						Hgfac											Igkv6-32
Patj					Alcam						Pkib						Tlr13											Gm15445
Il1b					Fgd2						Mobp						Dpp4											Rpl13-ps1
Cma1					Ifi205						Rps2-ps9						P2ry6											Gm4735
2900097C17Rik					Tgfbi						Gm10925						Rnf144b											Gm11545
Sult1a1					Dpp4						Sh3bp4						Podxl											Mapk13
Cst7					P2ry6						Gm5619						Trib2											Flrt1
Phlda2					Rnf144b						A330084C13Rik						Fgfr1											Gpc2
Gm7867					Podxl						Gm6793						Rasgrp3											Gm29966
Cd300lg					Fgfr1						Smoc1						Slc45a3
Pde10a					Rasgrp3						4930519G04Rik						Csf1r
Ccl9					Irf5						Igkv3-10						Xlr3b
Gm10263					P2ry10						Col6a4						Pglyrp1
Gm16494					Anxa2						Rnf17						Irf5
Gramd3					Rab11fip4						Osm						Krt80
Cd6					Kmo						Rab30						Marveld2
Alox5ap					Spta1						5830411N06Rik						P2ry10
Gsn					Slc46a3						Igkv16-104						Anxa2
Gm32536					Lrrk2						Ric1						Kmo
Bgn					Jaml						Tex11						Lsr
Ptms					2020-03-01						Igkv2-112						Spta1
Rab44					Itgb7						Slc7a2						Slc46a3
Sowahc					Cyp27a1						Siglech						AB124611
Ighv5-17					Cd52						Ighv7-1						Map3k9
Ighg2b					H2-DMb1						Kdr						Mfsd2b
Cdk6					Rassf4						Clec5a						Lrrk2
Nccrp1					Ifi30						Igkv6-32						Jaml
Cldn1					2020-09-03						4921501I09Rik						2020-03-01
Cx3cr1					Tbc1d9						Slamf8						Itgb7
Tgm2					Gpr141						Gm37199						Cpa3
Gm15710					Prr5l						Islr						Cyp27a1
Cyp2s1					Gpr35						Gm9530						Cd52
Rpl13-ps6					Kremen2						AC109619.1						H2-DMb1
Olfr369-ps1					Ckb						Ak7						Dsg2
Mcub					Ighv1-55						Igkv4-57						Rassf4
Myl10					Rab39						Gramd2						Ifi30
Ighv4-1					Zfp366						Ccr5						2020-09-03
Gm3699					Shtn1						9330102E08Rik						Tbc1d9
Tmsb10					Rasgrp4						Zbtb10						Fgr
Mt2					Pid1						Lrrc4c						Gm14548
Plekho1					Kbtbd11						Ighv1-5						Gpr141
Mpo					Strip2						Gpr63						Prr5l
Cdk14					Mycl						Ighv1-26						Gpr35
Epdr1					Cxcr3						Gm10736						Kremen2
Xdh					Anpep						Gdpd2						Ckb
Gm16332					Tlr3						1600010M07Rik						Cd300c2
Itgb4					Pirb						Ear6						Ighv1-55
Ranbp1					Tlr1						Errfi1						Acvrl1
Crybg1					Gm38410						Ighv6-6						Rab39
Plxdc1					Clec9a						Hnrnpa3						Gm35551
Gm10182					Rpl17-ps3						Olfm5						Tmsb4x
Gm12551					Synm						Cd68						Zfp366
H2-Ob					Clec1a						Igkv17-121						Shtn1
Skint3					Gm6377						Evc2						St8sia6
Pdzph1					Tlr9						Gm18914						Rasgrp4
Sgk1					Bcl6						Eppk1						Pid1
Gzmb					Irf8						Rpl7a-ps14						Kbtbd11
Zxda					Ildr1						Pde4b						Strip2
Rps18-ps1					Atp1b2						Dnah9						S100a6
Metap1d					Ptpn7						Gm8979						Mycl
Ces2g					Il18r1						Gm43914						Cxcr3
Cxcl10					Cd226						Mlip						Anpep
Plekhm3					Rnase6						Gm13093						Tlr3
1810073O08Rik					Gm36723						Adra1a						Ms4a2
Bcam					Sgsm1						Gm13561						Chil5
Gm11743					Phf11a						Gm15445						Pirb
Kdf1					Gprc5c						Ddr2						Gm5111
Ppfia4					Il10ra						Plk4						Patj
Mab21l2					Gcsam												Tlr1
Tmem106a					Adam19												Gm38410
Perp					Zbtb46												Clec9a
Igkv5-43					Hepacam2												Rpl17-ps3
Gm32817					Tmem50b												Synm
Gcnt4					Igkv12-89												Il1b
Wdfy4					Fap												Clec1a
Bmf					Gm15448												Gm6377
Pcdh17					Ppm1m												Cma1
Olfr1418					Pik3r5												2900097C17Rik
Gpr183					Dpep2												Tlr9
Gm13133					Igkv15-103												Bcl6
Gdpd5					Igkv3-4												Sult1a1
Ermap					Ifi211												Irf8
Slc31a2					Car2												Cst7
Kprp					Gm13232												Phlda2
Olfr248					Ighv3-6												Atp1b2
Fbp1					Gpr33												Gm7867
Arap3					Ptpro												Cd300lg
Stbd1					Gm8226												Pde10a
Gm9844					Bmpr1a												Il18r1
Gm7336					Igkv10-94												Ccl9
Lax1					5031439G07Rik												Cd226
Ust					Emilin2												Gramd3
Unc93b1					Asah1												Cd6
Gm49832					Ccr2												Rnase6
Cd2ap					Ece1												Alox5ap
Prkag2					Slfn5												Gsn
Cdk18					Cd86												Gm32536
Nfatc2					Aldh1a1												Sgsm1
Dus2					Apba1												Bgn
Btnl9					Tlr11												Phf11a
Gm19951					Ppt1												Ptms
Gm15232					Filip1l												Il10ra
Arhgap5					Gpr141b												Rab44
Batf3					Gm35853												Sowahc
Lifr					Lrrc25												Gcsam
Sema4a					Fam129a												Ighg2b
Mns1					Igkv6-13												Cdk6
Carmil1																	Nccrp1
Gpr137b																	Adam19
Igkv6-17																	Zbtb46
Zfp457																	Cldn1
mt-Nd4l																	Cx3cr1
Leap2																	Hepacam2
Igha																	Tgm2
Ighv1-53																	Gm15710
Rgmb																	Cyp2s1
Ighv1-20																	Rpl13-ps6
Gna14																	Tmem50b
Gm23887																	Olfr369-ps1
Gm10231																	Mcub
Gm15931																	Myl10
Grap2																	Ighv4-1
Ighv1-15																	Gm3699
Nlrp6																	Tmsb10
Kctd12																	Mt2
Gm16731																	Plekho1
Gm49654																	Mpo
Gm50492																	Cdk14
Fam91a1																	Epdr1
Tmem8																	Xdh
Ccr9																	Gm16332
Kif5a																	Igkv12-89
Gm14008																	Itgb4
Cxcl16																	Fap
3830403N18Rik																	Gm15448
Igkv12-46																	Ranbp1
mt-Co2																	Ppm1m
Tbxa2r																	Crybg1
Ctss																	Pik3r5
Trbv13-2																	Plxdc1
Ltf																	Gm10182
Gm16409																	Gm12551
																	H2-Ob
																	Igkv15-103
																	Pdzph1
																	Sgk1
																	Gzmb
																	Igkv3-4
																	Ifi211
																	Zxda
																	Rps18-ps1
																	Car2
																	Metap1d
																	Ces2g
																	Gm13232
																	Cxcl10
																	Plekhm3
																	1810073O08Rik
																	Bcam
																	Gpr33
																	Ptpro
																	Gm8226
																	Bmpr1a
																	Ppfia4
																	Mab21l2
																	Igkv10-94
																	Tmem106a
																	Perp
																	Igkv5-43
																	Gm32817
																	5031439G07Rik
																	Emilin2
																	Gcnt4
																	Wdfy4
																	Pcdh17
																	Olfr1418
																	Gpr183
																	Gm13133
																	Asah1
																	Gdpd5
																	Ermap
																	Slc31a2
																	Ccr2
																	Ece1
																	Slfn5
																	Kprp
																	Olfr248
																	Fbp1
																	Arap3
																	Stbd1
																	Gm9844
																	Gm7336
																	Lax1
																	Ust
																	Unc93b1
																	Gm49832
																	Cd2ap
																	Prkag2
																	Cdk18
																	Nfatc2
																	Cd86
																	Dus2
																	Btnl9
																	Gm19951
																	Gm15232
																	Arhgap5
																	Batf3
																	Lifr
																	Aldh1a1
																	Sema4a
																	Mns1
																	Carmil1
																	Gpr137b
																	Apba1
																	Igkv6-17
																	Zfp457
																	Tlr11
																	Leap2
																	Igha
																	Ppt1
																	Ighv1-53
																	Rgmb
																	Ighv1-20
																	Gna14
																	Gm23887
																	Gm10231
																	Gm15931
																	Grap2
																	Filip1l
																	Ighv1-15
																	Nlrp6
																	Kctd12
																	Gm16731
																	Gm49654
																	Gm50492
																	Fam91a1
																	Tmem8
																	Ccr9
																	Kif5a
																	Gpr141b
																	Gm14008
																	Cxcl16
																	3830403N18Rik
																	Igkv12-46
																	mt-Co2
																	Tbxa2r
																	Gm35853
																	Ctss
																	Lrrc25
																	Fam129a
																	Trbv13-2
																	Ltf
																	Gm16409

## Sheet: E-Zeb1-Zeb2-DEGs_list
Sla2
Cd74
Ccl6
Gm15915
H2-Ab1
Epcam
Gm43305
Plbd1
Car1
Lgals3
H2-Eb1
H2-Aa
Cdcp1
F13a1
Il13ra1
Ciita
Ifi207
Fcgrt
Psap
Fcrla
Slamf7
Cfh
Lsp1
Btla
Rnd3
Cst3
Ahnak
Lrrc3
Cd300c
Aif1
Itga1
Id2
Rps27a-ps2
Mpeg1
Olfm1
Naaa
Gm49594
Crip1
Ctse
Gm13611
Serpinb10
Alcam
Scin
mt-Nd3
Fgd2
Ifi205
Tgfbi
Hgfac
Tlr13
Dpp4
P2ry6
Rnf144b
L1cam
Podxl
Trib2
Uba52-ps
Fgfr1
Rasgrp3
Slc45a3
Csf1r
Xlr3b
Pglyrp1
Irf5
Krt80
Marveld2
P2ry10
Anxa2
Rab11fip4
Kmo
Lsr
Spta1
Slc46a3
AB124611
Map3k9
Mfsd2b
Lrrk2
Jaml
2020-03-01
Rpl17-ps4
Itgb7
Cpa3
Cyp27a1
Cd52
H2-DMb1
Dsg2
Rassf4
Ifi30
2020-09-03
Tbc1d9
Fgr
Gm14548
Gpr141
Prr5l
Gpr35
Kremen2
Ckb
Cd300c2
Ighv1-55
Acvrl1
Rab39
Gm35551
Tmsb4x
Zfp366
Shtn1
Igkv1-117
St8sia6
Rasgrp4
Pid1
Fyb2
Kbtbd11
Strip2
S100a6
Mycl
Cxcr3
Anpep
Tlr3
Ms4a2
Chil5
Pirb
Gm5111
Patj
Tlr1
Gm38410
Clec9a
Rpl17-ps3
Synm
Il1b
Clec1a
Gm6377
Cma1
2900097C17Rik
Tlr9
Bcl6
Sult1a1
Irf8
Ildr1
Cst7
Phlda2
Atp1b2
Gm7867
Ptpn7
Cd300lg
Pde10a
Il18r1
Ccl9
Cd226
Gm10263
Gm16494
Gramd3
Cd6
Rnase6
Gm36723
Alox5ap
Gsn
Gm32536
Sgsm1
Bgn
Phf11a
Gprc5c
Ptms
Il10ra
Rab44
Sowahc
Ighv5-17
Gcsam
Ighg2b
Cdk6
Nccrp1
Adam19
Zbtb46
Cldn1
Cx3cr1
Hepacam2
Tgm2
Gm15710
Cyp2s1
Rpl13-ps6
Tmem50b
Olfr369-ps1
Mcub
Myl10
Ighv4-1
Gm3699
Tmsb10
Mt2
Plekho1
Mpo
Cdk14
Epdr1
Xdh
Gm16332
Igkv12-89
Itgb4
Fap
Gm15448
Ranbp1
Ppm1m
Crybg1
Pik3r5
Dpep2
Plxdc1
Gm10182
Gm12551
H2-Ob
Skint3
Igkv15-103
Pdzph1
Sgk1
Gzmb
Igkv3-4
Ifi211
Zxda
Rps18-ps1
Car2
Metap1d
Ces2g
Gm13232
Cxcl10
Plekhm3
Ighv3-6
1810073O08Rik
Bcam
Gpr33
Gm11743
Ptpro
Gm8226
Kdf1
Bmpr1a
Ppfia4
Mab21l2
Igkv10-94
Tmem106a
Perp
Igkv5-43
Gm32817
5031439G07Rik
Emilin2
Gcnt4
Wdfy4
Bmf
Pcdh17
Olfr1418
Gpr183
Gm13133
Asah1
Gdpd5
Ermap
Slc31a2
Ccr2
Ece1
Slfn5
Kprp
Olfr248
Fbp1
Arap3
Stbd1
Gm9844
Gm7336
Lax1
Ust
Unc93b1
Gm49832
Cd2ap
Prkag2
Cdk18
Nfatc2
Cd86
Dus2
Btnl9
Gm19951
Gm15232
Arhgap5
Batf3
Lifr
Aldh1a1
Sema4a
Mns1
Carmil1
Gpr137b
Apba1
Igkv6-17
Zfp457
Tlr11
mt-Nd4l
Leap2
Igha
Ppt1
Ighv1-53
Rgmb
Ighv1-20
Gna14
Gm23887
Gm10231
Gm15931
Grap2
Filip1l
Ighv1-15
Nlrp6
Kctd12
Gm16731
Gm49654
Gm50492
Fam91a1
Tmem8
Ccr9
Kif5a
Gpr141b
Gm14008
Cxcl16
3830403N18Rik
Igkv12-46
mt-Co2
Tbxa2r
Gm35853
Ctss
Lrrc25
Fam129a
Igkv6-13
Trbv13-2
Ltf
Gm16409
Ptprv
mt-Co3
Gm42047
Gm13413
Gm5879
Gm10282
Cacna1e
Vwf
Cd209a
Cryab
F2rl1
Tdgf1
Gpr63
Capn11
Adcy4
Slc15a2
Gm6474
Slc17a8
Mat2a
Fcer1a
Dkk3
Plce1
Ube2t
Arhgef17
Gm4342
St14
Igkv3-10
Ighv12-3
Cdr2l
Gm10451
Gm24447
Gm24270
Igkv16-104
AC020971.1
Ighg2c
Neo1
Igkv6-32
Gm15445
Rpl13-ps1
Gm4735
Gm11545
Mapk13
Flrt1
Gpc2
Gm29966

## Sheet: F-normalizedCounts
geneID	Zeb1-KO-1	Zeb1-KO-2	Zeb1-KO-3	DKO-1	DKO-2	DKO-3	Zeb2-Het-1	Zeb2-het-2	Zeb2-het-3	Zeb2-KO-1	Zeb2-KO-2	Zeb2-KO-3
Sla2	85.7667	102.118	97.031	350.055	342.96	389.816	115.063	137.028	175.3	160.241	265.919	209.111
Cd74	4237.65	3933.55	6638.5	22684.6	13622.1	16582.9	4978.98	8820.98	4943.34	8256.39	6335.8	11485.2
Ccl6	27.5442	19.9308	26.8314	191.624	103.179	221.232	66.2295	44.4628	13.0099	39.7868	57.1235	66.2336
Gm15915	383.789	204.028	316.903	61.9922	40.1057	42.9405	169.071	117.641	99.1616	139.229	74.8524	49.7329
H2-Ab1	4845.07	5874.07	7252.72	27089	13936.6	17885.5	5635.86	7050.02	5039.51	9377.65	8420.81	14820.5
Epcam	20.4844	44.7215	49.5111	199.154	238.768	204.025	42.7674	41.111	45.0759	24.7782	35.4549	20.7267
Gm43305	138.821	121.186	130.067	529.005	322.603	514.39	385.993	214.816	282.475	105.347	143.794	135.606
Plbd1	1227.13	1597.48	2157.41	9890.5	4474.96	5157.83	1356.51	1435.34	1407.38	3015.76	2222.9	4477.09
Car1	1746.65	917.079	1550.46	399.358	300.662	241.6	757.708	592.628	440.738	877.119	401.836	131.533
Lgals3	131.72	146.714	197.129	892.749	489.482	553.031	169.039	229.426	219.371	330.346	260.012	461.656
H2-Eb1	1150.55	1166.12	1789.92	6014.17	3528.24	3709.17	1271.98	1686.41	1069.8	2054.76	1566.96	3441.9
H2-Aa	3794.6	3587.03	6588.94	23683.2	13370.6	13746.7	4132.69	5547.26	4253.18	7140.39	6144.73	11858.9
Cdcp1	135.796	190.651	144.529	456.852	508.614	453.166	188.403	108.687	243.418	176.204	239.328	220.492
F13a1	999.336	463.898	622.478	179.781	123.582	152.483	651.809	454.431	216.354	238.398	205.841	39.4023
Il13ra1	8.22855	18.225	24.7268	190.907	80.327	140.672	21.3912	27.1156	4.99756	61.1212	51.215	65.2105
Ciita	229.725	279.885	330.301	1408.13	704.458	860.162	264.77	423.385	244.407	521.666	387.063	688.362
Ifi207	364.497	548.936	593.53	2115.86	1405.12	1254.27	335.04	434.98	419.709	854.671	713.062	1184.21
Fcgrt	64.3394	88.4842	77.4194	267.903	208.136	244.837	121.213	74.2773	62.0982	142.57	112.279	216.314
Psap	3621.04	4644.97	4365.48	14043	7716.06	9856.08	3583.77	4194.2	4367.38	6585.98	5818.73	8340.38
Fcrla	18.436	34.6433	43.3123	257.024	136.224	156.769	14.2515	13.7182	16.0275	18.5378	25.6072	32.0713
Slamf7	292.012	383.826	496.483	2184.61	1064.57	1127.55	362.552	308.351	355.6	653.628	542.676	843.644
Cfh	19.4017	19.0781	22.6991	279.991	69.0433	199.74	34.6276	30.8104	27.0422	58.4138	69.9273	78.6635
Lsp1	1217.92	1660.52	1447.25	4806.26	2599.98	3566.35	1603.99	1287.02	1756.97	1914.82	1934.33	2772.17
Btla	312.409	380.214	399.476	1476.77	854.148	877.341	378.849	271.881	390.662	597.809	573.207	839.502
Rnd3	165.422	204.166	284.862	1301.36	455.389	924.607	283.117	244.383	257.433	447.241	456.99	602.454
Cst3	4391.82	6573.52	7179.43	22314.3	11692.3	14381.4	6104.34	5644.44	4809.12	8464.5	8448.39	13197.4
Ahnak	2419.48	2456.39	3634.59	12267.3	5469.62	7319.57	2426.85	3779.56	3100.23	4298.24	3464.85	6054.7
Lrrc3	36.7607	45.6188	37.1705	154.329	100.778	154.639	15.2748	18.1197	9.00865	30.869	16.7457	153.062
Cd300c	9.20695	11.8387	12.3789	68.6861	40.2657	85.9241	5.06217	21.4339	16.0278	15.8679	7.8812	48.5612
Aif1	109.294	198.82	210.551	774.053	458.585	509.003	234.245	212.273	109.175	271.856	303.347	414.045
Itga1	40.8652	60.2272	52.6425	262.917	185.212	142.8	27.4858	29.6882	35.0608	104.611	65.0036	64.2028
Id2	323.676	464.951	710.14	2555.86	1320.64	1365.96	392.08	388.24	415.702	925.553	735.714	1062.07
Rps27a-ps2	161.339	367.862	125.991	36.409	29.8721	54.7827	50.9058	103.412	22.0251	352.698	261.98	41.4748
Mpeg1	2057.09	2200.15	3501.42	12320.7	5805.69	6228.49	1958.39	2123.96	2624.43	4175.13	3131.95	5861.12
Olfm1	138.839	153.182	135.235	677.483	339.742	382.281	79.4172	92.5236	132.229	283.414	226.526	363.323
Naaa	490.088	851.625	1172.6	4805.54	2109.55	2292.71	599.827	660.043	866.467	1743.9	1357.18	2718.32
Gm49594	62.3756	199.691	293.075	860.241	665.689	1963.1	565.284	71.1565	237.396	798.104	762.304	269.202
Crip1	1335.32	1420.57	1840.51	4782.52	3209.2	3012.22	1846.37	2131.86	1813.06	2564.04	2679.89	3489.55
Ctse	4776.66	6279.04	5174.79	9919.9	9499.34	10555.2	2659.06	2758.82	2678.52	487.165	327.97	497.908
Gm13611	38.9024	208.06	217.747	14.4479	4.86216	19.3477	48.8432	374.622	18.0163	160.326	162.507	132.52
Serpinb10	37.8098	64.8489	48.5213	273.984	146.501	158.914	55.0072	48.9803	22.0276	49.5188	77.806	85.9023
Alcam	577.839	705.731	788.636	2199.78	1301.18	1483.02	709.83	567.592	705.191	1097.36	1115.88	1199.77
Scin	233.764	252.609	180.674	68.6692	41.4137	92.3708	81.454	136.795	90.1482	110.866	84.7	21.7988
mt-Nd3	114.27	133.393	13.5016	294.699	1619.39	1288.66	124.203	10.6161	1323.28	121.425	106.368	53.8731
Fgd2	349.175	462.271	538.817	1492.83	893.036	1062.06	414.479	488.678	488.825	539.337	597.829	805.342
Ifi205	606.441	737.576	1115.83	4135.05	2044.32	1821.28	644.639	895.083	646.087	1608.41	1233.08	2067.22
Tgfbi	301.141	251.551	302.448	1124.99	494.197	900.984	317.745	302.541	236.394	503.066	412.67	628.331
Hgfac	8.19499	14.673	10.3295	56.7508	77.4462	48.3037	20.3584	20.5764	26.046	24.6716	96.5156	38.331
Tlr13	64.3528	93.9332	94.9519	472.353	165.002	353.304	77.3768	145.902	95.157	157.699	108.339	143.889
Dpp4	551.303	749.536	776.251	1955.62	1210.86	1528.12	677.236	680.54	644.086	895.401	896.251	1223.56
P2ry6	37.7571	33.6704	34.0699	217.226	92.8686	129.924	47.881	35.3764	23.0314	109.879	38.4131	131.428
Rnf144b	170.518	236.181	232.248	1030.98	405.024	622.837	242.378	207.871	252.427	488.937	395.927	431.674
L1cam	26.6185	67.5655	68.0945	303.597	135.217	268.472	114.063	116.359	75.1203	102.837	60.0794	68.3376
Podxl	96.9606	65.4712	101.144	467.272	215.173	280.266	128.325	63.0232	140.242	440.24	484.565	201.908
Trib2	108.213	77.3018	145.507	32.3433	17.3003	21.4653	36.6631	28.6046	35.0591	37.2708	28.562	20.731
Uba52-ps	0.0239749	4.66635	3.09213	385.878	1.60222	468.256	180.242	251.086	212.357	3.49043	5.90942	8.26441
Fgfr1	138.823	144.989	111.507	351.755	239.187	509.04	114.049	141.505	128.215	128.377	117.203	218.38
Rasgrp3	207.251	210.539	269.398	810.502	481.448	529.406	181.273	141.692	208.355	333.05	264.936	310.554
Slc45a3	148.988	92.851	105.306	21.9816	33.9793	19.3104	69.2723	47.948	30.0424	38.2273	15.7595	18.6561
Csf1r	194.941	139.385	149.691	61.1935	31.0537	39.72	80.4348	119.78	111.188	17.6229	35.4553	35.1822
Xlr3b	0.0364652	11.2698	3.11644	43.2082	42.2946	49.3963	33.6103	34.143	20.027	31.2354	5.91109	8.31515
Pglyrp1	353.208	334.587	330.332	699.29	692.769	727.011	481.693	713.473	454.763	553.6	465.853	435.824
Irf5	259.294	240.641	267.353	810.482	484.893	584.178	282.101	187.404	290.493	409.184	340.773	502.041
Krt80	110.236	92.9063	104.258	309.471	203.645	274.908	119.155	70.9707	133.229	155.874	98.4908	226.661
Marveld2	151.105	164.063	193.016	362.759	362.4	426.33	163.953	151.939	218.373	205.501	141.825	229.792
P2ry10	174.564	143.927	201.271	728.3	479.057	369.388	223.029	222.616	192.321	357.834	280.695	386.11
Anxa2	659.515	929.196	890.84	2209.07	1388.05	1668.8	1038.79	795.897	603.012	1286.91	1181.87	1370.57
Rab11fip4	112.282	96.5539	110.449	460.473	228.861	281.34	96.7348	120.964	116.196	119.593	104.399	106.631
Kmo	114.383	158.617	197.127	756.322	293.004	513.306	118.12	133.61	170.291	267.45	232.435	390.23
Lsr	15.3099	14.5338	15.4832	107.846	40.3395	79.4622	34.6159	44.4042	33.0523	37.2047	43.3345	27.9738
Spta1	148.016	108.33	171.33	30.4147	37.7246	53.7062	93.6801	86.8755	142.246	90.4377	50.2306	62.1233
Slc46a3	109.269	133.054	175.449	620.683	286.066	396.248	108.949	149.549	178.305	196.575	188.115	322.937
AB124611	93.8988	86.5779	77.4344	312.071	170.551	241.615	139.547	108.37	39.0541	146.118	144.779	181.144
Map3k9	31.6574	34.6053	37.1533	130.631	90.402	100.932	30.5268	38.9152	76.14	51.3341	61.0632	65.2104
Mfsd2b	518.602	546.157	537.814	265.366	212.674	226.578	431.806	393.926	345.58	276.417	264.935	112.884
Lrrk2	399.187	462.236	571.85	1636.98	817.659	1108.23	420.597	382.568	453.767	565.046	573.207	713.222
Jaml	82.7548	154.13	170.288	760.608	342.053	358.651	119.151	119.835	99.1637	230.265	191.07	306.387
Rpl17-ps4	24.5179	25.4447	34.0405	68.5147	108.49	132.098	51.9075	92.4978	145.256	29.2186	38.4097	22.7985
Itgb7	485.941	575.388	495.498	1478.41	739.969	1341.28	496.984	412.259	449.758	722.693	780.033	916.119
Cpa3	3368.82	2541.22	2471.28	1452.93	826.829	1507.74	1966.55	2216.23	952.598	1627.08	1280.36	1092.13
Cyp27a1	58.2233	79.3199	84.6271	394.42	167.169	202.942	82.4956	63.9815	67.111	82.2646	138.869	183.19
Cd52	457.396	631.863	794.81	1837.79	1425.62	1174.8	512.242	713.578	651.099	910.447	877.538	1416.09
H2-DMb1	181.758	224.218	324.085	838.457	491.765	608.878	256.63	291.101	251.422	325.004	291.529	535.144
Dsg2	9.24645	30.3665	14.4713	56.642	102.661	102.021	17.2869	20.6921	51.1004	30.0661	26.5932	54.8219
Rassf4	596.198	613.592	728.767	1843.76	1088.54	1298.31	563.179	484.191	522.882	1022.1	847.007	1123.15
Ifi30	22.4679	19.0132	30.9372	83.9106	65.3029	105.248	29.5314	28.5178	26.0415	79.6908	86.6704	92.128
Tbc1d9	141.908	123.866	183.713	610.49	357.952	338.249	116.092	92.5952	143.246	296.738	154.63	358.138
Fgr	23.4859	20.8589	29.9133	83.0576	63.0407	109.547	19.318	77.0497	22.0279	62.0547	35.4574	56.929
Gm14548	3.12166	9.07917	15.4267	84.1094	45.8585	44.0069	22.4146	11.5608	19.0326	47.8567	30.5328	50.711
Gpr141	75.4997	54.6017	54.7261	385.103	112.446	252.355	54.9924	58.1356	41.0642	139.119	79.7775	123.182
Prr5l	38.829	65.7619	48.5229	206.978	120.189	138.515	50.9109	58.173	54.09	85.1194	41.3669	66.253
Gpr35	114.385	158.607	205.38	811.467	362.636	384.424	124.239	150.574	99.1619	303.806	185.161	385.053
Kremen2	2.04273	2.76509	1.04665	32.3768	15.0471	19.3159	0	1.1467	2.00606	1.68584	7.87876	10.3242
Ckb	231.764	267.101	328.235	1055.53	528.385	607.797	207.751	134.925	276.474	442.826	342.743	638.668
Cd300c2	22.395	11.7202	12.4081	78.0629	49.3151	69.7979	12.1974	16.0691	32.0645	16.7598	23.6375	32.0656
Ighv1-55	0	0	0	0	75.7878	49.4007	0	0	0	0	185.149	0.0507243
Acvrl1	21.482	24.4816	46.3899	186.69	88.2541	112.741	42.7684	19.6648	66.1227	93.9267	71.8976	78.6815
Rab39	19.4603	49.4026	37.1549	193.459	97.3734	117.036	25.4521	8.28083	48.0965	85.0493	66.9733	83.8471
Gm35551	108.227	114.817	137.273	214.295	394.155	375.859	154.782	187.244	216.368	197.466	238.343	259.82
Tmsb4x	7465.64	10249.2	10071.9	21433.5	17456.4	14648.8	9187.05	13937.9	7268.27	11275.7	12806.5	14734.7
Zfp366	228.709	235.106	394.272	1180.13	549.01	734.52	247.457	328.769	306.517	558.919	305.318	592.1
Shtn1	250.131	221.409	373.635	1415.85	566.188	684.039	208.774	169.045	193.326	365.752	332.894	564.136
Igkv1-117	2.02009	0	1.0347	111.789	286.943	0	0	0.273353	152.306	1.81265	0.000185199	0.00426138
St8sia6	139.862	144.932	149.675	44.9685	50.0314	22.5213	57.0223	80.8284	40.0601	68.3914	28.5631	23.848
Rasgrp4	56.179	63.7336	89.7694	334.197	161.405	184.687	70.2653	93.3865	42.0623	100.031	122.127	145.944
Pid1	60.2506	60.9839	85.6466	331.66	142.033	199.726	93.707	71.9164	51.0793	99.1202	119.172	194.571
Fyb2	24.47	22.7994	14.4828	82.2859	57.2748	74.092	50.9387	24.141	36.0595	23.1267	9.85014	14.503
Kbtbd11	512.506	684.801	683.351	1320.67	1014.15	1255.36	588.638	381.569	725.23	793.537	840.112	1134.53
Strip2	39.8071	35.4719	41.2844	221.5	96.2647	108.439	20.3573	23.9353	24.0404	49.5253	48.2609	108.635
S100a6	143.985	249.968	188.909	490.841	353.38	461.765	225.057	194.231	324.554	324.118	365.395	460.635
Mycl	104.156	110.218	160.994	530.84	251.745	317.852	105.903	132.351	111.185	171.807	134.931	241.165
Cxcr3	46.978	36.2728	76.331	303.696	152.222	148.17	58.0487	43.4786	60.1029	56.6159	60.0793	111.753
Anpep	259.295	195.867	311.716	1103.03	507.831	578.8	186.362	200.908	178.299	428.707	291.529	443.044
Tlr3	573.752	538.742	888.738	2590.63	1268.07	1345.55	538.731	544.67	563.952	1073.48	590.936	1377.78
Ms4a2	559.462	462.093	951.689	262.886	212.565	142.798	466.453	352.78	176.287	373.06	197.964	137.724
Chil5	13.3232	29.2879	23.7343	117.081	44.9599	126.732	38.6853	52.415	45.0747	34.4266	56.1394	102.423
Pirb	83.7411	129.578	97.0417	519.032	171.855	315.709	99.7966	85.7181	123.211	233.824	202.888	261.89
Gm5111	45.9068	41.0063	30.9941	91.4449	135.825	121.342	64.1542	43.5521	86.1519	63.6987	112.276	82.8225
Patj	163.377	266.359	208.521	390.691	432.134	547.685	162.92	220.414	334.573	200.109	206.828	341.57
Tlr1	29.5769	16.2193	29.9167	102.601	103.872	70.8531	19.3428	16.0686	25.0458	26.4882	56.1371	37.2767
Gm38410	8.24746	33.895	29.9069	178.258	84.7831	82.6631	22.4176	15.9924	12.0147	37.9925	55.1543	85.8777
Clec9a	311.406	291.587	614.125	2067.69	834.848	971.839	287.18	285.508	367.624	650.954	456.991	1062.04
Rpl17-ps3	9.18523	13.8243	4.16747	14.1518	11.9209	3096.18	5.07534	10.1493	8.01286	6.92455	2280.01	6.27083
Synm	8.22145	17.3369	20.6113	67.0158	45.8659	65.505	20.4057	5.87722	7.00583	35.5231	36.4394	4.19477
Il1b	50.0062	37.2419	51.6005	400.517	93.0254	155.687	61.0906	117.155	30.0392	71.7514	65.988	69.3609
Clec1a	141.873	80.9224	152.747	561.35	300.831	303.886	124.237	164.234	98.1595	167.35	143.795	285.663
Gm6377	42.929	56.4243	92.8427	311.295	162.511	171.799	34.6124	46.7018	39.0642	100.088	90.6104	104.551
Cma1	828.897	780.569	452.182	272.172	116.982	320.035	282.085	487.219	188.308	305.611	244.253	243.279
2900097C17Rik	1237.31	1540.11	1461.69	847.72	631.133	672.237	1607.06	911.379	1176.99	618.104	1325.66	1065.19
Tlr9	94.9877	112.026	187.812	587.638	260.925	362.957	120.166	107.386	138.235	283.466	146.751	313.633
Bcl6	261.329	215.982	268.381	1122.57	408.465	591.69	249.502	244.379	284.481	406.529	277.741	550.679
Sult1a1	83.6447	46.3265	56.7882	424.949	97.6444	302.834	132.415	110.618	36.0487	91.1714	102.429	146.967
Irf8	1321.04	1563.72	2204.89	6993.32	2629.81	3475.06	1274.03	1031.2	1268.14	2611.93	1772.8	2871.56
Ildr1	30.6493	41.047	38.1893	129.801	90.3739	89.115	28.5317	12.7249	21.0349	24.7649	26.5924	35.1804
Cst7	397.099	303.494	403.606	184.999	101.871	91.2544	343.226	198.779	191.317	210.824	192.054	172.889
Phlda2	4.14716	17.4811	13.4065	33.736	70.6287	70.8811	18.3018	65.6654	19.0229	38.0161	42.3511	75.5253
Atp1b2	316.295	51.6151	147.638	39.1389	16.2654	30.0643	129.346	103.9	85.1385	117.073	84.7002	24.9032
Gm7867	4.11878	15.8827	1.0749	46.6229	32.1977	60.1485	26.485	23.91	15.019	3.39955	64.9952	1.08471
Ptpn7	2868.64	3217	2771.66	1667.29	1536.58	1949.1	3342.41	3188.18	2880.86	3792.53	3869.63	3492.69
Cd300lg	22.4716	13.451	38.1312	144.273	64.2975	107.381	36.6467	56.909	40.0643	59.3445	54.1694	62.1091
Pde10a	74.518	85.7503	61.9578	22.0208	26.133	19.3151	38.6939	42.1761	35.0562	19.507	21.6669	11.4156
Il18r1	160.343	242.458	382.903	593.284	772.631	647.539	261.72	318.487	269.453	556.272	496.385	351.99
Ccl9	1809.99	1937.69	1509.2	930.684	857.49	1127.58	1578.53	1829.16	1008.7	883.89	1163.15	893.37
Cd226	43.9379	47.268	85.6174	170.365	189.616	151.401	39.6949	54.8176	78.1385	77.8678	71.8984	169.706
Gm10263	111.355	366.941	181.702	69.6056	55.9656	40.7839	26.4362	38.0243	339.612	350.763	96.522	516.485
Gm16494	33.6475	21.7513	25.8138	5.16442	4.46405	0	17.3029	0.231141	41.0911	23.8863	19.6989	37.2358
Gramd3	171.495	145.778	178.573	486.652	388.657	295.293	201.641	219.141	164.273	216.969	237.359	256.719
Cd6	21.4826	21.7074	49.4744	143.372	100.646	92.334	40.7207	44.5691	63.1113	108.342	38.4121	17.6554
Rnase6	421.634	437.598	542.952	1253.79	846.078	817.205	423.659	382.509	334.561	572.106	673.665	820.876
Gm36723	94.943	63.6046	133.113	554.665	186.695	288.855	58.0328	36.7831	121.22	100.06	77.8077	149.03
Alox5ap	1228.11	1386	1260.41	2171.65	2109.26	2124.13	1173.19	1558.56	1220.06	1368.37	1495.06	1520.67
Gsn	198.039	161.256	217.792	569.752	324.869	430.616	192.472	171.342	228.388	279.905	201.904	289.84
Gm32536	3.06953	0	7.17181	28.8422	27.3733	23.6117	13.2159	22.7873	28.052	21.2325	23.6375	25.8754
Sgsm1	19.4418	45.8471	21.7053	100.9	97.0775	79.4496	21.3693	34.1056	27.044	31.816	61.0616	38.3171
Bgn	47.007	87.6595	67.0975	129.581	174.817	202.968	80.4572	88.8778	41.0602	67.2131	142.808	110.764
Phf11a	103.14	154.166	129.034	582.613	270	249.112	81.4616	98.1157	87.1454	212.566	128.038	299.124
Gprc5c	1.06562	2.62023	10.2497	36.4676	40.9395	23.6015	6.12165	0.119696	6.01409	11.6782	0.986134	3.12556
Ptms	431.799	350.957	373.688	945.214	562.685	855.881	383.927	462.398	440.744	490.652	394.942	697.675
Il10ra	166.415	201.522	183.745	517.198	282.596	405.919	137.473	156.395	160.271	226.729	223.57	247.405
Rab44	975.848	528.704	487.271	306.983	213.819	183.611	588.653	502.355	293.487	472.243	312.21	139.804
Sowahc	116.345	70.0076	113.533	516.498	249.392	206.154	94.6993	152.701	68.1066	170.908	134.931	268.069
Ighv5-17	0.00749862	0	2.04099	0.622579	34.3142	82.7587	0	0.17492	25.0736	0	9.689e-05	1.02817
Gcsam	156.22	175.901	229.132	697.836	332.906	395.169	151.727	167.878	221.378	247.1	213.722	302.255
Ighg2b	442.663	8.75956	17.6335	0.758973	0.114939	8.6303	287.339	3.75943	3.99377	0	18.709	4.16541
Cdk6	36952.3	30100.9	33037.9	20710.4	16248.1	20804.3	25671	18381.5	25238.6	30437.7	21857.7	25092.6
Nccrp1	23.493	22.6938	31.9752	191.076	55.2363	83.7398	32.5564	121.604	40.0588	45.9717	71.8968	85.8964
Adam19	122.504	105.641	145.528	645.394	223.253	284.554	130.361	106.206	101.168	210.808	150.689	243.248
Zbtb46	183.756	100.936	270.39	821.583	396.929	480.006	147.675	118.765	110.182	257.738	177.282	335.367
Cldn1	15.3165	12.6474	19.5908	137.709	39.2085	48.296	18.3133	35.1306	19.0271	30.0885	24.6233	45.5177
Cx3cr1	105.099	72.8254	74.3403	27.1688	11.7313	34.3806	47.8847	37.5961	16.017	28.3939	32.5	8.32894
Hepacam2	33.6445	22.683	23.7562	150.24	44.9913	121.351	27.4987	34.0126	11.0087	23.8457	28.5624	47.5813
Tgm2	214.346	199.687	141.454	344.93	329.344	510.106	203.666	260.276	255.431	301.104	274.785	434.745
Gm15710	292.013	524.456	378.85	596.575	769.514	1479.84	577.416	524.315	1260.14	949.405	744.579	1816.67
Cyp2s1	9.24482	24.7621	18.5749	114.571	24.4883	131.038	12.1928	41.7913	16.0203	6.95613	36.4385	22.7748
Rpl13-ps6	5.20532	2472.55	12.4655	8.40183	10.3004	15.0432	7.14784	1.28928	4.0056	5.17486	10.8355	53.7062
Tmem50b	310.366	343.691	421.142	980.017	510.13	775.336	393.115	302.615	268.449	641.284	443.202	604.539
Olfr369-ps1	1491.04	1.50047	0.071428	0	0.0320075	2.15936	0	0	0	0	0	0
Mcub	7.16916	16.6624	4.16845	48.3863	29.8889	45.1009	25.5064	4.79389	9.00974	23.1264	7.88066	16.564
Myl10	123.576	218.929	191.991	322.034	393.161	402.702	225.056	217.019	308.525	253.253	353.575	328.149
Ighv4-1	0.00385383	0.943217	0.00290304	9.09725	0.355137	91.3988	0	1.41041	46.1153	0	0.00167304	52.6102
Gm3699	2.07133	4.56532	5.14763	3.13535	14.2437	366.349	3.01735	3.75463	571.016	5.28041	11.817	3.13229
Tmsb10	2081.57	2452.85	2474.35	4868.93	3917.93	3312.91	3055.21	4579.92	2176.67	3125.56	3720.92	4047.52
Mt2	20.4033	16.3166	19.6101	4.31529	2.31696	1.06183	22.4124	28.2248	2.99372	9.92912	0.000798686	1.05777
Plekho1	396.112	493.326	437.685	1215.69	702.101	745.255	569.293	536.625	398.668	670.496	582.071	592.129
Mpo	25423.6	11881.2	14092.6	9528.58	5051.03	3550.22	17553.3	8923.01	7119.01	18436.8	9301.31	3616.96
Cdk14	212.338	203.261	226.06	784.314	404.864	365.092	218.954	238.547	174.289	257.676	260.012	458.54
Epdr1	207.179	145.783	137.315	68.6797	65.1009	59.0499	90.6239	152.692	69.1086	55.0114	34.4718	31.08
Xdh	68.4121	82.9789	76.3877	358.009	123.8	182.54	74.3415	86.6138	49.0757	140.017	97.5048	95.2552
Gm16332	0	0	0	9.34802	7.99926	7.50804	0	1.1467	2.00606	0.876945	0.984987	1.03713
Igkv12-89	0	0	0	0.618946	0.382334	149.422	0	0	0	0	378.187	0.0538764
Itgb4	28.6058	29.9935	42.2924	77.0628	104.971	89.1222	45.8163	37.812	72.1293	14.925	45.3041	51.725
Fap	8.19829	12.7699	13.4055	41.5546	32.1034	44.0285	4.05818	5.73399	9.01982	4.29184	13.7896	44.4113
Gm15448	3.08209	5.5088	4.13255	45.2124	14.001	19.3091	1.00948	3.29101	0.998793	6.0981	22.6506	14.4956
Ranbp1	3.03362	0.848096	1.04334	122.017	6.19122	5.32811	2.02529	5.52677	1.99966	2.67673	2.95425	0.0111352
Ppm1m	378.757	482.403	400.529	1074.11	598.114	779.627	305.515	339.067	293.493	426.891	411.685	493.77
Crybg1	189.934	226.907	398.387	1007.21	548.909	535.843	156.805	227.314	425.732	334.734	389.032	525.843
Pik3r5	306.281	311.737	432.488	846.044	548.902	696.941	316.718	282.103	366.621	558.005	432.368	585.901
Dpep2	3.10951	10.1243	8.24852	26.2105	27.4815	40.8174	1.00555	2.3013	4.01065	4.37717	4.92514	11.3537
Plxdc1	26.5775	33.6756	44.3544	162.973	63.1857	105.229	31.5505	72.6187	22.0274	41.5439	56.1392	86.9158
Gm10182	0.00385383	0.943217	0.00290304	218.828	0.408511	1.03552	0	2.137	0	0.738929	159.542	0.0498442
Gm12551	11.3011	23.6397	40.1858	146.02	79.0014	66.5533	31.5616	30.8588	39.0679	42.4418	35.4577	98.2737
H2-Ob	537.006	674.738	739.087	1311.36	1048.39	1081.39	642.61	565.299	732.238	515.417	611.617	775.325
Skint3	2.09482	7.27861	11.3085	25.3434	31.9644	39.7392	0	27.8006	5.00009	5.27983	3.94051	11.3536
Igkv15-103	0	0	0	0	0.399441	204.198	0	0	0	0	365.384	0.0537642
Pdzph1	40.8185	24.4145	47.4534	4.9896	6.90752	12.9037	3.04468	1.28955	8.02286	15.0461	29.5437	2.1174
Sgk1	230.728	222.375	299.332	765.599	466.542	427.381	304.503	308.231	235.393	328.54	414.639	451.326
Gzmb	1068.79	866.211	622.499	378.146	129.623	452.127	367.652	329.938	225.374	480.233	290.543	135.664
Igkv3-4	0	0	0	0	118.224	1.03679	0	0	0	0	9.689e-05	1.02817
Ifi211	121.557	240.74	290.018	979.322	417.525	434.895	109.975	82.3912	182.318	325.026	287.589	444.065
Zxda	0	0	0	0	115.942	1.03685	0	1.07925	0	0.901819	9.64672e-05	0.00221807
Rps18-ps1	9.17656	5.33571	10.3057	10.7625	63.7421	81.6445	12.2164	16.9274	7.00483	6.12391	12.8032	14.4755
Car2	4470.42	7594.01	5612.47	9376.56	8790.54	10422	6173.59	4546.04	5694.62	8873.72	10102	8643.72
Metap1d	552.267	540.711	430.48	287.391	218.455	281.353	375.794	277.575	374.634	210.856	142.81	171.846
Ces2g	578.8	522.45	427.384	216.92	238.941	317.877	364.603	236.455	257.431	331.388	225.54	130.478
Gm13232	0	0	0	0	0.388846	167.682	0	0	0	0	0	0
Cxcl10	899.433	1428.91	1403.87	723.999	572.72	424.158	735.289	626.947	732.237	782.079	677.605	783.626
Plekhm3	346.078	333.643	398.442	1102.15	539.831	647.532	310.601	285.573	469.8	480.073	377.214	461.687
Ighv3-6	0.0164791	3.78246	1.04287	211.111	0.409409	14.9904	0	0	0	0	0	0
1810073O08Rik	150.069	173.267	141.434	263.568	244.742	370.499	141.548	154.134	168.285	184.198	152.659	269.113
Bcam	35.7635	61.2232	41.3036	76.1259	129.065	162.17	60.0753	59.4133	78.1348	123.123	90.611	140.768
Gpr33	19.4526	29.0913	47.4244	135.784	65.4097	100.937	13.227	8.1854	26.055	31.7874	66.9714	57.9632
Gm11743	9.22709	19.2643	13.4239	34.6496	53.5311	49.3947	21.3953	12.6633	17.0278	7.98015	5.90989	8.27862
Ptpro	61.2653	47.2198	92.8532	347.835	160.231	130.982	50.9138	45.7217	59.1016	93.8335	90.6109	158.344
Gm8226	43.8969	45.5547	44.3892	40.4034	43.9882	1853.68	27.4873	26.309	36.0638	44.255	55.1535	49.6929
Kdf1	13.2246	1.59437	13.3863	44.0858	42.252	40.797	6.08226	11.5008	26.0572	0	0.985141	3.08477
Bmpr1a	0.0389079	4.49521	11.2805	30.4766	21.9317	49.4194	2.02512	6.57978	0.99631	4.30644	20.6817	22.7431
Ppfia4	58.2144	68.3311	81.5263	276.564	152.161	123.467	31.5428	71.7071	56.0944	83.1758	91.5958	176.962
Mab21l2	4.07071	2.67803	3.10177	20.3815	12.7315	21.4799	5.07167	14.5647	7.00781	12.4659	4.92559	9.31795
Igkv10-94	0	0	0	0	0.379145	142.979	0	0	0	0	0	0
Tmem106a	81.6873	98.4631	98.0584	239.995	157.875	178.251	96.7348	107.339	131.224	125.702	155.613	212.183
Perp	139.858	153.181	134.204	268.714	233.255	275.983	192.47	208.92	203.342	255.145	140.841	233.942
Igkv5-43	0	0	0	0	0.37866	141.905	0	0	0	0	0	0
Gm32817	8.19564	12.7826	12.3785	0	1.10928	1.07475	0	0	0	0.876975	1.96931	0.00618618
5031439G07Rik	559.458	616.33	761.791	1631.85	782.273	1368.12	568.268	467.11	616.042	772.321	558.434	1002.02
Emilin2	789.091	658.288	570.869	424.822	241.396	295.304	676.217	738.73	612.03	718.394	417.595	509.318
Gcnt4	46.9269	34.537	38.2007	16.2858	5.9002	7.50201	9.14034	20.4351	21.0386	4.37241	6.89441	10.3306
Wdfy4	4183.5	3566.14	3850.38	9016.49	5069.39	6197.36	3372.96	3313.86	4241.17	5230.01	4167.07	5978.12
Bmf	20.4174	20.0027	21.6739	110.465	41.4363	55.822	20.3691	12.6887	22.0399	18.6278	16.7432	13.4739
Pcdh17	16.3159	12.678	14.4537	1.66977	1.21727	3.2276	16.3361	6.89409	0.992887	5.34128	0.000851724	7.21959
Olfr1418	5.15208	9.05524	15.4357	0	0.0165951	1.0785	0	2.137	0	0	18.7079	0.0250062
Gpr183	155.138	126.662	121.822	618.258	177.602	331.813	138.485	250.889	123.201	168.226	229.479	225.663
Gm13133	0.0136984	2.82747	1.03895	12.7122	14.7157	9.64937	2.02017	6.6807	4.0052	13.4333	1.97115	5.19185
Asah1	674.818	881.774	817.555	1614	1153.62	1245.69	707.791	584.72	747.263	954.762	871.629	1165.59
Gdpd5	22.4529	18.1219	24.761	90.0157	54.9583	49.3762	34.6579	14.9676	14.0171	46.112	38.4108	29.0099
Ermap	399.018	86.2779	227.11	72.1499	70.6247	26.8112	168.068	68.7054	95.1569	190.759	78.792	6.27398
Slc31a2	144.989	184.182	186.829	432.416	235.74	371.56	219.997	105.228	152.255	167.391	156.598	185.291
Ccr2	1538.45	1295.58	1913.8	5273.44	2017.02	2857.58	1149.78	983.193	983.659	1976.87	1714.69	2164.54
Ece1	1178.11	1312.97	1705.28	3161.83	1917.4	2323.87	1263.85	987.821	1229.08	1982.18	1399.53	2432.63
Slfn5	313.463	573.637	519.217	1490.38	755.873	778.541	263.744	286.735	563.964	573.042	434.338	713.212
Kprp	17.3417	17.316	13.4364	0	2.26736	4.31017	0	0	0	0.839283	3.93901	3.10322
Olfr248	9.18293	10.0394	7.24109	0	0.0165951	1.0785	1.00555	2.3013	4.01065	0.888167	0.000185947	1.03304
Fbp1	112.265	100.26	83.6351	189.015	176.068	206.182	143.611	108.453	73.1158	78.7511	167.429	78.7044
Arap3	409.332	358.31	294.222	216.351	114.488	121.328	254.6	254.581	211.353	245.418	207.812	127.365
Stbd1	11.2259	15.6191	6.22872	39.8326	47.7881	30.0475	4.04956	4.73441	19.0481	22.1982	1.97187	28.9364
Gm9844	224.61	248.869	290.049	545.917	546.319	389.796	281.059	586.523	240.397	320.57	383.123	457.531
Gm7336	1.11682	286.741	1.10383	2.6404	0.0457252	0	2.03321	1.21278	3.00709	1.76093	2.95425	1.0464
Lax1	150.07	195.23	123.901	225.332	359.948	387.676	165.978	211.276	308.528	278.944	332.893	391.282
Ust	10.2586	21.0238	20.6259	61.9512	34.5225	62.2884	13.2219	12.6832	28.0569	14.0423	23.6386	66.1623
Unc93b1	813.619	735.775	790.72	1586.87	1063.35	1311.2	745.467	685.19	876.482	884.801	764.276	1045.51
Gm49832	314.006	0.595874	0.0676753	0.8474	1.10889	0	3.04847	3.43231	4.00715	2.6766	0.985383	2.07175
Cd2ap	1365.92	1441.59	1428.66	2858.35	1862.49	2179.97	1223.1	1180.75	1357.29	1886.51	1627.04	2386.06
Prkag2	477.742	502.464	331.393	767.951	787.621	754.929	552.99	516.155	575.973	536.678	704.196	702.879
Cdk18	137.814	153.198	124.919	217.772	238.936	312.506	231.163	337.815	239.4	173.522	267.89	259.821
Nfatc2	611.474	419.267	613.154	1186.77	825.548	1035.21	621.219	605.246	776.314	717.38	729.804	937.852
Cd86	174.603	227.932	255.98	621.497	355.696	380.135	191.456	153.107	223.38	248.822	237.36	444.044
Dus2	111.286	132.219	119.745	64.5356	46.8802	38.6384	62.1168	66.1711	59.0975	87.652	141.822	65.2525
Btnl9	425.724	547.12	509.938	280.681	123.809	283.513	397.201	238.73	217.361	395.06	422.517	221.568
Gm19951	9.12396	3.54317	3.12103	36.5602	32.9673	12.8542	2.01668	5.68159	8.01875	4.32088	17.7269	16.5455
Gm15232	7.11629	5.4501	3.12056	20.2936	15.0619	35.4601	10.2065	6.79876	0.993882	6.14654	9.84878	11.3752
Arhgap5	470.609	408.399	479.999	1162.28	675.809	740.961	400.224	509.146	380.639	582.786	546.615	609.717
Batf3	18.4343	33.728	42.2809	197.832	101.81	43.988	17.2842	43.1788	36.0618	67.3325	38.4124	82.7859
Lifr	46.944	53.8691	31.0033	105.97	75.6212	125.651	27.4671	61.5155	63.1103	32.6682	45.3058	88.9658
Aldh1a1	232.775	289.063	265.293	391.54	460.652	511.167	241.367	204.393	186.311	233.784	277.739	293.984
Sema4a	186.814	135.672	231.194	574.038	314.56	351.141	227.12	114.368	183.31	328.621	220.617	350.91
Mns1	1709.96	2196.71	1606.23	1188.42	893.004	1244.63	1932.96	1307.52	1077.81	1648.29	1684.16	1328.15
Carmil1	106.178	124.931	108.395	273.901	183.016	200.802	51.9117	100.337	97.1663	140.847	93.5659	158.364
Gpr137b	13.3155	18.1537	28.8557	99.3777	34.6405	73.0197	44.8192	34.2618	29.0443	27.3613	45.305	62.0764
Apba1	66.3527	40.8014	89.7594	326.644	145.39	128.835	33.5919	46.7129	42.0704	109.81	110.308	128.355
Igkv6-17	0	0	0	81.3697	0.347302	0	0	0	0	0	0	0
Zfp457	18.3236	16.4641	5.21035	1.70695	0.0592494	2.15151	0.99635	2.42362	12.0361	5.36389	3.93949	1.05642
Tlr11	126.609	105.579	203.301	479.952	255.128	298.522	61.0893	37.9238	122.221	214.337	207.812	220.494
mt-Nd4l	219.33	161.5	0.0683047	391.329	2066.49	1869.64	164.94	1.45307	1712.94	140.899	148.717	47.6734
Leap2	1.04002	1.79116	3.08195	6.61736	21.3854	17.1819	4.08101	2.32237	2.00053	5.33201	5.90887	2.09164
Igha	392.984	405.873	170.386	244.674	644.093	3969.19	7.08819	0.291339	327.603	4.27045	911.023	1614.76
Ppt1	1932.52	2139.13	2507.37	4925.78	3002.33	3242.03	1939.05	1421.76	1757.97	2405.52	2102.74	3213.16
Ighv1-53	0	0	0	0	60.1432	1.03987	2.05024	0.0300455	0	0	9.689e-05	1.02817
Rgmb	5.1367	9.13524	9.27816	30.5484	21.8346	31.1416	0.995471	4.61783	11.0301	12.429	5.91054	13.4436
Ighv1-20	0	0	0	0	0.343164	88.1975	0	0	0	0	0	0
Gna14	135.766	137.661	122.851	66.9885	48.1578	74.1009	101.851	79.9222	64.1027	61.1551	71.8955	24.8928
Gm23887	1.03477	3.78237	0.0124015	8.35942	19.1188	12.8779	8.18919	1.25691	0	8.95495	1.97084	4.15172
Gm10231	0.0730442	0.628887	69.9419	0	0	0	0	1.19399	4.0139	1.6511	0.986728	37.1191
Gm15931	5.15183	9.99955	14.4126	45.0225	23.0912	40.8071	8.12695	18.0613	12.0182	16.8607	7.8805	18.6158
Grap2	60.2963	99.3363	141.362	353.65	147.795	271.687	122.216	85.7143	99.1657	146.099	104.4	259.773
Filip1l	385.901	406.609	476.892	1262.37	568.45	737.739	315.694	319.773	432.735	541.159	612.601	459.638
Ighv1-15	0	0	0	0	95.3947	0	49.0015	0.21929	0	0	0	0
Nlrp6	9.20066	11.8639	10.3253	0.828888	0.0461461	2.15509	4.0711	5.58765	1.9985	13.3628	9.84883	4.17216
Kctd12	1869.23	2434.65	2271	5400.51	2745.18	3348.35	1865.72	1953.78	2025.42	2623.39	2562.69	3337.39
Gm16731	0.0166932	1.81385	3.07545	8.35942	19.1188	12.8779	4.05587	4.67035	12.0295	0	1.97057	10.2866
Gm49654	8.22209	14.5256	23.6875	56.0057	38.979	50.4668	59.1071	9.44254	37.063	23.0731	25.606	8.32306
Gm50492	6.157	5.31838	15.4242	0	0.0165951	1.0785	1.02379	0.0158502	0	0	0	0
Fam91a1	2.04273	2.76509	1.04665	17.7272	42.6134	2.11208	4.07759	2.34148	3.00386	2.67666	1.96987	1.04635
Tmem8	252.13	203.228	229.165	440.807	343.063	439.214	241.36	232.914	214.359	264.825	225.541	295.016
Ccr9	60.2324	65.6353	59.8767	169.646	87.1397	150.342	39.7061	56.903	36.056	31.7813	78.7893	52.8011
Kif5a	16.4078	48.483	40.2395	116.207	61.9947	119.206	26.4639	33.0744	36.0623	37.1081	71.896	64.174
Gpr141b	145.011	162.152	295.16	631.654	423.04	343.616	143.593	132.45	131.22	120.337	130.992	387.062
Gm14008	0	0	0	49.8765	1.51459	0	0	1.07925	0	21.5919	0.00119549	0.0277389
Cxcl16	70.3988	52.7884	51.6294	241	108.816	110.584	73.3534	34.3937	38.0591	57.5155	81.7454	76.6009
3830403N18Rik	3.03398	0	2.06124	31.6604	13.8185	5.33683	3.05113	2.34159	4.00824	12.493	4.9254	6.22616
Igkv12-46	0	0	0	0	87.4178	0	0	0	0	0	0	0
mt-Co2	2023.13	971.952	25.8874	2629.11	10143.7	9688.58	1406.39	6795.75	682.138	3138.95	3958.27	700.88
Tbxa2r	93.8978	77.4063	84.6486	133.804	222.651	187.922	169.084	51.661	124.211	115.122	136.899	114.915
Gm35853	41.819	38.2966	24.8084	93.2956	73.2071	79.4567	22.4005	22.8026	21.0335	20.249	49.244	58.9714
Ctss	474.759	828.931	796.893	1818.36	887.42	1313.35	682.334	487.709	720.219	778.483	708.137	1205.94
Lrrc25	28.5794	23.5907	31.9855	85.7058	64.0409	59.0457	26.4976	14.9189	14.0187	33.6287	18.7148	61.0183
Fam129a	893.249	840.653	867.11	1924.28	1052.01	1493.76	744.454	658.901	724.222	927.319	710.107	1139.71
Igkv6-13	0.0165857	2.79423	2.06057	0	418.695	1.03484	0	1.07925	0	0.901819	9.64672e-05	0.00221807
Trbv13-2	39.8668	55.5358	84.5905	28.3379	3.76383	8.5695	18.3209	22.7603	20.0323	38.4347	4.92632	2.11726
Ltf	15.3087	17.3467	12.4048	44.9453	28.7837	54.7776	25.4364	79.2347	8.00072	35.4184	50.228	23.8426
Gm16409	8.19798	13.7137	12.381	155.769	23.3021	18.2138	244.47	19.7775	152.259	19.3893	20.6841	59.9645
Ptprv	139.817	104.755	105.306	172.036	154.426	229.819	88.5878	115.223	100.168	61.2053	34.4722	41.4205
mt-Co3	1662.8	1018.56	4.20363	3539.51	9888.77	8465.42	8.107	9.4864	569.011	2354.35	1215.36	973.105
Gm42047	1739.49	1277.42	961.085	767.955	639.178	911.73	1460.39	1517.58	1582.67	347.247	294.482	238.115
Gm13413	7.242	91.171	7.29765	38.7467	191.189	81.5921	38.6592	3.75787	345.627	5.27462	9.84808	6.2209
Gm5879	110.366	53.4138	1058.85	1227.99	53.1402	459.6	288.189	57.4711	817.409	24.738	39.3949	35.1945
Gm10282	3.16495	86.397	309.473	43.7882	453.466	536.973	240.336	489.169	1.99113	34.6796	10.8355	20.7132
Cacna1e	18.4638	52.8878	74.2509	96.6174	61.9972	142.848	16.291	17.0737	14.0207	10.5288	25.6064	25.8621
Vwf	167.459	238.921	235.344	261.02	198.016	433.874	191.482	131.315	87.1387	116.045	105.384	104.561
Cd209a	1.07555	0.720563	17.4172	39.8082	9.60393	83.8176	11.2025	16.8123	1.99378	3.53831	3.9395	3.11266
Cryab	15.2362	6.2486	6.2201	33.1155	25.1927	26.8363	23.4386	7.08209	21.0388	1.71778	5.90857	4.1416
F2rl1	4.13487	10.9738	12.3591	17.0553	8.17599	12.8807	0	9.82656	1.99829	0	9.689e-05	1.02817
Tdgf1	2.07837	3.57087	8.21364	12.7532	4.82875	16.1217	19.3886	10.2603	0.992176	0	0	0
Gpr63	3.12014	8.1457	15.4224	17.8413	8.24934	21.4889	0	0.0429452	3.01205	1.79661	0.984985	0.00616844
Capn11	2.08899	4.46747	11.2934	0.79878	1.19542	3.23101	0	0	0	25.7645	20.6825	10.3875
Adcy4	20.3898	12.6208	18.5747	27.878	35.4062	46.1851	4.08961	1.21261	0.998163	7.96667	8.86386	7.25519
Slc15a2	111.268	117.615	101.174	150.028	145.158	152.484	102.842	115.362	161.277	50.441	74.8507	54.8771
Gm6474	0	0	0	0.847812	0.0318481	1.07486	0	58.2425	0	0.744473	73.8618	30.0359
Slc17a8	2.10485	14.7778	10.3122	18.4886	28.6257	52.6494	5.07236	1.36769	20.0533	3.49583	5.9093	7.23494
Mat2a	83.4592	14.2998	8.33037	12.4439	68.6265	156.851	13.2369	12.5493	12.0185	8.8635	4.92548	11.3694
Fcer1a	124.433	30.6811	81.5485	143.36	75.6979	129.939	82.4892	124.041	22.0241	47.0188	24.6236	37.2686
Dkk3	6.15268	9.10539	10.3077	19.5396	17.1056	13.9454	3.05412	1.24411	4.00947	3.6295	0.000343053	0.00790383
Plce1	19.4397	31.9348	33.0125	44.0754	43.3932	42.9463	13.2332	19.1941	8.00645	16.0327	7.87994	8.29935
Ube2t	222.531	216.991	184.793	145.816	147.347	114.886	235.264	143.996	186.313	282.524	302.361	296.064
Arhgef17	25.5339	41.2134	18.6183	43.9762	58.2345	70.8824	30.5438	28.5908	38.0667	15.0374	21.6666	12.4432
Gm4342	8.16297	8.18445	7.23356	7.36049	11.9373	223.507	8.16268	4.60095	2.99994	3.54772	3.93934	2.08351
St14	228.649	199.623	190.982	261.028	285.746	308.201	224.05	165.669	227.385	124.851	146.749	149.063
Igkv3-10	0.0166932	1.81385	3.07545	0	0.42669	415.763	0	0	0	0	0	0
Ighv12-3	1.02381	0	2.04876	0	120.565	4.25474	0	3.2029	0	0	0	0
Cdr2l	4.12331	10.1053	8.25213	1.505	14.6971	21.5066	0	1.19399	4.0139	0	0	0
Gm10451	42.7796	22.6728	16.5593	25.5155	16.1096	19.3202	17.2977	26.1326	21.0339	70.8962	51.2151	63.1482
Gm24447	59.3241	757.103	22.7955	1777.57	96.5899	92.3063	82.4803	112.858	72.1165	47.7728	57.1239	75.546
Gm24270	1152.66	606.906	6114.97	2834.36	608.777	9794.98	6506.72	687.794	979.641	565.865	1050.88	877.826
Igkv16-104	0.00749862	0	2.04099	0	2.73661	134.382	0	0	0	0	0	0
AC020971.1	3.11953	2.52472	20.5272	4.9652	5.87688	18.2903	8.1834	2.35821	0	0	0	0
Ighg2c	1.08965	0	30.7792	3.13563	11.9555	405.012	0	0	0	6.29289	1.97036	1.05468
Neo1	11.3021	34.7799	30.9437	27.0734	20.7735	46.1986	12.1979	16.0627	31.0623	7.09692	4.92504	7.24347
Igkv6-32	0.0835216	0	142.162	0	0.412145	270.783	0	0	0	0	0	0
Gm15445	9.12597	0.736759	6.18675	3.44078	1.23627	2.14318	23.416	45.15	2.99305	18.5924	8.8657	29.9762
Rpl13-ps1	49.9971	82.4888	3.1709	271.297	10.8061	10.6944	401.318	177.047	35.0449	5.31435	4.92464	5.17904
Gm4735	1.01653	0	1.02924	1.66894	2.26574	2.14534	2.04033	0.054533	2.00465	5.1573	10.8361	95.0697
Gm11545	8.14017	3.50967	7.21844	28.1214	13.8817	17.1686	7.12373	5.77604	9.0174	4.48622	0.000603332	3.1029
Mapk13	11.1288	3.54303	1.06897	49.4494	14.0358	23.608	14.2676	10.2863	8.0088	1.72315	0.985822	8.23405
Flrt1	29.5491	8.85753	26.8159	41.5179	36.6468	50.4752	6.08677	9.21618	20.0446	3.44456	15.7567	11.3827
Gpc2	12.2502	8.05241	16.4859	5.74852	30.1786	11.794	9.14898	20.2443	8.00713	0.876914	0.000269137	2.05876
Gm29966	1.07729	9.18767	10.287	1.49976	15.841	23.6564	0	2.137	0	0.901819	9.64672e-05	0.00221807

## Sheet: G-Z-score
geneID	Zeb1.KO.1	Zeb1.KO.2	Zeb1.KO.3	DKO.1	DKO.2	DKO.3	Zeb2.Het.1	Zeb2.het.2	Zeb2.het.3	Zeb2.KO.1	Zeb2.KO.2	Zeb2.KO.3
Sla2	-1.07436	-0.92391	-0.970715	1.35732	1.29203	1.72315	-0.804809	-0.602709	-0.250575	-0.389135	0.583197	0.0605152
Cd74	-0.89233	-0.945132	-0.475451	2.31077	0.73717	1.25127	-0.763606	-0.096489	-0.769794	-0.194522	-0.52801	0.366125
Ccl6	-0.676843	-0.789963	-0.687435	1.76102	0.446921	2.20093	-0.102065	-0.42547	-0.892793	-0.494946	-0.237359	-0.102003
Gm15915	2.18045	0.561912	1.57822	-0.716963	-0.914025	-0.888502	0.247161	-0.215906	-0.382295	-0.0215335	-0.601171	-0.827343
H2-Ab1	-0.858254	-0.704857	-0.499335	2.45776	0.497058	1.08574	-0.740367	-0.529552	-0.829269	-0.182561	-0.325201	0.628838
Epcam	-0.736473	-0.43929	-0.380561	1.45429	1.94002	1.51401	-0.46325	-0.483559	-0.434944	-0.683825	-0.552912	-0.733502
Gm43305	-0.732867	-0.847054	-0.789549	1.7935	0.457087	1.69888	0.867526	-0.240818	0.197266	-0.949612	-0.700674	-0.753685
Plbd1	-0.782102	-0.635409	-0.41363	2.64937	0.504327	0.774808	-0.730855	-0.699632	-0.710709	-0.0736464	-0.387689	0.505171
Car1	2.06279	0.433359	1.67743	-0.583536	-0.777392	-0.893402	0.120326	-0.203921	-0.50226	0.35487	-0.57867	-1.10959
Lgals3	-0.930266	-0.863312	-0.638198	2.46789	0.667218	0.950977	-0.76363	-0.493987	-0.538887	-0.0433589	-0.357413	0.54297
H2-Eb1	-0.810347	-0.800007	-0.385765	2.41941	0.76859	0.888742	-0.729706	-0.4545	-0.863967	-0.209888	-0.53382	0.71126
H2-Aa	-0.809974	-0.844571	-0.344211	2.50508	0.786161	0.848861	-0.753621	-0.517838	-0.733537	-0.252293	-0.418251	0.534194
Cdcp1	-0.869535	-0.471106	-0.806104	1.4624	1.83837	1.43563	-0.487429	-1.06644	-0.087838	-0.576042	-0.117549	-0.254356
F13a1	2.25754	0.359996	0.921987	-0.646886	-0.84605	-0.743628	1.02593	0.326445	-0.517274	-0.439154	-0.554532	-1.14437
Il13ra1	-0.874933	-0.698656	-0.584003	2.34642	0.396454	1.46057	-0.642823	-0.541879	-0.931908	0.0577778	-0.11691	0.129888
Ciita	-0.865193	-0.719953	-0.573971	2.54694	0.509417	0.960265	-0.763718	-0.304443	-0.822682	-0.0198642	-0.409614	0.462811
Ifi207	-0.901149	-0.560207	-0.477774	2.3363	1.02248	0.74363	-0.9556	-0.770859	-0.799088	0.00495529	-0.256815	0.614119
Fcgrt	-1.01069	-0.688111	-0.835939	1.70894	0.910447	1.40078	-0.250858	-0.877917	-1.04063	0.0344798	-0.370213	1.01971
Psap	-0.895474	-0.568831	-0.657992	2.42922	0.410875	1.09356	-0.907365	-0.712631	-0.657386	0.0503698	-0.194389	0.610039
Fcrla	-0.585368	-0.376624	-0.264971	2.48755	0.931698	1.19631	-0.639263	-0.646132	-0.616388	-0.584057	-0.493006	-0.40975
Slamf7	-0.782767	-0.61404	-0.407008	2.69528	0.636974	0.752715	-0.653136	-0.752741	-0.66591	-0.11822	-0.32212	0.230974
Cfh	-0.693284	-0.697264	-0.652742	2.51081	-0.0829121	1.52409	-0.506074	-0.553009	-0.59934	-0.213608	-0.0720431	0.0353744
Lsp1	-0.934235	-0.519105	-0.71914	2.43143	0.362065	1.26847	-0.572123	-0.869428	-0.428637	-0.280578	-0.262286	0.523567
Btla	-0.860983	-0.666567	-0.611339	2.47755	0.692328	0.758828	-0.670483	-0.977186	-0.636611	-0.0426635	-0.113205	0.650334
Rnd3	-0.902229	-0.787064	-0.547197	2.47429	-0.0403146	1.35441	-0.552385	-0.66752	-0.62873	-0.0645336	-0.0355575	0.396827
Cst3	-0.970126	-0.550314	-0.433722	2.47859	0.434671	0.952117	-0.640596	-0.729093	-0.889828	-0.186443	-0.189543	0.724284
Ahnak	-0.814053	-0.801017	-0.384877	2.66418	0.263255	0.916655	-0.811452	-0.333673	-0.573612	-0.150478	-0.444831	0.469905
Lrrc3	-0.467862	-0.317726	-0.460917	1.52482	0.617177	1.53007	-0.832028	-0.783809	-0.938234	-0.567721	-0.807097	1.50333
Cd300c	-0.732666	-0.63321	-0.612796	1.51508	0.441058	2.16651	-0.889299	-0.270603	-0.474902	-0.480947	-0.782766	0.754547
Aif1	-1.08049	-0.615007	-0.554011	2.37586	0.735619	0.997761	-0.430816	-0.545057	-1.08111	-0.235263	-0.0715301	0.504038
Itga1	-0.663098	-0.397618	-0.501615	2.38154	1.31609	0.734571	-0.846547	-0.816349	-0.742684	0.210947	-0.332127	-0.343107
Id2	-0.882892	-0.662015	-0.278674	2.60702	0.675815	0.746665	-0.775946	-0.78195	-0.739014	0.0581161	-0.238689	0.271561
Rps27a-ps2	0.216075	1.85207	-0.0639403	-0.773577	-0.82536	-0.628027	-0.658738	-0.242806	-0.88752	1.73195	1.01332	-0.733447
Mpeg1	-0.76532	-0.717197	-0.279503	2.68696	0.495566	0.637781	-0.798519	-0.742825	-0.574486	-0.0528908	-0.403776	0.514211
Olfm1	-0.648273	-0.56489	-0.669222	2.48316	0.519687	0.766991	-0.993721	-0.917526	-0.686698	0.192219	-0.138499	0.656776
Naaa	-0.931779	-0.638566	-0.378249	2.56813	0.381635	0.530183	-0.842779	-0.793943	-0.626529	0.0850815	-0.228551	0.875362
Gm49594	-0.950357	-0.689321	-0.511798	0.56638	0.196538	2.66292	0.00566847	-0.933665	-0.617644	0.448259	0.380203	-0.55718
Crip1	-1.17613	-1.09081	-0.670495	2.27408	0.699382	0.502233	-0.664638	-0.378898	-0.697973	0.0536616	0.169611	0.979984
Ctse	0.0380133	0.439831	0.144495	1.4136	1.30111	1.58351	-0.528349	-0.501667	-0.523143	-1.10923	-1.15181	-1.10636
Gm13611	-0.684176	0.803766	0.88897	-0.899283	-0.9836	-0.856183	-0.596735	2.26888	-0.867894	0.383889	0.403069	0.139302
Serpinb10	-0.718346	-0.340031	-0.568477	2.58606	0.802394	0.976075	-0.477731	-0.562055	-0.939161	-0.554521	-0.158744	-0.0454656
Alcam	-0.969003	-0.699483	-0.52477	2.44906	0.555354	0.938562	-0.690845	-0.990597	-0.70062	0.125834	0.164865	0.341643
Scin	1.62864	1.88986	0.89272	-0.659853	-1.03766	-0.33131	-0.482636	0.284487	-0.362118	-0.0749323	-0.43764	-1.30956
mt-Nd3	-0.533633	-0.50168	-0.702006	-0.232156	1.98126	1.42865	-0.517035	-0.706827	1.48649	-0.521677	-0.546837	-0.634549
Fgd2	-0.988702	-0.648363	-0.418011	2.45292	0.647942	1.15657	-0.792182	-0.568896	-0.568452	-0.416448	-0.240427	0.384045
Ifi205	-0.853176	-0.722547	-0.345747	2.66183	0.579158	0.356977	-0.815125	-0.565647	-0.813682	0.144931	-0.228948	0.601971
Tgfbi	-0.646963	-0.825008	-0.64227	2.31091	0.0461688	1.50666	-0.587351	-0.641938	-0.879425	0.0780103	-0.246539	0.52775
Hgfac	-1.02747	-0.795191	-0.950934	0.713588	1.45566	0.410703	-0.591327	-0.58351	-0.38739	-0.436669	2.13943	0.0531138
Tlr13	-0.812495	-0.572161	-0.563884	2.50242	0.005261	1.53517	-0.706678	-0.149927	-0.562218	-0.0540782	-0.455117	-0.166285
Dpp4	-1.02347	-0.55284	-0.489416	2.31055	0.542408	1.29562	-0.724489	-0.716647	-0.803193	-0.20654	-0.204522	0.572539
P2ry6	-0.669614	-0.738251	-0.731541	2.34456	0.255983	0.878325	-0.499583	-0.709599	-0.916932	0.541667	-0.658598	0.903581
Rnf144b	-0.917455	-0.646782	-0.662991	2.62953	0.0492197	0.947084	-0.621236	-0.763479	-0.579812	0.395123	0.0117194	0.159078
L1cam	-1.07107	-0.58688	-0.580624	2.20414	0.213085	1.78879	-0.0370534	-0.009903	-0.497546	-0.169797	-0.675402	-0.57775
Podxl	-0.800199	-0.99899	-0.773791	1.53755	-0.0539279	0.356999	-0.602197	-1.01444	-0.526965	1.36691	1.64672	-0.137669
Trib2	1.47078	0.701874	2.39844	-0.416444	-0.790631	-0.687027	-0.308991	-0.509442	-0.34889	-0.293875	-0.510502	-0.705292
Uba52-ps	-0.750569	-0.723143	-0.732444	1.52896	-0.741246	2.01563	0.314114	0.73264	0.503841	-0.73009	-0.7158	-0.701887
Fgfr1	-0.464008	-0.413311	-0.688628	1.28689	0.361265	2.58023	-0.667723	-0.441957	-0.551236	-0.549905	-0.641787	0.190174
Rasgrp3	-0.635797	-0.618631	-0.311341	2.51362	0.795715	1.04609	-0.771422	-0.978061	-0.630034	0.0209691	-0.334637	-0.0964758
Slc45a3	2.26176	0.931714	1.2268	-0.747404	-0.46314	-0.810693	0.373062	-0.132179	-0.556418	-0.362491	-0.894823	-0.826195
Csf1r	1.92418	0.955038	1.13482	-0.408963	-0.934731	-0.783555	-0.0733105	0.613048	0.463158	-1.16902	-0.857949	-0.862712
Xlr3b	-1.34617	-0.702969	-1.16982	1.12577	1.07345	1.48009	0.576208	0.606709	-0.201546	0.440225	-1.0098	-0.872148
Pglyrp1	-1.09183	-1.21358	-1.2414	1.17093	1.12829	1.35217	-0.251771	1.26366	-0.427844	0.218377	-0.355331	-0.55167
Irf5	-0.716906	-0.820612	-0.672098	2.34764	0.5374	1.08941	-0.5901	-1.1166	-0.543443	0.116463	-0.263892	0.632741
Krt80	-0.620458	-0.844088	-0.697598	1.95054	0.584927	1.50454	-0.505358	-1.12715	-0.323743	-0.0315265	-0.772024	0.881942
Marveld2	-0.818522	-0.685638	-0.388726	1.35201	1.34832	2.00393	-0.686764	-0.809975	-0.128686	-0.260686	-0.913685	-0.0115791
P2ry10	-0.836106	-1.02079	-0.675104	2.50201	0.999488	0.338361	-0.543943	-0.546431	-0.729057	0.268711	-0.196311	0.439172
Anxa2	-1.11195	-0.522844	-0.606632	2.27298	0.479514	1.09279	-0.283442	-0.81403	-1.23538	0.258568	0.0291092	0.441313
Rab11fip4	-0.459359	-0.602165	-0.475999	2.70215	0.599164	1.07566	-0.600522	-0.380529	-0.423819	-0.392976	-0.530935	-0.510666
Kmo	-0.856844	-0.626237	-0.425478	2.48975	0.074355	1.22285	-0.837362	-0.756609	-0.565379	-0.0588641	-0.241405	0.581219
Lsr	-0.941985	-0.9703	-0.935664	2.43398	-0.0288411	1.39846	-0.237651	0.119451	-0.294696	-0.143204	0.0804245	-0.479972
Spta1	1.27692	0.409534	1.78649	-1.29343	-1.13366	-0.784359	0.0893316	-0.0593941	1.15082	0.0184623	-0.860323	-0.600391
Slc46a3	-0.868155	-0.7087	-0.42448	2.56037	0.317098	1.05576	-0.870301	-0.598116	-0.405336	-0.28285	-0.339568	0.56428
AB124611	-0.679798	-0.777003	-0.89841	2.21706	0.337983	1.28155	-0.0736934	-0.487654	-1.40802	0.013565	-0.00421326	0.478629
Map3k9	-0.96424	-0.871721	-0.791755	2.14198	0.879427	1.20992	-0.999725	-0.736459	0.431822	-0.346697	-0.0413555	0.0888033
Mfsd2b	1.23024	1.42482	1.3659	-0.558096	-0.930198	-0.832013	0.61729	0.349784	0.00836811	-0.480055	-0.561141	-1.6349
Lrrk2	-0.750811	-0.579417	-0.281437	2.61404	0.38678	1.17669	-0.69261	-0.795989	-0.602439	-0.299935	-0.27775	0.102874
Jaml	-0.861359	-0.481325	-0.395297	2.74782	0.519257	0.60763	-0.667568	-0.663927	-0.773991	-0.0759516	-0.284644	0.329354
Rpl17-ps4	-0.898658	-0.877791	-0.684262	0.0919014	0.99192	1.52343	-0.281997	0.631867	1.81967	-0.792825	-0.585892	-0.937368
Itgb7	-0.730837	-0.474733	-0.703474	2.11077	-0.00350789	1.71816	-0.699218	-0.941801	-0.834435	-0.0529724	0.111205	0.500842
Cpa3	2.10113	1.00989	0.917674	-0.425085	-1.25064	-0.352817	0.252157	0.581374	-1.0848	-0.19545	-0.652629	-0.900815
Cyp27a1	-0.784031	-0.564937	-0.50982	2.70746	0.3474	0.718912	-0.531957	-0.724231	-0.69173	-0.534356	0.0535019	0.513787
Cd52	-1.1577	-0.747899	-0.365159	2.08464	1.11653	0.527392	-1.02887	-0.555962	-0.702715	-0.0935463	-0.170843	1.09412
H2-DMb1	-1.04507	-0.826738	-0.313224	2.33169	0.548989	1.15119	-0.660075	-0.482825	-0.686857	-0.308498	-0.480628	0.772048
Dsg2	-1.06045	-0.396863	-0.89629	0.428714	1.87463	1.85452	-0.807824	-0.700833	0.254596	-0.4063	-0.515419	0.371527
Rassf4	-0.740195	-0.697007	-0.411031	2.35747	0.482274	1.00313	-0.822181	-1.01831	-0.922238	0.317297	-0.117444	0.568225
Ifi30	-1.02734	-1.13385	-0.766211	0.867066	0.293354	1.52495	-0.809552	-0.840804	-0.917154	0.736961	0.952156	1.12043
Tbc1d9	-0.661108	-0.778939	-0.388078	2.39917	0.749863	0.621189	-0.829705	-0.983164	-0.652368	0.350077	-0.57802	0.75108
Fgr	-0.904102	-0.992914	-0.686806	1.10988	0.433157	2.00543	-1.04501	0.906772	-0.953396	0.399822	-0.499374	0.226536
Gm14548	-1.23887	-0.983079	-0.710546	2.23837	0.596056	0.516553	-0.410517	-0.87653	-0.555726	0.681846	-0.0619591	0.804399
Gpr141	-0.428554	-0.633258	-0.63204	2.60413	-0.0666492	1.30381	-0.629431	-0.598643	-0.765864	0.194625	-0.386651	0.0385167
Prr5l	-0.844339	-0.307966	-0.651285	2.50437	0.775968	1.14093	-0.603727	-0.459101	-0.540414	0.0775433	-0.793797	-0.298185
Gpr35	-0.795189	-0.574518	-0.341121	2.68325	0.443583	0.552309	-0.746015	-0.614604	-0.871152	0.150021	-0.442015	0.555447
Kremen2	-0.599446	-0.526387	-0.700189	2.46853	0.715814	1.14755	-0.806047	-0.69007	-0.603155	-0.635542	-0.00919314	0.238134
Ckb	-0.743335	-0.605146	-0.366081	2.47801	0.416609	0.727152	-0.837238	-1.12203	-0.568494	0.0820277	-0.309347	0.84787
Cd300c2	-0.395119	-0.864842	-0.834572	2.05442	0.789438	1.69074	-0.843842	-0.673475	0.0303645	-0.643085	-0.340445	0.0304134
Ighv1-55	-0.462289	-0.462289	-0.462289	-0.462289	0.89224	0.420634	-0.462289	-0.462289	-0.462289	-0.462289	2.84682	-0.461383
Acvrl1	-1.04719	-0.983875	-0.52142	2.44012	0.362276	0.87916	-0.597867	-1.08555	-0.104887	0.482017	0.0170129	0.160213
Rab39	-0.971383	-0.387788	-0.626503	2.41997	0.547192	0.930421	-0.854599	-1.18928	-0.413245	0.306987	-0.0453254	0.283556
Gm35551	-1.18015	-1.10835	-0.863712	-0.0246132	1.93484	1.73551	-0.672965	-0.319309	-0.00203031	-0.207953	0.237379	0.471352
Tmsb4x	-1.21482	-0.549035	-0.591448	2.12609	1.17483	0.503291	-0.803086	0.333256	-1.26203	-0.303512	0.0626438	0.523825
Zfp366	-0.876467	-0.853396	-0.279368	2.5548	0.278688	0.947722	-0.808852	-0.515603	-0.595854	0.314423	-0.60018	0.43409
Shtn1	-0.560446	-0.642868	-0.206031	2.78478	0.346529	0.68472	-0.679126	-0.793135	-0.723458	-0.228654	-0.322945	0.340638
Igkv1-117	-0.484029	-0.506087	-0.494789	0.714551	2.62709	-0.506087	-0.506087	-0.503102	1.15696	-0.486294	-0.506085	-0.50604
St8sia6	1.44253	1.54859	1.64779	-0.542202	-0.436308	-1.0117	-0.290091	0.207826	-0.644864	-0.0523001	-0.885329	-0.983947
Rasgrp4	-0.823609	-0.729054	-0.403184	2.65613	0.493422	0.78483	-0.647301	-0.35791	-1.0003	-0.274745	0.0018066	0.29991
Pid1	-0.803713	-0.794726	-0.492434	2.52296	0.198701	0.905844	-0.393637	-0.660725	-0.916126	-0.327288	-0.0815068	0.842656
Fyb2	-0.481578	-0.550348	-0.892704	1.89843	0.86884	1.56112	0.608011	-0.49512	-0.00449494	-0.536875	-1.08341	-0.891871
Kbtbd11	-1.06561	-0.483433	-0.488331	1.66515	0.629443	1.44449	-0.808368	-1.50805	-0.346822	-0.116014	0.0413611	1.03619
Strip2	-0.487711	-0.56237	-0.462269	2.64133	0.484582	0.694239	-0.822668	-0.761048	-0.759239	-0.320348	-0.342122	0.697621
S100a6	-1.46697	-0.559106	-1.08215	1.50426	0.326745	1.25519	-0.772497	-1.03655	0.0798186	0.0760778	0.429667	1.24551
Mycl	-0.746902	-0.698536	-0.29338	2.6577	0.430742	0.958217	-0.732966	-0.52193	-0.690814	-0.207101	-0.501341	0.346316
Cxcr3	-0.644824	-0.78522	-0.259865	2.72198	0.735429	0.682294	-0.499634	-0.690718	-0.472694	-0.518425	-0.473004	0.204685
Anpep	-0.500653	-0.742774	-0.300547	2.72013	0.448082	0.71899	-0.779059	-0.723532	-0.809839	0.146043	-0.377607	0.200769
Tlr3	-0.687809	-0.745485	-0.168886	2.63488	0.456044	0.583688	-0.745504	-0.735719	-0.703954	0.13546	-0.659498	0.636784
Ms4a2	0.863005	0.445945	2.54303	-0.407317	-0.622853	-0.921686	0.464621	-0.0222725	-0.778243	0.0645914	-0.685396	-0.943422
Chil5	-1.16523	-0.739546	-0.887629	1.60138	-0.321665	1.85872	-0.488973	-0.122882	-0.318605	-0.602527	-0.0235742	1.21053
Pirb	-0.863019	-0.503234	-0.75862	2.55368	-0.171393	0.957755	-0.736996	-0.847502	-0.553207	0.315017	0.0721955	0.535318
Gm5111	-0.898484	-1.04195	-1.33506	0.434646	1.73389	1.30989	-0.364292	-0.967419	0.279692	-0.377627	1.04448	0.182223
Patj	-1.04459	-0.192324	-0.670985	0.83663	1.17961	2.13589	-1.04837	-0.572566	0.372204	-0.740602	-0.685	0.430111
Tlr1	-0.466897	-0.886222	-0.456228	1.82549	1.8654	0.828861	-0.788169	-0.890954	-0.609139	-0.563857	0.366891	-0.225182
Gm38410	-0.943972	-0.414039	-0.496443	2.56881	0.637417	0.593614	-0.651187	-0.783945	-0.866134	-0.329377	0.0252221	0.660035
Clec9a	-0.720958	-0.759361	-0.134391	2.68213	0.293295	0.558736	-0.767899	-0.77114	-0.612027	-0.0630301	-0.438864	0.733513
Rpl17-ps3	-0.422128	-0.417741	-0.426874	-0.417431	-0.419541	2.49765	-0.426016	-0.421217	-0.423237	-0.424267	1.72569	-0.424885
Synm	-0.877912	-0.469872	-0.323296	1.75395	0.807198	1.68632	-0.332497	-0.98285	-0.932328	0.344213	0.385233	-1.05816
Il1b	-0.49868	-0.62527	-0.482868	2.97754	-0.0720335	0.549416	-0.38875	0.167277	-0.696703	-0.28302	-0.34018	-0.306728
Clec1a	-0.509672	-0.962857	-0.428818	2.60926	0.672229	0.694939	-0.640799	-0.343412	-0.834694	-0.320241	-0.495379	0.559449
Gm6377	-0.773361	-0.603723	-0.145936	2.60005	0.729806	0.846566	-0.877903	-0.725936	-0.821943	-0.0548647	-0.173997	0.00123847
Cma1	2.01829	1.80255	0.33653	-0.467087	-1.1599	-0.253415	-0.422833	0.492945	-0.841478	-0.317806	-0.591724	-0.596072
2900097C17Rik	0.410706	1.26195	1.04149	-0.684518	-1.29339	-1.17784	1.45016	-0.505561	0.241116	-1.33002	0.659074	-0.0731601
Tlr9	-0.903227	-0.786059	-0.264895	2.48463	0.23789	0.939542	-0.730083	-0.817963	-0.605822	0.392897	-0.547265	0.600353
Bcl6	-0.566019	-0.742447	-0.538582	2.78477	0.00643768	0.719299	-0.612033	-0.631964	-0.47594	-0.00109548	-0.502166	0.55974
Sult1a1	-0.457856	-0.784295	-0.692782	2.52769	-0.335394	1.45949	-0.0312405	-0.221906	-0.874199	-0.392017	-0.29354	0.0960547
Irf8	-0.672344	-0.523618	-0.130681	2.80389	0.129727	0.647739	-0.701156	-0.84997	-0.704763	0.118771	-0.395483	0.277884
Ildr1	-0.465508	-0.175405	-0.255134	2.30089	1.20086	1.16573	-0.524589	-0.965611	-0.733757	-0.629688	-0.578697	-0.339086
Cst7	1.56546	0.674575	1.6274	-0.453213	-1.2444	-1.34544	1.05273	-0.322066	-0.39308	-0.207427	-0.386072	-0.568471
Phlda2	-1.36023	-0.841278	-0.999858	-0.208646	1.2272	1.23702	-0.809336	1.03403	-0.781272	-0.0420656	0.126652	1.41778
Atp1b2	2.69151	-0.535055	0.635506	-0.687146	-0.965985	-0.79777	0.412524	0.102318	-0.12639	0.262904	-0.131733	-0.860686
Gm7867	-0.907957	-0.385892	-1.04304	0.978306	0.338137	1.57855	0.0846196	-0.0296572	-0.424224	-0.939875	1.79364	-1.0426
Ptpn7	-0.0162493	0.428009	-0.139922	-1.5483	-1.71499	-1.18892	0.587942	0.391256	-0.00066285	1.16197	1.26029	0.779583
Cd300lg	-0.990325	-1.23987	-0.557128	2.37911	0.166722	1.35857	-0.598193	-0.0376694	-0.50365	0.0297061	-0.113455	0.106184
Pde10a	1.5213	1.99159	0.995403	-0.676765	-0.504585	-0.790051	0.0213408	0.167141	-0.130972	-0.782017	-0.691583	-1.1208
Il18r1	-1.37878	-0.94462	-0.202067	0.910243	1.85848	1.1971	-0.842781	-0.542646	-0.801897	0.714556	0.397924	-0.365511
Ccl9	1.2506	1.56018	0.52142	-0.881062	-1.0585	-0.403737	0.689489	1.29707	-0.691941	-0.994503	-0.317491	-0.971521
Cd226	-0.978653	-0.918769	-0.229155	1.2948	1.64099	0.95379	-1.05495	-0.783011	-0.363644	-0.368512	-0.475855	1.28297
Gm10263	-0.429299	1.1054	-0.00689082	-0.679991	-0.761894	-0.853055	-0.939208	-0.869625	0.9413	1.00826	-0.518367	2.00336
Gm16494	1.01492	0.179768	0.464974	-0.984686	-1.03386	-1.34725	-0.132522	-1.33102	1.53749	0.329656	0.0356813	1.26684
Gramd3	-0.749668	-1.00542	-0.679282	2.38446	1.40994	0.481457	-0.44988	-0.275846	-0.821493	-0.297443	-0.0946781	0.0978527
Cd6	-1.00034	-0.994767	-0.306143	2.02251	0.96291	0.756776	-0.523235	-0.427796	0.0320506	1.15378	-0.580491	-1.09525
Rnase6	-0.766379	-0.706869	-0.31413	2.33572	0.815857	0.708222	-0.758827	-0.912228	-1.09097	-0.205451	0.173139	0.721909
Gm36723	-0.423079	-0.642383	-0.155971	2.79402	0.218996	0.933905	-0.681374	-0.830077	-0.239196	-0.387269	-0.542991	-0.0445853
Alox5ap	-0.866276	-0.443054	-0.779698	1.66285	1.49563	1.53548	-1.01348	0.0194973	-0.887859	-0.490305	-0.150714	-0.0820741
Gsn	-0.612961	-0.917067	-0.449659	2.46014	0.435594	1.30985	-0.65899	-0.83368	-0.362056	0.063858	-0.581014	0.14599
Gm32536	-1.53544	-1.83622	-1.13346	0.989994	0.846059	0.477459	-0.541213	0.396675	0.912564	0.244324	0.479986	0.699278
Sgsm1	-0.97399	-0.0789989	-0.897273	1.78697	1.65742	1.05994	-0.908661	-0.47697	-0.716318	-0.554577	0.436685	-0.334224
Bgn	-1.11722	-0.311259	-0.718914	0.519869	1.4167	1.97482	-0.454049	-0.287105	-1.23512	-0.716621	0.78209	0.14681
Phf11a	-0.677755	-0.319019	-0.49571	2.69315	0.495342	0.34849	-0.830161	-0.713075	-0.790201	0.0915558	-0.502712	0.700101
Gprc5c	-0.768453	-0.658349	-0.117999	1.73886	2.05558	0.82763	-0.410365	-0.835447	-0.417982	-0.0168253	-0.774082	-0.62256
Ptms	-0.511048	-0.921126	-0.805819	2.09328	0.152878	1.64013	-0.753882	-0.355835	-0.465678	-0.212514	-0.698007	0.837622
Il10ra	-0.672585	-0.361986	-0.519264	2.4309	0.355302	1.44638	-0.928642	-0.761233	-0.726948	-0.138967	-0.166915	0.0439527
Rab44	2.43243	0.485912	0.305547	-0.479285	-0.884851	-1.01635	0.746884	0.37121	-0.538037	0.240125	-0.45653	-1.20705
Sowahc	-0.513377	-0.886437	-0.536018	2.7082	0.55776	0.209661	-0.687647	-0.220686	-0.901741	-0.0741026	-0.363744	0.708132
Ighv5-17	-0.486119	-0.486419	-0.404833	-0.461532	0.885257	2.82177	-0.486419	-0.479427	0.515872	-0.486419	-0.486415	-0.445319
Gcsam	-0.771658	-0.643007	-0.295046	2.76877	0.383302	0.790298	-0.801027	-0.69545	-0.345736	-0.177599	-0.39578	0.182939
Ighg2b	2.62227	-0.401527	-0.339686	-0.457282	-0.46177	-0.402428	1.53984	-0.436372	-0.434739	-0.462571	-0.332192	-0.433543
Cdk6	1.85528	0.757077	1.22784	-0.748132	-1.46339	-0.733074	0.0470065	-1.12143	-0.0223021	0.811055	-0.564233	-0.0457038
Nccrp1	-0.888251	-0.9045	-0.715803	2.51882	-0.242888	0.336608	-0.703986	1.10641	-0.551456	-0.431244	0.095832	0.380452
Adam19	-0.550873	-0.662426	-0.398569	2.90809	0.11559	0.521097	-0.4989	-0.658689	-0.692016	0.0332676	-0.364425	0.247858
Zbtb46	-0.479575	-0.878243	-0.0625507	2.5907	0.546565	0.946473	-0.653256	-0.792419	-0.833733	-0.123452	-0.51074	0.250227
Cldn1	-0.644548	-0.723443	-0.518206	2.97318	0.0616625	0.330273	-0.555967	-0.0588747	-0.53487	-0.20791	-0.369453	0.248152
Cx3cr1	2.19165	1.08202	1.1341	-0.487773	-1.01855	-0.239813	0.224492	-0.129258	-0.8712	-0.445652	-0.304475	-1.13554
Hepacam2	-0.321572	-0.577247	-0.552215	2.39798	-0.0569099	1.72416	-0.464921	-0.312986	-0.849545	-0.550127	-0.44011	0.00349968
Tgm2	-0.716884	-0.857366	-1.4154	0.534466	0.385108	2.11731	-0.819231	-0.276756	-0.323176	0.114492	-0.137712	1.39514
Gm15710	-1.14258	-0.645357	-0.956826	-0.491086	-0.121148	1.39834	-0.53207	-0.645659	0.928367	0.263663	-0.174487	2.11885
Cyp2s1	-0.708083	-0.329111	-0.480219	1.86425	-0.335797	2.26644	-0.636087	0.0867866	-0.542609	-0.763979	-0.0439424	-0.377646
Rpl13-ps6	-0.298388	3.17484	-0.288168	-0.293888	-0.291216	-0.284539	-0.295653	-0.3039	-0.300077	-0.298431	-0.290462	-0.230114
Tmem50b	-0.877426	-0.722819	-0.36349	2.22936	0.0493627	1.27976	-0.493519	-0.913385	-1.0719	0.657837	-0.261146	0.487362
Olfr369-ps1	3.17542	-0.285983	-0.289304	-0.28947	-0.289395	-0.284452	-0.28947	-0.28947	-0.28947	-0.28947	-0.28947	-0.28947
Mcub	-0.839695	-0.211309	-1.03832	1.88858	0.664186	1.67111	0.374098	-0.996921	-0.717862	0.21656	-0.792599	-0.217825
Myl10	-1.7929	-0.68701	-0.999429	0.508796	1.33372	1.44438	-0.615942	-0.709151	0.352124	-0.288919	0.874609	0.57972
Ighv4-1	-0.559804	-0.528549	-0.559836	-0.257236	-0.548116	2.48122	-0.559933	-0.513004	0.97448	-0.559933	-0.559877	1.19059
Gm3699	-0.435184	-0.421739	-0.418599	-0.429448	-0.369561	1.52867	-0.430084	-0.426109	2.63205	-0.417883	-0.382644	-0.429464
Tmsb10	-1.33383	-0.933257	-0.910061	1.67344	0.647409	-0.00534525	-0.283368	1.36163	-1.23123	-0.207472	0.434856	0.787231
Mt2	0.959305	0.554433	0.880725	-0.634538	-0.832512	-0.956859	1.15835	1.73418	-0.765466	-0.078376	-1.06198	-0.957261
Plekho1	-0.973459	-0.534343	-0.785673	2.7286	0.4087	0.603628	-0.191196	-0.338757	-0.961917	0.26594	-0.13348	-0.0880474
Mpo	2.13902	0.101512	0.434231	-0.252444	-0.926107	-1.15191	0.954906	-0.343554	-0.614972	1.08783	-0.286638	-1.14187
Cdk14	-0.610271	-0.6632	-0.530255	2.72499	0.512371	0.280457	-0.571693	-0.457442	-0.832139	-0.3459	-0.332279	0.82536
Epdr1	2.07971	0.961325	0.807087	-0.443155	-0.508345	-0.618567	-0.0434272	1.08718	-0.435342	-0.692131	-1.06627	-1.12806
Xdh	-0.614532	-0.439577	-0.51874	2.8637	0.0507134	0.75621	-0.543317	-0.395919	-0.846773	0.245483	-0.265112	-0.292132
Gm16332	-0.731704	-0.731704	-0.731704	1.92399	1.54082	1.40127	-0.731704	-0.405936	-0.1618	-0.482572	-0.451878	-0.437065
Igkv12-89	-0.387664	-0.387664	-0.387664	-0.382217	-0.384299	0.927169	-0.387664	-0.387664	-0.387664	-0.387664	2.94018	-0.38719
Itgb4	-0.917243	-0.865724	-0.409142	0.881679	1.91775	1.32937	-0.278319	-0.57547	0.698525	-1.42513	-0.297333	-0.0589643
Fap	-0.69528	-0.41271	-0.373428	1.36645	0.782277	1.51936	-0.951177	-0.847596	-0.644502	-0.936735	-0.349683	1.54302
Gm15448	-0.666992	-0.478059	-0.585208	2.61309	0.183106	0.596373	-0.828355	-0.650726	-0.829188	-0.432179	0.856528	0.221612
Ranbp1	-0.283649	-0.347094	-0.341426	3.1704	-0.191985	-0.21704	-0.31292	-0.211273	-0.313664	-0.294009	-0.285953	-0.37139
Ppm1m	-0.530552	-0.0719468	-0.434217	2.54618	0.440039	1.24318	-0.854625	-0.706168	-0.907818	-0.317569	-0.384855	-0.0216495
Crybg1	-0.966227	-0.80671	-0.0668728	2.55983	0.582537	0.526167	-1.10916	-0.804954	0.0511009	-0.3415	-0.107236	0.483024
Pik3r5	-0.946151	-0.91531	-0.2328	2.1047	0.425198	1.26194	-0.887157	-1.08281	-0.605095	0.476645	-0.233481	0.63432
Dpep2	-0.703418	-0.148222	-0.296686	1.12493	1.22553	2.28101	-0.869938	-0.767385	-0.632096	-0.603088	-0.559718	-0.0509199
Plxdc1	-0.877893	-0.703125	-0.440192	2.48042	0.0234668	1.05865	-0.755448	0.255726	-0.989924	-0.509393	-0.15003	0.607745
Gm10182	-0.429041	-0.416435	-0.429054	2.50757	-0.423611	-0.415196	-0.429093	-0.400415	-0.429093	-0.419177	1.71197	-0.428424
Gm12551	-1.11566	-0.790965	-0.35555	2.42952	0.665894	0.338321	-0.582498	-0.600991	-0.384966	-0.296183	-0.479971	1.17305
H2-Ob	-0.934336	-0.380921	-0.122359	2.17707	1.12045	1.25302	-0.510014	-0.820653	-0.149878	-1.02108	-0.634543	0.0232461
Skint3	-0.911496	-0.523048	-0.221068	0.830635	1.32678	1.90939	-1.06847	1.01477	-0.693789	-0.672827	-0.773189	-0.217689
Igkv15-103	-0.409359	-0.409359	-0.409359	-0.409359	-0.405916	1.35033	-0.409359	-0.409359	-0.409359	-0.409359	2.73935	-0.408895
Pdzph1	1.55624	0.511664	1.97874	-0.725272	-0.603142	-0.221321	-0.84912	-0.960883	-0.53212	-0.0848925	0.83828	-0.908168
Sgk1	-0.928502	-0.98371	-0.475091	2.60653	0.630027	0.371207	-0.440913	-0.416277	-0.897673	-0.282049	0.286989	0.529459
Gzmb	2.19069	1.4786	0.621932	-0.236991	-1.11057	0.0230607	-0.273876	-0.406447	-0.773999	0.121854	-0.544923	-1.08934
Igkv3-4	-0.294165	-0.294165	-0.294165	-0.294165	3.17521	-0.263739	-0.294165	-0.294165	-0.294165	-0.294165	-0.294162	-0.263992
Ifi211	-0.849092	-0.354791	-0.150414	2.70841	0.378411	0.45045	-0.897126	-1.01153	-0.597093	-0.00522257	-0.160489	0.488482
Zxda	-0.296871	-0.296871	-0.296871	-0.296871	3.17514	-0.265821	-0.296871	-0.264552	-0.296871	-0.269865	-0.296868	-0.296805
Rps18-ps1	-0.473032	-0.628319	-0.427382	-0.408913	1.73306	2.45687	-0.350132	-0.159664	-0.560836	-0.596452	-0.326406	-0.258793
Car2	-1.43017	0.0323204	-0.895451	0.866927	0.592548	1.35642	-0.63273	-1.39477	-0.856991	0.631494	1.20659	0.523802
Metap1d	1.70402	1.61849	0.802713	-0.256234	-0.766405	-0.300917	0.398001	-0.32888	0.389417	-0.822638	-1.32622	-1.11134
Ces2g	1.94086	1.51713	0.802291	-0.780284	-0.614704	-0.0211485	0.330212	-0.633395	-0.475663	0.0804504	-0.715469	-1.43028
Gm13232	-0.289405	-0.289405	-0.289405	-0.289405	-0.28137	3.17542	-0.289405	-0.289405	-0.289405	-0.289405	-0.289405	-0.289405
Cxcl10	0.274295	2.01304	1.93083	-0.301816	-0.7986	-1.28647	-0.26474	-0.620524	-0.274763	-0.111084	-0.454167	-0.106003
Plekhm3	-0.600431	-0.65644	-0.364575	2.80499	0.272256	0.757351	-0.760222	-0.872949	-0.0431733	0.00309728	-0.460191	-0.0797139
Ighv3-6	-0.31806	-0.255877	-0.301112	3.16743	-0.311572	-0.0708165	-0.318332	-0.318332	-0.318332	-0.318332	-0.318332	-0.318332
1810073O08Rik	-0.718612	-0.392105	-0.840153	0.878846	0.613868	2.38386	-0.838549	-0.661394	-0.462231	-0.238255	-0.682157	0.956882
Bcam	-1.27141	-0.653484	-1.13695	-0.291785	0.993072	1.79656	-0.681345	-0.697411	-0.243028	0.848877	0.0597788	1.27712
Gpr33	-0.807863	-0.554538	-0.0727041	2.24958	0.399991	1.33372	-0.971488	-1.10399	-0.634339	-0.48368	0.441035	0.204281
Gm11743	-0.729616	-0.110833	-0.470888	0.83765	2.00167	1.74667	0.020539	-0.517781	-0.248713	-0.806489	-0.934117	-0.788088
Ptpro	-0.592552	-0.757979	-0.220514	2.78263	0.573056	0.228557	-0.71447	-0.775623	-0.618036	-0.208969	-0.246924	0.550825
Gm8226	-0.284178	-0.281009	-0.283237	-0.290855	-0.284004	3.17503	-0.315543	-0.317795	-0.29915	-0.283494	-0.262662	-0.2731
Kdf1	-0.217642	-0.902445	-0.208119	1.59951	1.49153	1.40586	-0.638192	-0.319138	0.537961	-0.996324	-0.938317	-0.814688
Bmpr1a	-0.972415	-0.674431	-0.220714	1.06289	0.491508	2.32956	-0.8396	-0.53504	-0.908395	-0.687053	0.407928	0.545768
Ppfia4	-0.702338	-0.553476	-0.359314	2.51058	0.680051	0.257832	-1.0948	-0.5038	-0.733534	-0.335043	-0.211145	1.04498
Mab21l2	-0.879615	-1.09282	-1.02795	1.61742	0.446278	1.78557	-0.726378	0.726911	-0.429972	0.405607	-0.748742	-0.0763105
Igkv10-94	-0.289509	-0.289509	-0.289509	-0.289509	-0.280321	3.17542	-0.289509	-0.289509	-0.289509	-0.289509	-0.289509	-0.289509
Tmem106a	-1.17489	-0.838392	-0.846509	2.00053	0.353316	0.76203	-0.873059	-0.660353	-0.181253	-0.292026	0.307949	1.44266
Perp	-1.22659	-0.969079	-1.33587	1.26387	0.578549	1.40437	-0.209724	0.108216	0.000404675	1.00163	-1.20759	0.591819
Igkv5-43	-0.289515	-0.289515	-0.289515	-0.289515	-0.280269	3.17542	-0.289515	-0.289515	-0.289515	-0.289515	-0.289515	-0.289515
Gm32817	1.01223	1.94154	1.85968	-0.648206	-0.423466	-0.430461	-0.648206	-0.648206	-0.648206	-0.470531	-0.249224	-0.646953
5031439G07Rik	-0.697185	-0.53808	-0.131143	2.30291	-0.0738435	1.56512	-0.672537	-0.955535	-0.538887	-0.101685	-0.700049	0.540915
Emilin2	1.32018	0.584583	0.0929676	-0.728358	-1.75989	-1.45673	0.68541	1.03696	0.324444	0.922598	-0.769	-0.253174
Gcnt4	1.99603	1.12716	1.38409	-0.152725	-0.881034	-0.768705	-0.653814	0.138252	0.18057	-0.988173	-0.811314	-0.570344
Wdfy4	-0.409014	-0.78851	-0.613785	2.56189	0.135559	0.828934	-0.907263	-0.943589	-0.373565	0.234291	-0.41911	0.694162
Bmf	-0.384808	-0.399682	-0.339743	2.84479	0.369041	0.884989	-0.38654	-0.662003	-0.326618	-0.448994	-0.516587	-0.63384
Pcdh17	1.46683	0.881743	1.16734	-0.888728	-0.961505	-0.63818	1.47009	-0.0484896	-0.997592	-0.298231	-1.15714	0.00386136
Olfr1418	0.128812	0.719332	1.68465	-0.65066	-0.648149	-0.487491	-0.65066	-0.327348	-0.65066	-0.65066	2.17971	-0.646877
Gpr183	-0.479982	-0.683587	-0.718189	2.83127	-0.319373	0.783222	-0.59905	0.204621	-0.708332	-0.386405	0.0515444	0.0242622
Gm13133	-1.18862	-0.646965	-0.99126	1.25585	1.64154	0.666259	-0.802372	0.0947863	-0.420252	1.39466	-0.811808	-0.19182
Asah1	-0.940094	-0.237169	-0.455286	2.24983	0.686159	0.998872	-0.828101	-1.24611	-0.694033	0.0107364	-0.271626	0.72682
Gdpd5	-0.643701	-0.843512	-0.537213	2.47338	0.855971	0.598433	-0.0806098	-0.989043	-1.0329	0.44784	0.0925346	-0.341187
Ermap	2.53958	-0.349864	0.951301	-0.480395	-0.494486	-0.899285	0.405808	-0.512219	-0.267831	0.615448	-0.419028	-1.08903
Slc31a2	-0.696941	-0.288539	-0.260958	2.29807	0.248694	1.66394	0.0846555	-1.11125	-0.621221	-0.463501	-0.575969	-0.276985
Ccr2	-0.385037	-0.592568	-0.0642987	2.8065	0.0238997	0.742156	-0.717151	-0.859503	-0.859105	-0.0104127	-0.234437	0.149956
Ece1	-0.870673	-0.662144	-0.0555546	2.19656	0.272419	0.900905	-0.738107	-1.1649	-0.791867	0.37259	-0.528309	1.06908
Slfn5	-0.887408	-0.0968535	-0.262215	2.68873	0.456879	0.525757	-1.03848	-0.968623	-0.126248	-0.0986624	-0.520123	0.327252
Kprp	1.79078	1.78698	1.21418	-0.769638	-0.434873	-0.133264	-0.769638	-0.769638	-0.769638	-0.645722	-0.188064	-0.311465
Olfr248	1.65567	1.8875	1.13004	-0.830058	-0.825566	-0.538118	-0.557866	-0.207118	0.255587	-0.58964	-0.830007	-0.550423
Fbp1	-0.296803	-0.547878	-0.895553	1.30828	1.03752	1.66729	0.358741	-0.376525	-1.11555	-0.997695	0.856841	-0.99867
Arap3	1.92479	1.36275	0.656801	-0.200986	-1.32305	-1.24771	0.220347	0.220136	-0.256037	0.119202	-0.295047	-1.1812
Stbd1	-0.542061	-0.247366	-0.877273	1.37688	1.91053	0.720493	-1.02345	-0.977511	-0.0173484	0.193964	-1.16282	0.645965
Gm9844	-1.1659	-0.979353	-0.6627	1.30482	1.30791	0.104317	-0.731827	1.61707	-1.0445	-0.428006	0.0529989	0.625172
Gm7336	-0.293773	3.17519	-0.293931	-0.275269	-0.306782	-0.307337	-0.282643	-0.292608	-0.270815	-0.28595	-0.271457	-0.294628
Lax1	-1.16989	-0.693283	-1.44607	-0.375599	1.04509	1.33772	-1.002	-0.523941	0.502422	0.190206	0.759564	1.37578
Ust	-0.976416	-0.462358	-0.481361	1.49201	0.182233	1.50811	-0.834916	-0.860637	-0.126516	-0.795738	-0.337496	1.69309
Unc93b1	-0.474864	-0.762935	-0.559605	2.38666	0.449311	1.3665	-0.727069	-0.950134	-0.242232	-0.211448	-0.657466	0.383284
Gm49832	3.17508	-0.301032	-0.306891	-0.298243	-0.295342	-0.307641	-0.27383	-0.269573	-0.263197	-0.277955	-0.296712	-0.284663
Cd2ap	-0.707593	-0.561789	-0.586698	2.16814	0.249235	0.860977	-0.982796	-1.0644	-0.724223	0.295515	-0.204452	1.25809
Prkag2	-0.872385	-0.69729	-1.90893	1.18307	1.32238	1.09083	-0.339428	-0.600325	-0.176653	-0.454965	0.731514	0.72218
Cdk18	-1.29515	-1.06546	-1.48768	-0.101396	0.214586	1.31298	0.098543	1.69084	0.221521	-0.762036	0.646861	0.5264
Nfatc2	-0.680998	-1.58289	-0.673111	2.01849	0.323509	1.30733	-0.635271	-0.71022	0.092485	-0.184049	-0.125752	0.850477
Cd86	-0.873244	-0.479357	-0.272204	2.42746	0.464287	0.644791	-0.748767	-1.03201	-0.512979	-0.325067	-0.409728	1.11682
Dus2	0.815668	1.41828	1.05921	-0.530141	-1.03839	-1.27565	-0.599772	-0.48306	-0.68669	0.135321	1.69474	-0.509502
Btnl9	0.671825	1.60794	1.32122	-0.446643	-1.65633	-0.424804	0.451876	-0.770141	-0.934925	0.435368	0.647093	-0.902483
Gm19951	-0.310549	-0.794289	-0.830881	2.06761	1.75618	0.0127907	-0.926605	-0.608932	-0.406348	-0.726878	0.43515	0.332748
Gm15232	-0.416202	-0.595252	-0.845586	0.999845	0.437634	2.62965	-0.0841268	-0.450325	-1.07412	-0.520413	-0.122567	0.041465
Arhgap5	-0.513522	-0.80397	-0.469679	2.71576	0.444521	0.7487	-0.842136	-0.333598	-0.933574	0.0102134	-0.158665	0.135947
Batf3	-0.837247	-0.53111	-0.359906	2.75379	0.8317	-0.325734	-0.860267	-0.341933	-0.484394	0.141556	-0.437343	0.450888
Lifr	-0.526137	-0.301646	-1.04289	1.38731	0.403491	2.02531	-1.15752	-0.0537731	-0.00207546	-0.988916	-0.579243	0.836081
Aldh1a1	-0.647659	-0.0972259	-0.329675	0.904877	1.58071	2.0747	-0.563644	-0.925199	-1.10202	-0.637788	-0.207963	-0.0491082
Sema4a	-0.648129	-1.05542	-0.294688	2.43569	0.369233	0.660557	-0.327132	-1.22508	-0.676035	0.48121	-0.378926	0.658721
Mns1	0.598435	1.89223	0.322722	-0.787843	-1.57307	-0.63844	1.19116	-0.471276	-1.08184	0.434504	0.529857	-0.416441
Carmil1	-0.508812	-0.195353	-0.471753	2.2947	0.775549	1.07284	-1.41587	-0.606431	-0.659437	0.0707	-0.719618	0.363488
Gpr137b	-1.18036	-0.984805	-0.552252	2.29811	-0.318442	1.23277	0.0929588	-0.33375	-0.544631	-0.612654	0.112596	0.790461
Apba1	-0.492713	-0.812513	-0.199754	2.76509	0.496523	0.289322	-0.902747	-0.738524	-0.79663	0.051198	0.0574333	0.283312
Igkv6-17	-0.290017	-0.290017	-0.290017	3.1754	-0.275226	-0.290017	-0.290017	-0.290017	-0.290017	-0.290017	-0.290017	-0.290017
Zfp457	1.99331	1.6971	-0.0956807	-0.653789	-0.916275	-0.582968	-0.76699	-0.53962	0.991691	-0.0712219	-0.298135	-0.757421
Tlr11	-0.56691	-0.742737	0.0743002	2.38735	0.507623	0.870432	-1.11471	-1.3084	-0.603599	0.166577	0.112021	0.21805
mt-Nd4l	-0.448382	-0.520862	-0.72319	-0.23281	1.86673	1.62001	-0.516552	-0.721455	1.42361	-0.546683	-0.536884	-0.663525
Leap2	-0.776209	-0.660285	-0.461076	0.0845492	2.36372	1.71499	-0.306889	-0.578303	-0.627973	-0.11382	-0.0247926	-0.613911
Igha	-0.29557	-0.284073	-0.494121	-0.427858	-0.0715894	2.89429	-0.639777	-0.64584	-0.353888	-0.64229	0.166504	0.794216
Ppt1	-0.652788	-0.434051	-0.0441935	2.51619	0.479821	0.733597	-0.645874	-1.19354	-0.837589	-0.152027	-0.472575	0.703026
Ighv1-53	-0.310308	-0.310308	-0.310308	-0.310308	3.17311	-0.250079	-0.19156	-0.308567	-0.310308	-0.310308	-0.310302	-0.250757
Rgmb	-0.791309	-0.386785	-0.372326	1.77954	0.897986	1.83956	-1.21027	-0.843803	-0.195084	-0.0535675	-0.713021	0.049082
Ighv1-20	-0.289899	-0.289899	-0.289899	-0.289899	-0.276416	3.1754	-0.289899	-0.289899	-0.289899	-0.289899	-0.289899	-0.289899
Gna14	1.51616	1.57003	1.14892	-0.439509	-0.974957	-0.237272	0.551791	-0.0717432	-0.521568	-0.605382	-0.29998	-1.63649
Gm23887	-0.810562	-0.344089	-0.984135	0.432978	2.25966	1.20011	0.404078	-0.772849	-0.98624	0.534083	-0.651641	-0.281384
Gm10231	-0.440695	-0.415074	2.77976	-0.444061	-0.444061	-0.444061	-0.444061	-0.389027	-0.259049	-0.367957	-0.39858	1.26686
Gm15931	-1.04412	-0.660244	-0.310788	2.11311	0.376439	1.77931	-0.808529	-0.0218601	-0.500397	-0.116931	-0.828045	0.0220532
Grap2	-1.08872	-0.652018	-0.181911	2.19275	-0.109953	1.27591	-0.396082	-0.804394	-0.653926	-0.128926	-0.595373	1.14264
Filip1l	-0.611328	-0.530899	-0.257917	2.7929	0.0976975	0.75522	-0.884016	-0.868172	-0.429426	-0.00830433	0.269181	-0.324934
Ighv1-15	-0.404611	-0.404611	-0.404611	-0.404611	2.79818	-0.404611	1.24057	-0.397248	-0.404611	-0.404611	-0.404611	-0.404611
Nlrp6	0.66985	1.24926	0.91452	-1.15151	-1.32181	-0.862985	-0.446138	-0.116198	-0.897054	1.57536	0.810866	-0.424153
Kctd12	-0.841616	-0.270949	-0.436124	2.72244	0.0424582	0.651231	-0.845167	-0.75628	-0.68398	-0.080455	-0.141726	0.640168
Gm16731	-1.08425	-0.78476	-0.574517	0.306048	2.09909	1.05905	-0.411132	-0.30873	0.917669	-1.08704	-0.758643	0.627213
Gm49654	-1.14952	-0.809643	-0.31565	1.42688	0.508835	1.12823	1.5941	-1.08371	0.405529	-0.348778	-0.212209	-1.14407
Gm50492	0.806793	0.625763	2.80726	-0.522292	-0.51871	-0.289481	-0.301292	-0.518871	-0.522292	-0.522292	-0.522292	-0.522292
Fam91a1	-0.405674	-0.345982	-0.487986	0.890422	2.94692	-0.399944	-0.237522	-0.380987	-0.326251	-0.353289	-0.411695	-0.488011
Tmem8	-0.357343	-0.946286	-0.633916	1.91494	0.737778	1.89576	-0.487048	-0.588773	-0.812226	-0.204453	-0.677566	0.159136
Ccr9	-0.318575	-0.194239	-0.326761	2.19935	0.300636	1.75511	-0.790944	-0.395194	-0.874942	-0.973315	0.108471	-0.489591
Kif5a	-1.19698	-0.225865	-0.475446	1.82457	0.18322	1.91538	-0.89252	-0.69238	-0.601918	-0.570254	0.482994	0.2492
Gpr141b	-0.665813	-0.56096	0.252651	2.31099	1.03489	0.549057	-0.674485	-0.742648	-0.750176	-0.816746	-0.751568	0.814813
Gm14008	-0.409564	-0.409564	-0.409564	2.89895	-0.309095	-0.409564	-0.409564	-0.337973	-0.409564	1.02271	-0.409485	-0.407724
Cxcl16	-0.229288	-0.547856	-0.568823	2.85686	0.465678	0.497655	-0.17584	-0.880613	-0.814308	-0.462344	-0.0240297	-0.117093
3830403N18Rik	-0.505409	-0.855576	-0.617678	2.79851	0.739292	-0.239625	-0.503429	-0.585321	-0.392965	0.586298	-0.287111	-0.136984
Igkv12-46	-0.288675	-0.288675	-0.288675	-0.288675	3.17543	-0.288675	-0.288675	-0.288675	-0.288675	-0.288675	-0.288675	-0.288675
mt-Co2	-0.425181	-0.725023	-0.99488	-0.252331	1.89115	1.76133	-0.601104	0.93617	-0.80769	-0.106902	0.126803	-0.802344
Tbxa2r	-0.659619	-0.998282	-0.849557	0.159877	1.9844	1.27123	0.884372	-1.52698	-0.0371214	-0.223757	0.223445	-0.228011
Gm35853	-0.14273	-0.28061	-0.808582	1.87224	1.0859	1.33053	-0.902837	-0.887097	-0.956345	-0.987053	0.147907	0.528673
Ctss	-1.09199	-0.164793	-0.248665	2.42548	-0.0116718	1.10339	-0.548576	-1.05809	-0.449395	-0.296862	-0.481024	0.822204
Lrrc25	-0.427889	-0.643517	-0.280664	2.04133	1.10489	0.888984	-0.517872	-1.01835	-1.05726	-0.209637	-0.854273	0.974244
Fam129a	-0.281582	-0.422992	-0.35186	2.49045	0.145264	1.33295	-0.681633	-0.91165	-0.736027	-0.189982	-0.773977	0.381038
Igkv6-13	-0.294473	-0.271454	-0.277534	-0.294611	3.17533	-0.286034	-0.294611	-0.285666	-0.294611	-0.287137	-0.29461	-0.294592
Trbv13-2	0.51593	1.15775	2.34788	0.0436875	-0.962904	-0.766056	-0.366623	-0.184778	-0.296521	0.457268	-0.915287	-1.03035
Ltf	-0.843781	-0.746452	-0.982459	0.571544	-0.200271	1.0411	-0.360122	2.20907	-1.19278	0.116575	0.823821	-0.436237
Gm16409	-0.695621	-0.624759	-0.64188	1.20027	-0.501575	-0.566946	2.33982	-0.546856	1.15517	-0.551844	-0.535208	-0.0305633
Ptprv	0.492413	-0.134331	-0.124472	1.06834	0.753556	2.10121	-0.423316	0.0527886	-0.216326	-0.912783	-1.39064	-1.26644
mt-Co3	-0.245591	-0.440222	-0.746667	0.32138	2.23955	1.80954	-0.745488	-0.745071	-0.576034	-0.0366687	-0.380768	-0.453954
Gm42047	1.42618	0.560657	-0.0318939	-0.393655	-0.634874	-0.124344	0.903378	1.0105	1.13243	-1.18171	-1.28054	-1.38613
Gm13413	-0.596902	0.215793	-0.596363	-0.291838	1.18428	0.12304	-0.292685	-0.630639	2.67972	-0.615952	-0.571667	-0.606789
Gm5879	-0.549702	-0.679186	1.60674	1.99128	-0.679808	0.244302	-0.145411	-0.669961	1.0578	-0.744382	-0.711059	-0.720609
Gm10282	-0.871984	-0.474847	0.589546	-0.678152	1.2766	1.67505	0.259663	1.44696	-0.877585	-0.721613	-0.835384	-0.788253
Cacna1e	-0.678268	0.158398	0.677623	1.22123	0.379799	2.34485	-0.731077	-0.712054	-0.786256	-0.871125	-0.50467	-0.498455
Vwf	-0.224286	0.512478	0.475596	0.740313	0.0907526	2.52241	0.0233931	-0.596918	-1.05237	-0.754352	-0.864269	-0.872746
Cd209a	-0.624694	-0.639466	0.0553633	0.987162	-0.269786	2.81861	-0.203262	0.0301886	-0.586481	-0.522206	-0.50551	-0.539919
Cryab	0.051595	-0.78419	-0.786841	1.71424	0.977474	1.13032	0.814356	-0.706682	0.591188	-1.20552	-0.815811	-0.980126
F2rl1	-0.396768	0.733276	0.962186	1.73817	0.270975	1.04837	-1.08	0.543712	-0.749812	-1.08	-1.07999	-0.910112
Tdgf1	-0.656514	-0.435775	0.250886	0.922277	-0.249735	1.42048	1.90365	0.55359	-0.81716	-0.963901	-0.963901	-0.963901
Gpr63	-0.465966	0.192613	1.1462	1.46318	0.206194	1.94119	-0.874846	-0.869219	-0.48013	-0.639409	-0.745768	-0.874038
Capn11	-0.52558	-0.252048	0.532957	-0.673957	-0.628343	-0.394244	-0.765819	-0.765819	-0.765819	2.19717	1.61273	0.428772
Adcy4	0.310639	-0.233345	0.183541	0.83496	1.36208	2.11681	-0.8307	-1.03215	-1.04716	-0.559229	-0.496408	-0.609047
Slc15a2	-0.00482301	0.16544	-0.275605	1.03492	0.904272	1.1008	-0.230859	0.104995	1.33669	-1.63655	-0.981744	-1.51755
Gm6474	-0.526493	-0.526493	-0.526493	-0.493998	-0.525272	-0.485296	-0.526493	1.70581	-0.526493	-0.497959	2.30446	0.624716
Slc17a8	-0.820421	0.0410202	-0.262529	0.293261	0.982332	2.61534	-0.618706	-0.87053	0.399624	-0.72587	-0.561815	-0.471704
Mat2a	1.06934	-0.423352	-0.552194	-0.463409	0.749204	2.6534	-0.446295	-0.461135	-0.472591	-0.540687	-0.625683	-0.486601
Fcer1a	1.05963	-1.03152	0.103081	1.48178	-0.0274172	1.18244	0.124064	1.05088	-1.22461	-0.667105	-1.16663	-0.884583
Dkk3	-0.178318	0.264457	0.444744	1.82912	1.46413	0.990239	-0.642962	-0.914382	-0.499703	-0.556681	-1.10089	-1.09976
Plce1	-0.314405	0.555846	0.630902	1.4014	1.35389	1.32276	-0.746674	-0.331509	-1.1107	-0.551693	-1.11951	-1.0903
Ube2t	0.250759	0.163703	-0.342273	-0.954773	-0.930716	-1.44081	0.450841	-0.983365	-0.318381	1.1935	1.50524	1.40627
Arhgef17	-0.463647	0.422904	-0.854667	0.579116	1.38531	2.10045	-0.180377	-0.290801	0.244981	-1.05714	-0.68231	-1.20382
Gm4342	-0.257138	-0.256796	-0.271939	-0.269917	-0.197033	3.17217	-0.257143	-0.313863	-0.339358	-0.330635	-0.324399	-0.353952
St14	0.336597	-0.169205	-0.31978	0.900815	1.33155	1.72282	0.256456	-0.760865	0.314572	-1.47215	-1.09057	-1.05024
Igkv3-10	-0.29257	-0.277579	-0.267056	-0.29271	-0.28915	3.17532	-0.29271	-0.29271	-0.29271	-0.29271	-0.29271	-0.29271
Ighv12-3	-0.286492	-0.316117	-0.256833	-0.316117	3.17258	-0.193001	-0.316117	-0.223437	-0.316117	-0.316117	-0.316117	-0.316117
Cdr2l	-0.19125	0.671231	0.404044	-0.568757	1.33328	2.31507	-0.785748	-0.613599	-0.207025	-0.785748	-0.785748	-0.785748
Gm10451	0.520005	-0.519713	-0.835842	-0.372717	-0.859092	-0.693078	-0.797659	-0.340808	-0.604461	1.97391	0.956201	1.57326
Gm24447	-0.411898	0.945054	-0.482934	2.92954	-0.339428	-0.347759	-0.366867	-0.307793	-0.387021	-0.434362	-0.416177	-0.380352
Gm24270	-0.483614	-0.660063	1.12078	0.0601075	-0.659458	2.31059	1.24744	-0.633911	-0.539552	-0.673332	-0.51652	-0.57247
Igkv16-104	-0.299644	-0.299838	-0.24707	-0.299838	-0.229085	3.1745	-0.299838	-0.299838	-0.299838	-0.299838	-0.299838	-0.299838
AC020971.1	-0.337158	-0.421862	2.14179	-0.0743243	0.0555031	1.82325	0.383965	-0.445573	-0.781395	-0.781395	-0.781395	-0.781395
Ighg2c	-0.322612	-0.332024	-0.066176	-0.30494	-0.228761	3.16617	-0.332024	-0.332024	-0.332024	-0.27767	-0.315005	-0.322914
Neo1	-0.723379	1.06381	0.771789	0.477171	-0.00239299	1.93303	-0.655191	-0.360996	0.780812	-1.04349	-1.20882	-1.03233
Igkv6-32	-0.404825	-0.405808	1.26864	-0.405808	-0.400954	2.78361	-0.405808	-0.405808	-0.405808	-0.405808	-0.405808	-0.405808
Gm15445	-0.25322	-0.85513	-0.464103	-0.661122	-0.819291	-0.754222	0.77206	2.33144	-0.693245	0.425982	-0.271893	1.24275
Rpl13-ps1	-0.2949	-0.0434736	-0.657249	1.41756	-0.598166	-0.599031	2.42368	0.688234	-0.410602	-0.640663	-0.643678	-0.64171
Gm4735	-0.344607	-0.382447	-0.344134	-0.320321	-0.298106	-0.302587	-0.306496	-0.380417	-0.307825	-0.190468	0.0209235	3.15648
Gm11545	-0.10775	-0.714682	-0.228563	2.51124	0.644803	1.07563	-0.240977	-0.417623	0.0072305	-0.586683	-1.17463	-0.767999
Mapk13	-0.0791154	-0.642003	-0.825587	2.7644	0.136594	0.846883	0.153798	-0.141628	-0.310628	-0.777044	-0.831756	-0.293914
Flrt1	0.516392	-0.836199	0.337724	1.29878	0.980356	1.88431	-1.01732	-0.812754	-0.10491	-1.19004	-0.385206	-0.671128
Gpc2	0.212123	-0.270153	0.698764	-0.534844	2.2719	0.159718	-0.144169	1.13056	-0.275354	-1.09454	-1.19525	-0.958757
Gm29966	-0.554992	0.490526	0.632239	-0.50053	1.34822	2.35571	-0.693867	-0.418384	-0.693867	-0.577612	-0.693855	-0.693581

## Sheet: H-Z-score-sorted
geneID	Zeb1.KO.1	Zeb1.KO.2	Zeb1.KO.3	DKO.1	DKO.2	DKO.3	Zeb2.Het.1	Zeb2.het.2	Zeb2.het.3	Zeb2.KO.1	Zeb2.KO.2	Zeb2.KO.3	Column1	logFC	logCPM	PValue	FDR
Olfr369-ps1	3.17542	-0.285983	-0.289304	-0.28947	-0.289395	-0.284452	-0.28947	-0.28947	-0.28947	-0.28947	-0.28947	-0.28947	Olfr369-ps1	-9.34289	3.83696	5.26891e-05	0.0163319
Gm10231	-0.440695	-0.415074	2.77976	-0.444061	-0.444061	-0.444061	-0.444061	-0.389027	-0.259049	-0.367957	-0.39858	1.26686	Gm10231	-7.59289	-0.396811	0.000412389	0.077966
Gm49832	3.17508	-0.301032	-0.306891	-0.298243	-0.295342	-0.307641	-0.27383	-0.269573	-0.263197	-0.277955	-0.296712	-0.284663	Gm49832	-7.05228	1.63543	0.00028112	0.0595331
Gm7336	-0.293773	3.17519	-0.293931	-0.275269	-0.306782	-0.307337	-0.282643	-0.292608	-0.270815	-0.28595	-0.271457	-0.294628	Gm7336	-6.39518	1.39761	0.00026129	0.0561915
Rpl13-ps6	-0.298388	3.17484	-0.288168	-0.293888	-0.291216	-0.284539	-0.295653	-0.3039	-0.300077	-0.298431	-0.290462	-0.230114	Rpl13-ps6	-6.07203	4.43686	4.68693e-05	0.0146921
Ighg2b	2.62227	-0.401527	-0.339686	-0.457282	-0.46177	-0.402428	1.53984	-0.436372	-0.434739	-0.462571	-0.332192	-0.433543	Ighg2b	-5.70959	2.20872	3.10197e-05	0.0103681
Olfr1418	0.128812	0.719332	1.68465	-0.65066	-0.648149	-0.487491	-0.65066	-0.327348	-0.65066	-0.65066	2.17971	-0.646877	Olfr1418	-4.41919	-1.35628	0.00020817	0.0475984
Gm50492	0.806793	0.625763	2.80726	-0.522292	-0.51871	-0.289481	-0.301292	-0.518871	-0.522292	-0.522292	-0.522292	-0.522292	Gm50492	-4.29641	-1.44907	0.000455905	0.0835279
Olfr248	1.65567	1.8875	1.13004	-0.830058	-0.825566	-0.538118	-0.557866	-0.207118	0.255587	-0.58964	-0.830007	-0.550423	Olfr248	-4.25454	-1.46628	0.00025146	0.054996
Gm32817	1.01223	1.94154	1.85968	-0.648206	-0.423466	-0.430461	-0.648206	-0.648206	-0.648206	-0.470531	-0.249224	-0.646953	Gm32817	-3.76103	-1.20223	0.000180778	0.0426821
Gm13611	-0.684176	0.803766	0.88897	-0.899283	-0.9836	-0.856183	-0.596735	2.26888	-0.867894	0.383889	0.403069	0.139302	Gm13611	-3.55463	2.20992	3.50103e-08	4.85628e-05
Nlrp6	0.66985	1.24926	0.91452	-1.15151	-1.32181	-0.862985	-0.446138	-0.116198	-0.897054	1.57536	0.810866	-0.424153	Nlrp6	-3.21184	-1.23698	0.000425542	0.0792309
Zfp457	1.99331	1.6971	-0.0956807	-0.653789	-0.916275	-0.582968	-0.76699	-0.53962	0.991691	-0.0712219	-0.298135	-0.757421	Zfp457	-3.20127	-0.965028	0.000376717	0.0741198
Gm16494	1.01492	0.179768	0.464974	-0.984686	-1.03386	-1.34725	-0.132522	-1.33102	1.53749	0.329656	0.0356813	1.26684	Gm16494	-2.9423	-0.0740687	1.78872e-05	0.00670577
Kprp	1.79078	1.78698	1.21418	-0.769638	-0.434873	-0.133264	-0.769638	-0.769638	-0.769638	-0.645722	-0.188064	-0.311465	Kprp	-2.85739	-0.717358	0.000248135	0.054633
Pcdh17	1.46683	0.881743	1.16734	-0.888728	-0.961505	-0.63818	1.47009	-0.0484896	-0.997592	-0.298231	-1.15714	0.00386136	Pcdh17	-2.75691	-0.826178	0.000207908	0.0475984
Mt2	0.959305	0.554433	0.880725	-0.634538	-0.832512	-0.956859	1.15835	1.73418	-0.765466	-0.078376	-1.06198	-0.957261	Mt2	-2.74275	-0.515265	6.43051e-05	0.019286
Gm15915	2.18045	0.561912	1.57822	-0.716963	-0.914025	-0.888502	0.247161	-0.215906	-0.382295	-0.0215335	-0.601171	-0.827343	Gm15915	-2.60827	3.29008	2.34066e-13	3.24672e-09
Atp1b2	2.69151	-0.535055	0.635506	-0.687146	-0.965985	-0.79777	0.412524	0.102318	-0.12639	0.262904	-0.131733	-0.860686	Atp1b2	-2.60122	2.51156	1.28188e-05	0.00510951
Rps27a-ps2	0.216075	1.85207	-0.0639403	-0.773577	-0.82536	-0.628027	-0.658738	-0.242806	-0.88752	1.73195	1.01332	-0.733447	Rps27a-ps2	-2.38842	2.82014	2.07461e-08	3.48811e-05
Trib2	1.47078	0.701874	2.39844	-0.416444	-0.790631	-0.687027	-0.308991	-0.509442	-0.34889	-0.293875	-0.510502	-0.705292	Trib2	-2.1791	1.92837	2.57202e-07	0.000259465
Pdzph1	1.55624	0.511664	1.97874	-0.725272	-0.603142	-0.221321	-0.84912	-0.960883	-0.53212	-0.0848925	0.83828	-0.908168	Pdzph1	-2.17749	0.455563	0.000102586	0.027497
F13a1	2.25754	0.359996	0.921987	-0.646886	-0.84605	-0.743628	1.02593	0.326445	-0.517274	-0.439154	-0.554532	-1.14437	F13a1	-2.17532	4.55783	5.70326e-11	2.26028e-07
Slc45a3	2.26176	0.931714	1.2268	-0.747404	-0.46314	-0.810693	0.373062	-0.132179	-0.556418	-0.362491	-0.894823	-0.826195	Slc45a3	-2.15233	2.00377	3.60496e-07	0.000339013
Car1	2.06279	0.433359	1.67743	-0.583536	-0.777392	-0.893402	0.120326	-0.203921	-0.50226	0.35487	-0.57867	-1.10959	Car1	-2.12517	5.57684	8.35227e-12	5.14908e-08
Trbv13-2	0.51593	1.15775	2.34788	0.0436875	-0.962904	-0.766056	-0.366623	-0.184778	-0.296521	0.457268	-0.915287	-1.03035	Trbv13-2	-2.09262	1.08832	0.000537113	0.0934207
Ermap	2.53958	-0.349864	0.951301	-0.480395	-0.494486	-0.899285	0.405808	-0.512219	-0.267831	0.615448	-0.419028	-1.08903	Ermap	-2.02238	3.06378	0.000226296	0.0508332
Gcnt4	1.99603	1.12716	1.38409	-0.152725	-0.881034	-0.768705	-0.653814	0.138252	0.18057	-0.988173	-0.811314	-0.570344	Gcnt4	-1.94918	0.568188	0.000191883	0.0447328
Gm10263	-0.429299	1.1054	-0.00689082	-0.679991	-0.761894	-0.853055	-0.939208	-0.869625	0.9413	1.00826	-0.518367	2.00336	Gm10263	-1.89708	2.91776	1.69824e-05	0.00640988
Csf1r	1.92418	0.955038	1.13482	-0.408963	-0.934731	-0.783555	-0.0733105	0.613048	0.463158	-1.16902	-0.857949	-0.862712	Csf1r	-1.83602	2.5272	3.80522e-07	0.000350811
St8sia6	1.44253	1.54859	1.64779	-0.542202	-0.436308	-1.0117	-0.290091	0.207826	-0.644864	-0.0523001	-0.885329	-0.983947	St8sia6	-1.81225	2.375	3.30747e-06	0.00173124
Spta1	1.27692	0.409534	1.78649	-1.29343	-1.13366	-0.784359	0.0893316	-0.0593941	1.15082	0.0184623	-0.860323	-0.600391	Spta1	-1.79746	2.36449	6.23735e-07	0.000487427
Cx3cr1	2.19165	1.08202	1.1341	-0.487773	-1.01855	-0.239813	0.224492	-0.129258	-0.8712	-0.445652	-0.304475	-1.13554	Cx3cr1	-1.77524	1.62485	3.98343e-05	0.0128498
Capn11	-0.52558	-0.252048	0.532957	-0.673957	-0.628343	-0.394244	-0.765819	-0.765819	-0.765819	2.19717	1.61273	0.428772	Capn11	-1.72521	-1.64532	0.0592741	0.682685
Scin	1.62864	1.88986	0.89272	-0.659853	-1.03766	-0.33131	-0.482636	0.284487	-0.362118	-0.0749323	-0.43764	-1.30956	Scin	-1.70091	3.00101	7.26361e-08	9.37242e-05
Pde10a	1.5213	1.99159	0.995403	-0.676765	-0.504585	-0.790051	0.0213408	0.167141	-0.130972	-0.782017	-0.691583	-1.1208	Pde10a	-1.66101	1.46659	1.57271e-05	0.00609908
Ms4a2	0.863005	0.445945	2.54303	-0.407317	-0.622853	-0.921686	0.464621	-0.0222725	-0.778243	0.0645914	-0.685396	-0.943422	Ms4a2	-1.62372	4.58634	5.93696e-06	0.00281544
Cma1	2.01829	1.80255	0.33653	-0.467087	-1.1599	-0.253415	-0.422833	0.492945	-0.841478	-0.317806	-0.591724	-0.596072	Cma1	-1.53148	4.6592	9.90144e-06	0.00422594
Cst7	1.56546	0.674575	1.6274	-0.453213	-1.2444	-1.34544	1.05273	-0.322066	-0.39308	-0.207427	-0.386072	-0.568471	Cst7	-1.50108	3.78204	1.21415e-05	0.0049172
Mpo	2.13902	0.101512	0.434231	-0.252444	-0.926107	-1.15191	0.954906	-0.343554	-0.614972	1.08783	-0.286638	-1.14187	Mpo	-1.46424	9.33206	6.6965e-05	0.0198689
Rab44	2.43243	0.485912	0.305547	-0.479285	-0.884851	-1.01635	0.746884	0.37121	-0.538037	0.240125	-0.45653	-1.20705	Rab44	-1.46203	4.64469	2.68204e-05	0.00918583
Gzmb	2.19069	1.4786	0.621932	-0.236991	-1.11057	0.0230607	-0.273876	-0.406447	-0.773999	0.121854	-0.544923	-1.08934	Gzmb	-1.41874	5.004	0.000110755	0.0294026
Epdr1	2.07971	0.961325	0.807087	-0.443155	-0.508345	-0.618567	-0.0434272	1.08718	-0.435342	-0.692131	-1.06627	-1.12806	Epdr1	-1.30538	2.67836	6.97286e-05	0.0203854
Dus2	0.815668	1.41828	1.05921	-0.530141	-1.03839	-1.27565	-0.599772	-0.48306	-0.68669	0.135321	1.69474	-0.509502	Dus2	-1.21518	2.26833	0.000305144	0.0631738
Gm15445	-0.25322	-0.85513	-0.464103	-0.661122	-0.819291	-0.754222	0.77206	2.33144	-0.693245	0.425982	-0.271893	1.24275	Gm15445	-1.20214	-1.637	0.13503	0.692828
Arap3	1.92479	1.36275	0.656801	-0.200986	-1.32305	-1.24771	0.220347	0.220136	-0.256037	0.119202	-0.295047	-1.1812	Arap3	-1.18671	3.80788	0.000252757	0.054996
Mfsd2b	1.23024	1.42482	1.3659	-0.558096	-0.930198	-0.832013	0.61729	0.349784	0.00836811	-0.480055	-0.561141	-1.6349	Mfsd2b	-1.14254	4.40923	7.58845e-07	0.000561384
Cpa3	2.10113	1.00989	0.917674	-0.425085	-1.25064	-0.352817	0.252157	0.581374	-1.0848	-0.19545	-0.652629	-0.900815	Cpa3	-1.1335	6.80012	1.31264e-06	0.000899145
Btnl9	0.671825	1.60794	1.32122	-0.446643	-1.65633	-0.424804	0.451876	-0.770141	-0.934925	0.435368	0.647093	-0.902483	Btnl9	-1.08748	4.30969	0.000306658	0.0632514
Cxcl10	0.274295	2.01304	1.93083	-0.301816	-0.7986	-1.28647	-0.26474	-0.620524	-0.274763	-0.111084	-0.454167	-0.106003	Cxcl10	-1.05134	5.6457	0.000133333	0.0339351
Gna14	1.51616	1.57003	1.14892	-0.439509	-0.974957	-0.237272	0.551791	-0.0717432	-0.521568	-0.605382	-0.29998	-1.63649	Gna14	-1.03528	2.44858	0.000406583	0.0775218
Emilin2	1.32018	0.584583	0.0929676	-0.728358	-1.75989	-1.45673	0.68541	1.03696	0.324444	0.922598	-0.769	-0.253174	Emilin2	-1.03411	4.7788	0.000190884	0.0446878
Ces2g	1.94086	1.51713	0.802291	-0.780284	-0.614704	-0.0211485	0.330212	-0.633395	-0.475663	0.0804504	-0.715469	-1.43028	Ces2g	-0.956306	4.40416	0.00012446	0.03197
2900097C17Rik	0.410706	1.26195	1.04149	-0.684518	-1.29339	-1.17784	1.45016	-0.505561	0.241116	-1.33002	0.659074	-0.0731601	2900097C17Rik	-0.932195	5.87289	1.05639e-05	0.0044492
Metap1d	1.70402	1.61849	0.802713	-0.256234	-0.766405	-0.300917	0.398001	-0.32888	0.389417	-0.822638	-1.32622	-1.11134	Metap1d	-0.917763	4.40967	0.000120349	0.0310578
Ccl9	1.2506	1.56018	0.52142	-0.881062	-1.0585	-0.403737	0.689489	1.29707	-0.691941	-0.994503	-0.317491	-0.971521	Ccl9	-0.817413	6.22473	1.62721e-05	0.00622648
Cdk6	1.85528	0.757077	1.22784	-0.748132	-1.46339	-0.733074	0.0470065	-1.12143	-0.0223021	0.811055	-0.564233	-0.0457038	Cdk6	-0.766699	10.5013	3.13602e-05	0.0104191
Gm42047	1.42618	0.560657	-0.0318939	-0.393655	-0.634874	-0.124344	0.903378	1.0105	1.13243	-1.18171	-1.28054	-1.38613	Gm42047	-0.757786	5.85407	0.00254616	0.257794
Ptpn7	-0.0162493	0.428009	-0.139922	-1.5483	-1.71499	-1.18892	0.587942	0.391256	-0.00066285	1.16197	1.26029	0.779583	Ptpn7	-0.746612	7.00241	1.35155e-05	0.00531841
Mns1	0.598435	1.89223	0.322722	-0.787843	-1.57307	-0.63844	1.19116	-0.471276	-1.08184	0.434504	0.529857	-0.416441	Mns1	-0.692055	6.33481	0.000370514	0.0739725
Ube2t	0.250759	0.163703	-0.342273	-0.954773	-0.930716	-1.44081	0.450841	-0.983365	-0.318381	1.1935	1.50524	1.40627	Ube2t	-0.560072	3.26747	0.0491818	0.682685
Gm10451	0.520005	-0.519713	-0.835842	-0.372717	-0.859092	-0.693078	-0.797659	-0.340808	-0.604461	1.97391	0.956201	1.57326	Gm10451	-0.398526	0.516537	0.441397	0.825401
AC020971.1	-0.337158	-0.421862	2.14179	-0.0743243	0.0555031	1.82325	0.383965	-0.445573	-0.781395	-0.781395	-0.781395	-0.781395	AC020971.1	0.108156	-0.714757	0.343259	0.744219
Neo1	-0.723379	1.06381	0.771789	0.477171	-0.00239299	1.93303	-0.655191	-0.360996	0.780812	-1.04349	-1.20882	-1.03233	Neo1	0.310018	0.729003	0.544635	0.893876
Gpc2	0.212123	-0.270153	0.698764	-0.534844	2.2719	0.159718	-0.144169	1.13056	-0.275354	-1.09454	-1.19525	-0.958757	Gpc2	0.449878	-0.154351	0.100338	0.682685
Slc15a2	-0.00482301	0.16544	-0.275605	1.03492	0.904272	1.1008	-0.230859	0.104995	1.33669	-1.63655	-0.981744	-1.51755	Slc15a2	0.481034	2.86453	0.0672037	0.682685
Vwf	-0.224286	0.512478	0.475596	0.740313	0.0907526	2.52241	0.0233931	-0.596918	-1.05237	-0.754352	-0.864269	-0.872746	Vwf	0.488461	3.81221	0.103796	0.682685
Gm5879	-0.549702	-0.679186	1.60674	1.99128	-0.679808	0.244302	-0.145411	-0.669961	1.0578	-0.744382	-0.711059	-0.720609	Gm5879	0.498622	4.77712	0.311836	0.717911
St14	0.336597	-0.169205	-0.31978	0.900815	1.33155	1.72282	0.256456	-0.760865	0.314572	-1.47215	-1.09057	-1.05024	St14	0.500342	3.77822	0.0441296	0.682685
F2rl1	-0.396768	0.733276	0.962186	1.73817	0.270975	1.04837	-1.08	0.543712	-0.749812	-1.08	-1.07999	-0.910112	F2rl1	0.510696	-0.491377	0.0388721	0.682685
Fcer1a	1.05963	-1.03152	0.103081	1.48178	-0.0274172	1.18244	0.124064	1.05088	-1.22461	-0.667105	-1.16663	-0.884583	Fcer1a	0.553163	2.46617	0.257155	0.692828
Gm24270	-0.483614	-0.660063	1.12078	0.0601075	-0.659458	2.31059	1.24744	-0.633911	-0.539552	-0.673332	-0.51652	-0.57247	Gm24270	0.664292	7.55568	0.149899	0.692828
Plce1	-0.314405	0.555846	0.630902	1.4014	1.35389	1.32276	-0.746674	-0.331509	-1.1107	-0.551693	-1.11951	-1.0903	Plce1	0.674428	1.06303	0.0893362	0.682685
Ptprv	0.492413	-0.134331	-0.124472	1.06834	0.753556	2.10121	-0.423316	0.0527886	-0.216326	-0.912783	-1.39064	-1.26644	Ptprv	0.687042	3.07647	0.0158932	0.677802
Car2	-1.43017	0.0323204	-0.895451	0.866927	0.592548	1.35642	-0.63273	-1.39477	-0.856991	0.631494	1.20659	0.523802	Car2	0.742351	8.73175	0.00011927	0.0309233
Cd2ap	-0.707593	-0.561789	-0.586698	2.16814	0.249235	0.860977	-0.982796	-1.0644	-0.724223	0.295515	-0.204452	1.25809	Cd2ap	0.742889	6.68532	0.000291207	0.0612752
Cdr2l	-0.19125	0.671231	0.404044	-0.568757	1.33328	2.31507	-0.785748	-0.613599	-0.207025	-0.785748	-0.785748	-0.785748	Cdr2l	0.764719	-0.620775	0.128488	0.692828
Alox5ap	-0.866276	-0.443054	-0.779698	1.66285	1.49563	1.53548	-1.01348	0.0194973	-0.887859	-0.490305	-0.150714	-0.0820741	Alox5ap	0.770645	6.57218	2.23772e-05	0.00811487
Igkv6-32	-0.404825	-0.405808	1.26864	-0.405808	-0.400954	2.78361	-0.405808	-0.405808	-0.405808	-0.405808	-0.405808	-0.405808	Igkv6-32	0.785234	1.88952	0.551898	0.897414
Unc93b1	-0.474864	-0.762935	-0.559605	2.38666	0.449311	1.3665	-0.727069	-0.950134	-0.242232	-0.211448	-0.657466	0.383284	Unc93b1	0.7921	5.86509	0.000279581	0.059434
Asah1	-0.940094	-0.237169	-0.455286	2.24983	0.686159	0.998872	-0.828101	-1.24611	-0.694033	0.0107364	-0.271626	0.72682	Asah1	0.804219	5.88478	0.00022163	0.0501745
Ppt1	-0.652788	-0.434051	-0.0441935	2.51619	0.479821	0.733597	-0.645874	-1.19354	-0.837589	-0.152027	-0.472575	0.703026	Ppt1	0.805614	7.36029	0.000396736	0.0766987
Fam129a	-0.281582	-0.422992	-0.35186	2.49045	0.145264	1.33295	-0.681633	-0.91165	-0.736027	-0.189982	-0.773977	0.381038	Fam129a	0.810461	6.02779	0.000530662	0.0928332
Aldh1a1	-0.647659	-0.0972259	-0.329675	0.904877	1.58071	2.0747	-0.563644	-0.925199	-1.10202	-0.637788	-0.207963	-0.0491082	Aldh1a1	0.832607	4.31714	0.000358906	0.0724128
Gpr63	-0.465966	0.192613	1.1462	1.46318	0.206194	1.94119	-0.874846	-0.869219	-0.48013	-0.639409	-0.745768	-0.874038	Gpr63	0.836182	-0.346781	0.0448356	0.682685
Wdfy4	-0.409014	-0.78851	-0.613785	2.56189	0.135559	0.828934	-0.907263	-0.943589	-0.373565	0.234291	-0.41911	0.694162	Wdfy4	0.838621	8.20379	0.000192786	0.0447554
Tmsb10	-1.33383	-0.933257	-0.910061	1.67344	0.647409	-0.00534525	-0.283368	1.36163	-1.23123	-0.207472	0.434856	0.787231	Tmsb10	0.841704	7.47183	6.09648e-05	0.0183835
Kctd12	-0.841616	-0.270949	-0.436124	2.72244	0.0424582	0.651231	-0.845167	-0.75628	-0.68398	-0.080455	-0.141726	0.640168	Kctd12	0.849602	7.38175	0.00043764	0.0812107
Ece1	-0.870673	-0.662144	-0.0555546	2.19656	0.272419	0.900905	-0.738107	-1.1649	-0.791867	0.37259	-0.528309	1.06908	Ece1	0.855109	6.74463	0.000236285	0.0524401
H2-Ob	-0.934336	-0.380921	-0.122359	2.17707	1.12045	1.25302	-0.510014	-0.820653	-0.149878	-1.02108	-0.634543	0.0232461	H2-Ob	0.864415	5.64321	9.40392e-05	0.0255768
Tmem8	-0.357343	-0.946286	-0.633916	1.91494	0.737778	1.89576	-0.487048	-0.588773	-0.812226	-0.204453	-0.677566	0.159136	Tmem8	0.865144	4.1467	0.000466149	0.0846069
Prkag2	-0.872385	-0.69729	-1.90893	1.18307	1.32238	1.09083	-0.339428	-0.600325	-0.176653	-0.454965	0.731514	0.72218	Prkag2	0.865162	5.07182	0.000291555	0.0612752
Perp	-1.22659	-0.969079	-1.33587	1.26387	0.578549	1.40437	-0.209724	0.108216	0.000404675	1.00163	-1.20759	0.591819	Perp	0.90232	3.48819	0.000173029	0.0411237
Nfatc2	-0.680998	-1.58289	-0.673111	2.01849	0.323509	1.30733	-0.635271	-0.71022	0.092485	-0.184049	-0.125752	0.850477	Nfatc2	0.914481	5.44304	0.000299442	0.0624596
Cdk18	-1.29515	-1.06546	-1.48768	-0.101396	0.214586	1.31298	0.098543	1.69084	0.221521	-0.762036	0.646861	0.5264	Cdk18	0.917365	3.45933	0.000295058	0.0617774
Ctse	0.0380133	0.439831	0.144495	1.4136	1.30111	1.58351	-0.528349	-0.501667	-0.523143	-1.10923	-1.15181	-1.10636	Ctse	0.930201	8.73572	3.40326e-08	4.84171e-05
1810073O08Rik	-0.718612	-0.392105	-0.840153	0.878846	0.613868	2.38386	-0.838549	-0.661394	-0.462231	-0.238255	-0.682157	0.956882	1810073O08Rik	0.944857	3.63456	0.000140806	0.0351404
Arhgap5	-0.513522	-0.80397	-0.469679	2.71576	0.444521	0.7487	-0.842136	-0.333598	-0.933574	0.0102134	-0.158665	0.135947	Arhgap5	0.961703	5.19394	0.000327084	0.0667202
Kbtbd11	-1.06561	-0.483433	-0.488331	1.66515	0.629443	1.44449	-0.808368	-1.50805	-0.346822	-0.116014	0.0413611	1.03619	Kbtbd11	0.972319	5.65862	3.98497e-06	0.00201002
Ctss	-1.09199	-0.164793	-0.248665	2.42548	-0.0116718	1.10339	-0.548576	-1.05809	-0.449395	-0.296862	-0.481024	0.822204	Ctss	0.977106	5.81561	0.000516293	0.0909398
Fbp1	-0.296803	-0.547878	-0.895553	1.30828	1.03752	1.66729	0.358741	-0.376525	-1.11555	-0.997695	0.856841	-0.99867	Fbp1	0.981371	3.02083	0.000252168	0.054996
Flrt1	0.516392	-0.836199	0.337724	1.29878	0.980356	1.88431	-1.01732	-0.812754	-0.10491	-1.19004	-0.385206	-0.671128	Flrt1	0.982941	0.9263	0.0535081	0.682685
5031439G07Rik	-0.697185	-0.53808	-0.131143	2.30291	-0.0738435	1.56512	-0.672537	-0.955535	-0.538887	-0.101685	-0.700049	0.540915	5031439G07Rik	0.987708	5.71748	0.000190448	0.0446878
Carmil1	-0.508812	-0.195353	-0.471753	2.2947	0.775549	1.07284	-1.41587	-0.606431	-0.659437	0.0707	-0.719618	0.363488	Carmil1	0.999398	3.22145	0.000370636	0.0739725
Ppm1m	-0.530552	-0.0719468	-0.434217	2.54618	0.440039	1.24318	-0.854625	-0.706168	-0.907818	-0.317569	-0.384855	-0.0216495	Ppm1m	0.999774	5.10116	8.26769e-05	0.0232855
Tmsb4x	-1.21482	-0.549035	-0.591448	2.12609	1.17483	0.503291	-0.803086	0.333256	-1.26203	-0.303512	0.0626438	0.523825	Tmsb4x	1.00378	9.56109	2.68641e-06	0.0014613
Gm9844	-1.1659	-0.979353	-0.6627	1.30482	1.30791	0.104317	-0.731827	1.61707	-1.0445	-0.428006	0.0529989	0.625172	Gm9844	1.01463	4.39613	0.000260156	0.0561655
Gm29966	-0.554992	0.490526	0.632239	-0.50053	1.34822	2.35571	-0.693867	-0.418384	-0.693867	-0.577612	-0.693855	-0.693581	Gm29966	1.01745	-0.596663	0.134444	0.692828
Pik3r5	-0.946151	-0.91531	-0.2328	2.1047	0.425198	1.26194	-0.887157	-1.08281	-0.605095	0.476645	-0.233481	0.63432	Pik3r5	1.02565	4.86439	8.36286e-05	0.0233168
Dkk3	-0.178318	0.264457	0.444744	1.82912	1.46413	0.990239	-0.642962	-0.914382	-0.499703	-0.556681	-1.10089	-1.09976	Dkk3	1.03032	-0.295528	0.0708837	0.682685
Slc31a2	-0.696941	-0.288539	-0.260958	2.29807	0.248694	1.66394	0.0846555	-1.11125	-0.621221	-0.463501	-0.575969	-0.276985	Slc31a2	1.04211	3.84785	0.000230046	0.0514673
Filip1l	-0.611328	-0.530899	-0.257917	2.7929	0.0976975	0.75522	-0.884016	-0.868172	-0.429426	-0.00830433	0.269181	-0.324934	Filip1l	1.053	5.15285	0.000425007	0.0792309
Plekho1	-0.973459	-0.534343	-0.785673	2.7286	0.4087	0.603628	-0.191196	-0.338757	-0.961917	0.26594	-0.13348	-0.0880474	Plekho1	1.0532	5.21086	6.67396e-05	0.0198689
Ptms	-0.511048	-0.921126	-0.805819	2.09328	0.152878	1.64013	-0.753882	-0.355835	-0.465678	-0.212514	-0.698007	0.837622	Ptms	1.05367	5.02341	2.53438e-05	0.0087886
Arhgef17	-0.463647	0.422904	-0.854667	0.579116	1.38531	2.10045	-0.180377	-0.290801	0.244981	-1.05714	-0.68231	-1.20382	Arhgef17	1.05801	1.30788	0.0110327	0.600807
Cacna1e	-0.678268	0.158398	0.677623	1.22123	0.379799	2.34485	-0.731077	-0.712054	-0.786256	-0.871125	-0.50467	-0.498455	Cacna1e	1.06365	2.0599	0.0296122	0.682685
Cd86	-0.873244	-0.479357	-0.272204	2.42746	0.464287	0.644791	-0.748767	-1.03201	-0.512979	-0.325067	-0.409728	1.11682	Cd86	1.09017	4.23068	0.000303075	0.0629806
Tmem106a	-1.17489	-0.838392	-0.846509	2.00053	0.353316	0.76203	-0.873059	-0.660353	-0.181253	-0.292026	0.307949	1.44266	Tmem106a	1.09379	3.00129	0.000172757	0.0411237
Lax1	-1.16989	-0.693283	-1.44607	-0.375599	1.04509	1.33772	-1.002	-0.523941	0.502422	0.190206	0.759564	1.37578	Lax1	1.09566	3.74424	0.000265201	0.0568124
Pglyrp1	-1.09183	-1.21358	-1.2414	1.17093	1.12829	1.35217	-0.251771	1.26366	-0.427844	0.218377	-0.355331	-0.55167	Pglyrp1	1.0964	4.8659	4.097e-07	0.000366642
Adcy4	0.310639	-0.233345	0.183541	0.83496	1.36208	2.11681	-0.8307	-1.03215	-1.04716	-0.559229	-0.496408	-0.609047	Adcy4	1.0979	0.669115	0.016723	0.682685
Rnase6	-0.766379	-0.706869	-0.31413	2.33572	0.815857	0.708222	-0.758827	-0.912228	-1.09097	-0.205451	0.173139	0.721909	Rnase6	1.10152	5.32967	1.94288e-05	0.00713897
Tmem50b	-0.877426	-0.722819	-0.36349	2.22936	0.0493627	1.27976	-0.493519	-0.913385	-1.0719	0.657837	-0.261146	0.487362	Tmem50b	1.10385	4.94779	4.89638e-05	0.0152624
Mat2a	1.06934	-0.423352	-0.552194	-0.463409	0.749204	2.6534	-0.446295	-0.461135	-0.472591	-0.540687	-0.625683	-0.486601	Mat2a	1.10394	1.69073	0.101917	0.682685
Tgm2	-0.716884	-0.857366	-1.4154	0.534466	0.385108	2.11731	-0.819231	-0.276756	-0.323176	0.114492	-0.137712	1.39514	Tgm2	1.11308	4.00548	4.17127e-05	0.0133011
Myl10	-1.7929	-0.68701	-0.999429	0.508796	1.33372	1.44438	-0.615942	-0.709151	0.352124	-0.288919	0.874609	0.57972	Myl10	1.11494	3.94126	5.8226e-05	0.0178375
Ccr2	-0.385037	-0.592568	-0.0642987	2.8065	0.0238997	0.742156	-0.717151	-0.859503	-0.859105	-0.0104127	-0.234437	0.149956	Ccr2	1.12309	7.10711	0.000232633	0.0518369
Plekhm3	-0.600431	-0.65644	-0.364575	2.80499	0.272256	0.757351	-0.760222	-0.872949	-0.0431733	0.00309728	-0.460191	-0.0797139	Plekhm3	1.12336	4.96754	0.000134546	0.0340874
Anxa2	-1.11195	-0.522844	-0.606632	2.27298	0.479514	1.09279	-0.283442	-0.81403	-1.23538	0.258568	0.0291092	0.441313	Anxa2	1.13055	6.16174	5.50884e-07	0.000450827
Tbxa2r	-0.659619	-0.998282	-0.849557	0.159877	1.9844	1.27123	0.884372	-1.52698	-0.0371214	-0.223757	0.223445	-0.228011	Tbxa2r	1.13085	2.91693	0.000502541	0.089083
Patj	-1.04459	-0.192324	-0.670985	0.83663	1.17961	2.13589	-1.04837	-0.572566	0.372204	-0.740602	-0.685	0.430111	Patj	1.14261	4.21433	6.60527e-06	0.00302882
Ccr9	-0.318575	-0.194239	-0.326761	2.19935	0.300636	1.75511	-0.790944	-0.395194	-0.874942	-0.973315	0.108471	-0.489591	Ccr9	1.15908	2.47288	0.000466444	0.0846069
Slfn5	-0.887408	-0.0968535	-0.262215	2.68873	0.456879	0.525757	-1.03848	-0.968623	-0.126248	-0.0986624	-0.520123	0.327252	Slfn5	1.16203	5.36147	0.000242922	0.0536984
Rassf4	-0.740195	-0.697007	-0.411031	2.35747	0.482274	1.00313	-0.822181	-1.01831	-0.922238	0.317297	-0.117444	0.568225	Rassf4	1.16262	5.83749	1.54329e-06	0.000995676
Il10ra	-0.672585	-0.361986	-0.519264	2.4309	0.355302	1.44638	-0.928642	-0.761233	-0.726948	-0.138967	-0.166915	0.0439527	Il10ra	1.16348	4.02578	2.56045e-05	0.00882386
Sgk1	-0.928502	-0.98371	-0.475091	2.60653	0.630027	0.371207	-0.440913	-0.416277	-0.897673	-0.282049	0.286989	0.529459	Sgk1	1.1864	4.49512	0.000105783	0.0282176
Rpl13-ps1	-0.2949	-0.0434736	-0.657249	1.41756	-0.598166	-0.599031	2.42368	0.688234	-0.410602	-0.640663	-0.643678	-0.64171	Rpl13-ps1	1.19086	2.03411	0.173885	0.692828
Sema4a	-0.648129	-1.05542	-0.294688	2.43569	0.369233	0.660557	-0.327132	-1.22508	-0.676035	0.48121	-0.378926	0.658721	Sema4a	1.19445	4.06726	0.000366194	0.0736156
S100a6	-1.46697	-0.559106	-1.08215	1.50426	0.326745	1.25519	-0.772497	-1.03655	0.0798186	0.0760778	0.429667	1.24551	S100a6	1.20855	4.12744	4.77987e-06	0.00236792
Marveld2	-0.818522	-0.685638	-0.388726	1.35201	1.34832	2.00393	-0.686764	-0.809975	-0.128686	-0.260686	-0.913685	-0.0115791	Marveld2	1.21428	3.94817	4.92741e-07	0.000420604
Dpp4	-1.02347	-0.55284	-0.489416	2.31055	0.542408	1.29562	-0.724489	-0.716647	-0.803193	-0.20654	-0.204522	0.572539	Dpp4	1.21677	5.96785	1.41176e-07	0.00015666
Itgb7	-0.730837	-0.474733	-0.703474	2.11077	-0.00350789	1.71816	-0.699218	-0.941801	-0.834435	-0.0529724	0.111205	0.500842	Itgb7	1.21858	5.55456	1.08474e-06	0.00075232
Gsn	-0.612961	-0.917067	-0.449659	2.46014	0.435594	1.30985	-0.65899	-0.83368	-0.362056	0.063858	-0.581014	0.14599	Gsn	1.22742	4.14541	2.28031e-05	0.00819726
Lifr	-0.526137	-0.301646	-1.04289	1.38731	0.403491	2.02531	-1.15752	-0.0537731	-0.00207546	-0.988916	-0.579243	0.836081	Lifr	1.24601	2.04575	0.000334564	0.0677479
Tdgf1	-0.656514	-0.435775	0.250886	0.922277	-0.249735	1.42048	1.90365	0.55359	-0.81716	-0.963901	-0.963901	-0.963901	Tdgf1	1.25698	-0.882069	0.0434115	0.682685
Gpr141b	-0.665813	-0.56096	0.252651	2.31099	1.03489	0.549057	-0.674485	-0.742648	-0.750176	-0.816746	-0.751568	0.814813	Gpr141b	1.26373	4.23052	0.000472744	0.0854388
Gm35853	-0.14273	-0.28061	-0.808582	1.87224	1.0859	1.33053	-0.902837	-0.887097	-0.956345	-0.987053	0.147907	0.528673	Gm35853	1.26773	1.74668	0.000511583	0.0903971
Gm15710	-1.14258	-0.645357	-0.956826	-0.491086	-0.121148	1.39834	-0.53207	-0.645659	0.928367	0.263663	-0.174487	2.11885	Gm15710	1.27111	5.2011	4.2524e-05	0.0134823
Tlr11	-0.56691	-0.742737	0.0743002	2.38735	0.507623	0.870432	-1.11471	-1.3084	-0.603599	0.166577	0.112021	0.21805	Tlr11	1.27812	3.78032	0.000379715	0.0742712
Gramd3	-0.749668	-1.00542	-0.679282	2.38446	1.40994	0.481457	-0.44988	-0.275846	-0.821493	-0.297443	-0.0946781	0.0978527	Gramd3	1.2897	3.97054	1.93714e-05	0.00713897
Cd52	-1.1577	-0.747899	-0.365159	2.08464	1.11653	0.527392	-1.02887	-0.555962	-0.702715	-0.0935463	-0.170843	1.09412	Cd52	1.29145	5.88223	1.47206e-06	0.000970298
Crip1	-1.17613	-1.09081	-0.670495	2.27408	0.699382	0.502233	-0.664638	-0.378898	-0.697973	0.0536616	0.169611	0.979984	Crip1	1.30495	7.18177	3.37522e-08	4.84171e-05
Alcam	-0.969003	-0.699483	-0.52477	2.44906	0.555354	0.938562	-0.690845	-0.990597	-0.70062	0.125834	0.164865	0.341643	Alcam	1.30846	6.03193	6.98018e-08	9.22115e-05
Cdk14	-0.610271	-0.6632	-0.530255	2.72499	0.512371	0.280457	-0.571693	-0.457442	-0.832139	-0.3459	-0.332279	0.82536	Cdk14	1.32411	4.36167	6.95015e-05	0.0203854
Irf5	-0.716906	-0.820612	-0.672098	2.34764	0.5374	1.08941	-0.5901	-1.1166	-0.543443	0.116463	-0.263892	0.632741	Irf5	1.32787	4.62123	4.68738e-07	0.000410177
Lrrk2	-0.750811	-0.579417	-0.281437	2.61404	0.38678	1.17669	-0.69261	-0.795989	-0.602439	-0.299935	-0.27775	0.102874	Lrrk2	1.34812	5.53144	9.30544e-07	0.000672463
Lrrc25	-0.427889	-0.643517	-0.280664	2.04133	1.10489	0.888984	-0.517872	-1.01835	-1.05726	-0.209637	-0.854273	0.974244	Lrrc25	1.35278	1.50299	0.000527463	0.0926132
Gm24447	-0.411898	0.945054	-0.482934	2.92954	-0.339428	-0.347759	-0.366867	-0.307793	-0.387021	-0.434362	-0.416177	-0.380352	Gm24447	1.36189	4.69337	0.127573	0.692828
Psap	-0.895474	-0.568831	-0.657992	2.42922	0.410875	1.09356	-0.907365	-0.712631	-0.657386	0.0503698	-0.194389	0.610039	Psap	1.36422	8.67487	3.36867e-10	9.60522e-07
Bgn	-1.11722	-0.311259	-0.718914	0.519869	1.4167	1.97482	-0.454049	-0.287105	-1.23512	-0.716621	0.78209	0.14681	Bgn	1.37262	2.72931	2.39704e-05	0.00847117
Lsp1	-0.934235	-0.519105	-0.71914	2.43143	0.362065	1.26847	-0.572123	-0.869428	-0.428637	-0.280578	-0.262286	0.523567	Lsp1	1.38271	7.14075	5.13275e-10	1.2382e-06
Gcsam	-0.771658	-0.643007	-0.295046	2.76877	0.383302	0.790298	-0.801027	-0.69545	-0.345736	-0.177599	-0.39578	0.182939	Gcsam	1.3847	4.21127	2.94989e-05	0.00991948
Krt80	-0.620458	-0.844088	-0.697598	1.95054	0.584927	1.50454	-0.505358	-1.12715	-0.323743	-0.0315265	-0.772024	0.881942	Krt80	1.38683	3.35391	4.73133e-07	0.000410177
Grap2	-1.08872	-0.652018	-0.181911	2.19275	-0.109953	1.27591	-0.396082	-0.804394	-0.653926	-0.128926	-0.595373	1.14264	Grap2	1.38794	3.31783	0.000418889	0.0787852
Fgd2	-0.988702	-0.648363	-0.418011	2.45292	0.647942	1.15657	-0.792182	-0.568896	-0.568452	-0.416448	-0.240427	0.384045	Fgd2	1.39387	5.47551	7.6088e-08	9.38148e-05
Gm10282	-0.871984	-0.474847	0.589546	-0.678152	1.2766	1.67505	0.259663	1.44696	-0.877585	-0.721613	-0.835384	-0.788253	Gm10282	1.39687	3.73211	0.0875123	0.682685
Irf8	-0.672344	-0.523618	-0.130681	2.80389	0.129727	0.647739	-0.701156	-0.84997	-0.704763	0.118771	-0.395483	0.277884	Irf8	1.40016	7.39625	1.21092e-05	0.0049172
Crybg1	-0.966227	-0.80671	-0.0668728	2.55983	0.582537	0.526167	-1.10916	-0.804954	0.0511009	-0.3415	-0.107236	0.483024	Crybg1	1.40303	4.7631	8.34503e-05	0.0233168
Il18r1	-1.37878	-0.94462	-0.202067	0.910243	1.85848	1.1971	-0.842781	-0.542646	-0.801897	0.714556	0.397924	-0.365511	Il18r1	1.40927	4.71019	1.58292e-05	0.00609908
Tlr3	-0.687809	-0.745485	-0.168886	2.63488	0.456044	0.583688	-0.745504	-0.735719	-0.703954	0.13546	-0.659498	0.636784	Tlr3	1.41641	6.06812	5.44707e-06	0.00260539
Cxcl16	-0.229288	-0.547856	-0.568823	2.85686	0.465678	0.497655	-0.17584	-0.880613	-0.814308	-0.462344	-0.0240297	-0.117093	Cxcl16	1.43715	2.59059	0.000489596	0.0879118
Bcam	-1.27141	-0.653484	-1.13695	-0.291785	0.993072	1.79656	-0.681345	-0.697411	-0.243028	0.848877	0.0597788	1.27712	Bcam	1.44461	2.2461	0.00014119	0.0351404
H2-DMb1	-1.04507	-0.826738	-0.313224	2.33169	0.548989	1.15119	-0.660075	-0.482825	-0.686857	-0.308498	-0.480628	0.772048	H2-DMb1	1.4456	4.6324	1.48524e-06	0.000970298
Rasgrp3	-0.635797	-0.618631	-0.311341	2.51362	0.795715	1.04609	-0.771422	-0.978061	-0.630034	0.0209691	-0.334637	-0.0964758	Rasgrp3	1.44581	4.54745	3.5853e-07	0.000339013
Ckb	-0.743335	-0.605146	-0.366081	2.47801	0.416609	0.727152	-0.837238	-1.12203	-0.568494	0.0820277	-0.309347	0.84787	Ckb	1.44716	4.81224	2.20884e-06	0.00127662
Cst3	-0.970126	-0.550314	-0.433722	2.47859	0.434671	0.952117	-0.640596	-0.729093	-0.889828	-0.186443	-0.189543	0.724284	Cst3	1.45871	9.26495	5.03822e-09	1.07516e-05
Ppfia4	-0.702338	-0.553476	-0.359314	2.51058	0.680051	0.257832	-1.0948	-0.5038	-0.733534	-0.335043	-0.211145	1.04498	Ppfia4	1.46219	2.84832	0.000158166	0.0383217
Itgb4	-0.917243	-0.865724	-0.409142	0.881679	1.91775	1.32937	-0.278319	-0.57547	0.698525	-1.42513	-0.297333	-0.0589643	Itgb4	1.46925	1.83508	7.56187e-05	0.021707
Gm4735	-0.344607	-0.382447	-0.344134	-0.320321	-0.298106	-0.302587	-0.306496	-0.380417	-0.307825	-0.190468	0.0209235	3.15648	Gm4735	1.47191	-2.44645	0.143656	0.692828
Fgfr1	-0.464008	-0.413311	-0.688628	1.28689	0.361265	2.58023	-0.667723	-0.441957	-0.551236	-0.549905	-0.641787	0.190174	Fgfr1	1.48704	3.77998	3.20229e-07	0.000311712
Gm35551	-1.18015	-1.10835	-0.863712	-0.0246132	1.93484	1.73551	-0.672965	-0.319309	-0.00203031	-0.207953	0.237379	0.471352	Gm35551	1.49015	3.65374	2.68416e-06	0.0014613
Gpr183	-0.479982	-0.683587	-0.718189	2.83127	-0.319373	0.783222	-0.59905	0.204621	-0.708332	-0.386405	0.0515444	0.0242622	Gpr183	1.50567	3.83124	0.000208464	0.0475984
AB124611	-0.679798	-0.777003	-0.89841	2.21706	0.337983	1.28155	-0.0736934	-0.487654	-1.40802	0.013565	-0.00421326	0.478629	AB124611	1.52063	3.19767	6.9015e-07	0.000524552
Ltf	-0.843781	-0.746452	-0.982459	0.571544	-0.200271	1.0411	-0.360122	2.20907	-1.19278	0.116575	0.823821	-0.436237	Ltf	1.5263	0.761809	0.00055735	0.0966376
Kif5a	-1.19698	-0.225865	-0.475446	1.82457	0.18322	1.91538	-0.89252	-0.69238	-0.601918	-0.570254	0.482994	0.2492	Kif5a	1.5335	1.91991	0.000466616	0.0846069
Bcl6	-0.566019	-0.742447	-0.538582	2.78477	0.00643768	0.719299	-0.612033	-0.631964	-0.47594	-0.00109548	-0.502166	0.55974	Bcl6	1.53789	4.73661	1.08962e-05	0.0045412
Ildr1	-0.465508	-0.175405	-0.255134	2.30089	1.20086	1.16573	-0.524589	-0.965611	-0.733757	-0.629688	-0.578697	-0.339086	Ildr1	1.54144	1.99949	1.21351e-05	0.0049172
Ifi211	-0.849092	-0.354791	-0.150414	2.70841	0.378411	0.45045	-0.897126	-1.01153	-0.597093	-0.00522257	-0.160489	0.488482	Ifi211	1.54368	4.5339	0.000116219	0.0305606
Anpep	-0.500653	-0.742774	-0.300547	2.72013	0.448082	0.71899	-0.779059	-0.723532	-0.809839	0.146043	-0.377607	0.200769	Anpep	1.54597	4.78621	5.28547e-06	0.00255008
Zfp366	-0.876467	-0.853396	-0.279368	2.5548	0.278688	0.947722	-0.808852	-0.515603	-0.595854	0.314423	-0.60018	0.43409	Zfp366	1.55208	4.94757	2.73356e-06	0.00147251
Phf11a	-0.677755	-0.319019	-0.49571	2.69315	0.495342	0.34849	-0.830161	-0.713075	-0.790201	0.0915558	-0.502712	0.700101	Phf11a	1.57005	3.8021	2.46537e-05	0.00865752
Tgfbi	-0.646963	-0.825008	-0.64227	2.31091	0.0461688	1.50666	-0.587351	-0.641938	-0.879425	0.0780103	-0.246539	0.52775	Tgfbi	1.57658	4.96135	8.23742e-08	9.72436e-05
Cd226	-0.978653	-0.918769	-0.229155	1.2948	1.64099	0.95379	-1.05495	-0.783011	-0.363644	-0.368512	-0.475855	1.28297	Cd226	1.57945	2.70759	1.64535e-05	0.00625277
Tbc1d9	-0.661108	-0.778939	-0.388078	2.39917	0.749863	0.621189	-0.829705	-0.983164	-0.652368	0.350077	-0.57802	0.75108	Tbc1d9	1.58136	4.04224	1.63062e-06	0.00101655
Xdh	-0.614532	-0.439577	-0.51874	2.8637	0.0507134	0.75621	-0.543317	-0.395919	-0.846773	0.245483	-0.265112	-0.292132	Xdh	1.58305	3.06278	6.9808e-05	0.0203854
Mycl	-0.746902	-0.698536	-0.29338	2.6577	0.430742	0.958217	-0.732966	-0.52193	-0.690814	-0.207101	-0.501341	0.346316	Mycl	1.58679	3.78489	4.83415e-06	0.00237361
Ahnak	-0.814053	-0.801017	-0.384877	2.66418	0.263255	0.916655	-0.811452	-0.333673	-0.573612	-0.150478	-0.444831	0.469905	Ahnak	1.58903	8.28004	1.09592e-08	2.25208e-05
Btla	-0.860983	-0.666567	-0.611339	2.47755	0.692328	0.758828	-0.670483	-0.977186	-0.636611	-0.0426635	-0.113205	0.650334	Btla	1.60201	5.32385	2.79443e-09	6.46026e-06
Gm5111	-0.898484	-1.04195	-1.33506	0.434646	1.73389	1.30989	-0.364292	-0.967419	0.279692	-0.377627	1.04448	0.182223	Gm5111	1.60455	2.15123	6.49438e-06	0.00300279
Gdpd5	-0.643701	-0.843512	-0.537213	2.47338	0.855971	0.598433	-0.0806098	-0.989043	-1.0329	0.44784	0.0925346	-0.341187	Gdpd5	1.61484	1.33963	0.000222459	0.0501745
Zbtb46	-0.479575	-0.878243	-0.0625507	2.5907	0.546565	0.946473	-0.653256	-0.792419	-0.833733	-0.123452	-0.51074	0.250227	Zbtb46	1.63478	4.39674	3.88254e-05	0.0126717
Cryab	0.051595	-0.78419	-0.786841	1.71424	0.977474	1.13032	0.814356	-0.706682	0.591188	-1.20552	-0.815811	-0.980126	Cryab	1.63505	0.210893	0.00356798	0.328847
Ust	-0.976416	-0.462358	-0.481361	1.49201	0.182233	1.50811	-0.834916	-0.860637	-0.126516	-0.795738	-0.337496	1.69309	Ust	1.63848	1.02736	0.000274082	0.0584891
Rab11fip4	-0.459359	-0.602165	-0.475999	2.70215	0.599164	1.07566	-0.600522	-0.380529	-0.423819	-0.392976	-0.530935	-0.510666	Rab11fip4	1.6387	3.59348	5.52524e-07	0.000450827
Apba1	-0.492713	-0.812513	-0.199754	2.76509	0.496523	0.289322	-0.902747	-0.738524	-0.79663	0.051198	0.0574333	0.283312	Apba1	1.64534	2.92061	0.00037437	0.0739874
Cdcp1	-0.869535	-0.471106	-0.806104	1.4624	1.83837	1.43563	-0.487429	-1.06644	-0.087838	-0.576042	-0.117549	-0.254356	Cdcp1	1.64541	4.14347	4.76684e-11	2.03449e-07
Tlr9	-0.903227	-0.786059	-0.264895	2.48463	0.23789	0.939542	-0.730083	-0.817963	-0.605822	0.392897	-0.547265	0.600353	Tlr9	1.64905	3.904	1.05849e-05	0.0044492
P2ry10	-0.836106	-1.02079	-0.675104	2.50201	0.999488	0.338361	-0.543943	-0.546431	-0.729057	0.268711	-0.196311	0.439172	P2ry10	1.64934	4.30226	5.06028e-07	0.000425401
Prr5l	-0.844339	-0.307966	-0.651285	2.50437	0.775968	1.14093	-0.603727	-0.459101	-0.540414	0.0775433	-0.793797	-0.298185	Prr5l	1.65452	2.54411	2.16339e-06	0.00127071
Gm11545	-0.10775	-0.714682	-0.228563	2.51124	0.644803	1.07563	-0.240977	-0.417623	0.0072305	-0.586683	-1.17463	-0.767999	Gm11545	1.65932	-0.259985	0.00464356	0.38354
Adam19	-0.550873	-0.662426	-0.398569	2.90809	0.11559	0.521097	-0.4989	-0.658689	-0.692016	0.0332676	-0.364425	0.247858	Adam19	1.65966	3.83678	3.80969e-05	0.0125075
Clec1a	-0.509672	-0.962857	-0.428818	2.60926	0.672229	0.694939	-0.640799	-0.343412	-0.834694	-0.320241	-0.495379	0.559449	Clec1a	1.66522	3.85671	8.57032e-06	0.00371497
Slc46a3	-0.868155	-0.7087	-0.42448	2.56037	0.317098	1.05576	-0.870301	-0.598116	-0.405336	-0.28285	-0.339568	0.56428	Slc46a3	1.67569	4.00165	6.45251e-07	0.000497238
Gm49654	-1.14952	-0.809643	-0.31565	1.42688	0.508835	1.12823	1.5941	-1.08371	0.405529	-0.348778	-0.212209	-1.14407	Gm49654	1.67767	0.910386	0.00045088	0.0831117
Map3k9	-0.96424	-0.871721	-0.791755	2.14198	0.879427	1.20992	-0.999725	-0.736459	0.431822	-0.346697	-0.0413555	0.0888033	Map3k9	1.67823	2.01836	7.39797e-07	0.000554688
Gpr33	-0.807863	-0.554538	-0.0727041	2.24958	0.399991	1.33372	-0.971488	-1.10399	-0.634339	-0.48368	0.441035	0.204281	Gpr33	1.68335	1.91876	0.000141236	0.0351404
Fcgrt	-1.01069	-0.688111	-0.835939	1.70894	0.910447	1.40078	-0.250858	-0.877917	-1.04063	0.0344798	-0.370213	1.01971	Fcgrt	1.68819	3.15389	1.94993e-10	6.01056e-07
Mpeg1	-0.76532	-0.717197	-0.279503	2.68696	0.495566	0.637781	-0.798519	-0.742825	-0.574486	-0.0528908	-0.403776	0.514211	Mpeg1	1.68984	8.22285	2.16704e-08	3.53636e-05
Shtn1	-0.560446	-0.642868	-0.206031	2.78478	0.346529	0.68472	-0.679126	-0.793135	-0.723458	-0.228654	-0.322945	0.340638	Shtn1	1.6905	5.03255	2.81876e-06	0.00150381
Plxdc1	-0.877893	-0.703125	-0.440192	2.48042	0.0234668	1.05865	-0.755448	0.255726	-0.989924	-0.509393	-0.15003	0.607745	Plxdc1	1.69279	2.04661	8.5945e-05	0.0237242
Clec9a	-0.720958	-0.759361	-0.134391	2.68213	0.293295	0.558736	-0.767899	-0.77114	-0.612027	-0.0630301	-0.438864	0.733513	Clec9a	1.70338	5.56842	7.84418e-06	0.00350404
Ptpro	-0.592552	-0.757979	-0.220514	2.78263	0.573056	0.228557	-0.71447	-0.775623	-0.618036	-0.208969	-0.246924	0.550825	Ptpro	1.70877	2.99565	0.000154629	0.0381308
Ifi207	-0.901149	-0.560207	-0.477774	2.3363	1.02248	0.74363	-0.9556	-0.770859	-0.799088	0.00495529	-0.256815	0.614119	Ifi207	1.71962	5.87316	1.65441e-10	5.39961e-07
Rnf144b	-0.917455	-0.646782	-0.662991	2.62953	0.0492197	0.947084	-0.621236	-0.763479	-0.579812	0.395123	0.0117194	0.159078	Rnf144b	1.72539	4.64366	1.64638e-07	0.000175087
Gm13413	-0.596902	0.215793	-0.596363	-0.291838	1.18428	0.12304	-0.292685	-0.630639	2.67972	-0.615952	-0.571667	-0.606789	Gm13413	1.72682	2.00089	0.0226001	0.682685
H2-Eb1	-0.810347	-0.800007	-0.385765	2.41941	0.76859	0.888742	-0.729706	-0.4545	-0.863967	-0.209888	-0.53382	0.71126	H2-Eb1	1.72895	7.33576	2.57595e-11	1.29931e-07
Pid1	-0.803713	-0.794726	-0.492434	2.52296	0.198701	0.905844	-0.393637	-0.660725	-0.916126	-0.327288	-0.0815068	0.842656	Pid1	1.73434	3.04563	3.64133e-06	0.0018707
Pirb	-0.863019	-0.503234	-0.75862	2.55368	-0.171393	0.957755	-0.736996	-0.847502	-0.553207	0.315017	0.0721955	0.535318	Pirb	1.73463	3.61109	6.38268e-06	0.00297594
[truncated: 136 more rows]
