# Supplementary material for: Interplay between the EMT transcription factors ZEB1 and ZEB2 regulates hematopoietic stem and progenitor cell differentiation and hematopoietic lineage fidelity
Source: PLoS Biol. 2021 Sep 22;19(9):e3001394. doi: 10.1371/journal.pbio.3001394 (PMC8489726; doi:10.1371/journal.pbio.3001394)
Supplement: S3 Table — We used a cutoff a FDR <0.05. FDR, false discovery rate; GO, gene ontology. (XLSX) [file pbio.3001394.s015.xlsx]

## Sheet: A-GO_CC_Zeb1
#term ID	term description	observed gene count	background gene count	strength	false discovery rate	matching proteins in your network (IDs)	matching proteins in your network (labels)	neg_log_FDR
GO:0071944	cell periphery	24	4443	0.39	0.00078	10090.ENSMUSP00000017783,10090.ENSMUSP00000022185,10090.ENSMUSP00000023616,10090.ENSMUSP00000034478,10090.ENSMUSP00000034562,10090.ENSMUSP00000035075,10090.ENSMUSP00000039312,10090.ENSMUSP00000042057,10090.ENSMUSP00000045803,10090.ENSMUSP00000056882,10090.ENSMUSP00000061760,10090.ENSMUSP00000061935,10090.ENSMUSP00000063656,10090.ENSMUSP00000095171,10090.ENSMUSP00000099935,10090.ENSMUSP00000101521…	Rab11fip4,F2rl1,Slc15a2,St14,Cryab,Tdgf1,Gpr63,Cdcp1,Ptpn7,Fcer1a,Gprc5c,Epcam,Neo1,Cd74,L1cam,Kdf1,Fyb2,Vwf,Flrt1,Ildr1,Gpc2,Adcy4,Plce1,Cacna1e	3.10791
GO:0005886	plasma membrane	23	4328	0.39	0.00093	10090.ENSMUSP00000017783,10090.ENSMUSP00000022185,10090.ENSMUSP00000023616,10090.ENSMUSP00000034478,10090.ENSMUSP00000034562,10090.ENSMUSP00000035075,10090.ENSMUSP00000039312,10090.ENSMUSP00000042057,10090.ENSMUSP00000045803,10090.ENSMUSP00000056882,10090.ENSMUSP00000061760,10090.ENSMUSP00000061935,10090.ENSMUSP00000063656,10090.ENSMUSP00000095171,10090.ENSMUSP00000099935,10090.ENSMUSP00000102415…	Rab11fip4,F2rl1,Slc15a2,St14,Cryab,Tdgf1,Gpr63,Cdcp1,Ptpn7,Fcer1a,Gprc5c,Epcam,Neo1,Cd74,L1cam,Fyb2,Vwf,Flrt1,Ildr1,Gpc2,Adcy4,Plce1,Cacna1e	3.03152
GO:0031224	intrinsic component of membrane	24	4661	0.37	0.00093	10090.ENSMUSP00000012847,10090.ENSMUSP00000020102,10090.ENSMUSP00000022185,10090.ENSMUSP00000023616,10090.ENSMUSP00000034478,10090.ENSMUSP00000035075,10090.ENSMUSP00000039312,10090.ENSMUSP00000042057,10090.ENSMUSP00000042662,10090.ENSMUSP00000056882,10090.ENSMUSP00000061760,10090.ENSMUSP00000061935,10090.ENSMUSP00000063656,10090.ENSMUSP00000080659,10090.ENSMUSP00000080997,10090.ENSMUSP00000080998…	Cd209a,Slc17a8,F2rl1,Slc15a2,St14,Tdgf1,Gpr63,Cdcp1,Skint3,Fcer1a,Gprc5c,Epcam,Neo1,Dpep2,mt-Co3,mt-Nd3,mt-Nd4l,Cd74,L1cam,Flrt1,Ildr1,Gpc2,Adcy4,Cacna1e	3.03152
GO:0009986	cell surface	9	796	0.72	0.0023	10090.ENSMUSP00000012847,10090.ENSMUSP00000034562,10090.ENSMUSP00000035075,10090.ENSMUSP00000056882,10090.ENSMUSP00000061935,10090.ENSMUSP00000063656,10090.ENSMUSP00000095171,10090.ENSMUSP00000099935,10090.ENSMUSP00000107873	Cd209a,Cryab,Tdgf1,Fcer1a,Epcam,Neo1,Cd74,L1cam,Vwf	2.63827
GO:0016020	membrane	30	7460	0.27	0.0023	10090.ENSMUSP00000012847,10090.ENSMUSP00000017783,10090.ENSMUSP00000020102,10090.ENSMUSP00000022185,10090.ENSMUSP00000023616,10090.ENSMUSP00000034478,10090.ENSMUSP00000034562,10090.ENSMUSP00000035075,10090.ENSMUSP00000039312,10090.ENSMUSP00000042057,10090.ENSMUSP00000042662,10090.ENSMUSP00000045803,10090.ENSMUSP00000056882,10090.ENSMUSP00000061760,10090.ENSMUSP00000061935,10090.ENSMUSP00000063656…	Cd209a,Rab11fip4,Slc17a8,F2rl1,Slc15a2,St14,Cryab,Tdgf1,Gpr63,Cdcp1,Skint3,Ptpn7,Fcer1a,Gprc5c,Epcam,Neo1,Dpep2,mt-Co3,mt-Nd3,mt-Nd4l,Cd74,L1cam,Fyb2,Vwf,Flrt1,Ildr1,Gpc2,Adcy4,Plce1,Cacna1e	2.63827
GO:0016021	integral component of membrane	21	4504	0.33	0.0074	10090.ENSMUSP00000012847,10090.ENSMUSP00000020102,10090.ENSMUSP00000022185,10090.ENSMUSP00000023616,10090.ENSMUSP00000034478,10090.ENSMUSP00000039312,10090.ENSMUSP00000042057,10090.ENSMUSP00000042662,10090.ENSMUSP00000056882,10090.ENSMUSP00000061760,10090.ENSMUSP00000061935,10090.ENSMUSP00000063656,10090.ENSMUSP00000080997,10090.ENSMUSP00000080998,10090.ENSMUSP00000081021,10090.ENSMUSP00000095171…	Cd209a,Slc17a8,F2rl1,Slc15a2,St14,Gpr63,Cdcp1,Skint3,Fcer1a,Gprc5c,Epcam,Neo1,mt-Co3,mt-Nd3,mt-Nd4l,Cd74,L1cam,Flrt1,Ildr1,Adcy4,Cacna1e	2.13077
GO:0098803	respiratory chain complex	3	78	1.25	0.0206	10090.ENSMUSP00000080997,10090.ENSMUSP00000080998,10090.ENSMUSP00000081021	mt-Co3,mt-Nd3,mt-Nd4l	1.68613
GO:0031226	intrinsic component of plasma membrane	9	1183	0.54	0.0232	10090.ENSMUSP00000022185,10090.ENSMUSP00000023616,10090.ENSMUSP00000034478,10090.ENSMUSP00000056882,10090.ENSMUSP00000061935,10090.ENSMUSP00000063656,10090.ENSMUSP00000095171,10090.ENSMUSP00000109010,10090.ENSMUSP00000124459	F2rl1,Slc15a2,St14,Fcer1a,Epcam,Neo1,Cd74,Flrt1,Gpc2	1.63451
GO:0097708	intracellular vesicle	11	1715	0.47	0.0232	10090.ENSMUSP00000017783,10090.ENSMUSP00000020102,10090.ENSMUSP00000022185,10090.ENSMUSP00000063656,10090.ENSMUSP00000073072,10090.ENSMUSP00000087686,10090.ENSMUSP00000095171,10090.ENSMUSP00000099935,10090.ENSMUSP00000107873,10090.ENSMUSP00000109010,10090.ENSMUSP00000113132	Rab11fip4,Slc17a8,F2rl1,Neo1,Ctse,Bmf,Cd74,L1cam,Vwf,Flrt1,Capn11	1.63451
GO:0005887	integral component of plasma membrane	8	1115	0.52	0.0441	10090.ENSMUSP00000022185,10090.ENSMUSP00000023616,10090.ENSMUSP00000034478,10090.ENSMUSP00000056882,10090.ENSMUSP00000061935,10090.ENSMUSP00000063656,10090.ENSMUSP00000095171,10090.ENSMUSP00000109010	F2rl1,Slc15a2,St14,Fcer1a,Epcam,Neo1,Cd74,Flrt1	1.35556

## Sheet: B-KEGG_Zeb1
#term ID	term description	observed gene count	background gene count	strength	false discovery rate	matching proteins in your network (IDs)	matching proteins in your network (labels)
mmu04723	Retrograde endocannabinoid signaling	5	145	1.2	0.0021	10090.ENSMUSP00000004986,10090.ENSMUSP00000020102,10090.ENSMUSP00000080998,10090.ENSMUSP00000081021,10090.ENSMUSP00000130530	Mapk13,Slc17a8,mt-Nd3,mt-Nd4l,Adcy4
mmu04714	Thermogenesis	5	223	1.01	0.0077	10090.ENSMUSP00000004986,10090.ENSMUSP00000080997,10090.ENSMUSP00000080998,10090.ENSMUSP00000081021,10090.ENSMUSP00000130530	Mapk13,mt-Co3,mt-Nd3,mt-Nd4l,Adcy4

## Sheet: C-Network_Zeb1
#term ID	term description	observed gene count	background gene count	strength	false discovery rate	matching proteins in your network (IDs)	matching proteins in your network (labels)	neg_log10_FDR
CL:10492	Ubiquinone	2	7	2.12	0.0414	10090.ENSMUSP00000080998,10090.ENSMUSP00000081021	mt-Nd3,mt-Nd4l	1.383
CL:33300	HMG14 and HMG17, and Queuosine salvage protein family	2	10	1.96	0.0414	10090.ENSMUSP00000075031,10090.ENSMUSP00000132093	Gm10282,Gm16494	1.383

## Sheet: D-MCL_Zeb1
#clustering method	cluster number	cluster color	gene count	protein name	protein identifier	protein description
MCL	1	Red	3	mt-Co3	10090.ENSMUSP00000080997	Cytochrome c oxidase subunit 3; Subunits I, II and III form the functional core of the enzyme complex
MCL	1	Red	3	mt-Nd3	10090.ENSMUSP00000080998	NADH-ubiquinone oxidoreductase chain 3; Core subunit of the mitochondrial membrane respiratory chain NADH dehydrogenase (Complex I) that is believed to belong to the minimal assembly required for catalysis. Complex I functions in the transfer of electrons from NADH to the respiratory chain. The immediate electron acceptor for the enzyme is believed to be ubiquinone (By similarity)
MCL	1	Red	3	mt-Nd4l	10090.ENSMUSP00000081021	NADH-ubiquinone oxidoreductase chain 4L; Core subunit of the mitochondrial membrane respiratory chain NADH dehydrogenase (Complex I) that is believed to belong to the minimal assembly required for catalysis. Complex I functions in the transfer of electrons from NADH to the respiratory chain. The immediate electron acceptor for the enzyme is believed to be ubiquinone (By similarity)
MCL	2	Green	2	Ccl6	10090.ENSMUSP00000019071	C-C motif chemokine 6; CCL6(22-95) and CCL6(23-95) are potent chemoattractants; Belongs to the intercrine beta (chemokine CC) family
MCL	2	Green	2	F2rl1	10090.ENSMUSP00000022185	Proteinase-activated receptor 2; Receptor for trypsin and trypsin-like enzymes coupled to G proteins. Its function is mediated through the activation of several signaling pathways including phospholipase C (PLC), intracellular calcium, mitogen-activated protein kinase (MAPK), I- kappaB kinase/NF-kappaB and Rho. Can also be transactivated by cleaved F2r/Par1. Involved in modulation of inflammatory…
MCL	3	Blue	2	Cd74	10090.ENSMUSP00000095171	H-2 class II histocompatibility antigen gamma chain; Plays a critical role in MHC class II antigen processing by stabilizing peptide-free class II alpha/beta heterodimers in a complex soon after their synthesis and directing transport of the complex from the endoplasmic reticulum to compartments where peptide loading of class II takes place
MCL	3	Blue	2	Ctse	10090.ENSMUSP00000073072	Cathepsin E; May have a role in immune function. Probably involved in the processing of antigenic peptides during MHC class II-mediated antigen presentation. May play a role in activation-induced lymphocyte depletion in the thymus, and in neuronal degeneration and glial cell activation in the brain; Belongs to the peptidase A1 family

## Sheet: E-GO_BP_Zeb2
#term ID	term description	observed gene count	background gene count	strength	false discovery rate	matching proteins in your network (IDs)	matching proteins in your network (labels)	neg_log10_FDR
GO:0002376	immune system process	61	1703	0.6	2.52e-17	10090.ENSMUSP00000001327,10090.ENSMUSP00000004392,10090.ENSMUSP00000006523,10090.ENSMUSP00000015581,10090.ENSMUSP00000019071,10090.ENSMUSP00000019266,10090.ENSMUSP00000020779,10090.ENSMUSP00000020974,10090.ENSMUSP00000023147,10090.ENSMUSP00000023151,10090.ENSMUSP00000023154,10090.ENSMUSP00000023312,10090.ENSMUSP00000025257,10090.ENSMUSP00000025523,10090.ENSMUSP00000026698,10090.ENSMUSP00000027817…	Itgb7,Irf5,Crip1,Gzmb,Ccl6,Ccl9,Mpo,Id2,Ciita,Bcl6,Cldn1,Alcam,Aif1,Csf1r,Podxl,Spta1,Gsn,Il1b,Sla2,Fgr,Ptms,Pglyrp1,Tlr3,Ifi30,Anxa2,Irf8,H2-Ab1,Tlr13,Dpp4,March1,H2-Aa,Cxcl10,Gpr33,Amica1,Gpr183,Cxcr3,Tlr1,Cx3cr1,Ctse,H2-Eb1,Ptpro,Itga1,Pirb,Cd6,Tlr9,AF251705,Cd300c,Rnase6,Cd74,Btla,Fyb2,Cd300lg,Il18r1,Slamf7,Cfh,H2-DMb1,Lgals3,Cdk6,Gpr35,Ms4a2,Ccr2	16.5986
GO:0006955	immune response	40	914	0.68	4.11e-13	10090.ENSMUSP00000004392,10090.ENSMUSP00000006523,10090.ENSMUSP00000015581,10090.ENSMUSP00000019071,10090.ENSMUSP00000019266,10090.ENSMUSP00000023147,10090.ENSMUSP00000023151,10090.ENSMUSP00000023154,10090.ENSMUSP00000023312,10090.ENSMUSP00000025257,10090.ENSMUSP00000025523,10090.ENSMUSP00000028239,10090.ENSMUSP00000028881,10090.ENSMUSP00000029164,10090.ENSMUSP00000030693,10090.ENSMUSP00000032573…	Irf5,Crip1,Gzmb,Ccl6,Ccl9,Ciita,Bcl6,Cldn1,Alcam,Aif1,Csf1r,Gsn,Il1b,Sla2,Fgr,Pglyrp1,Tlr3,Irf8,H2-Ab1,Tlr13,March1,H2-Aa,Cxcl10,Gpr183,Tlr1,Cx3cr1,H2-Eb1,Pirb,Cd6,Tlr9,Rnase6,Cd74,Btla,Il18r1,Slamf7,Cfh,H2-DMb1,Lgals3,Ms4a2,Ccr2	12.3862
GO:0006952	defense response	39	1079	0.6	2.58e-10	10090.ENSMUSP00000004392,10090.ENSMUSP00000015581,10090.ENSMUSP00000018963,10090.ENSMUSP00000019071,10090.ENSMUSP00000019266,10090.ENSMUSP00000020779,10090.ENSMUSP00000023147,10090.ENSMUSP00000023151,10090.ENSMUSP00000023154,10090.ENSMUSP00000025257,10090.ENSMUSP00000025523,10090.ENSMUSP00000028239,10090.ENSMUSP00000028881,10090.ENSMUSP00000028938,10090.ENSMUSP00000029164,10090.ENSMUSP00000030693…	Irf5,Gzmb,Lsp1,Ccl6,Ccl9,Mpo,Ciita,Bcl6,Cldn1,Aif1,Csf1r,Gsn,Il1b,Cst3,Sla2,Fgr,Pglyrp1,Tlr3,Irf8,H2-Ab1,Tlr13,Dpp4,H2-Aa,Cxcl10,Gpr33,Cxcr3,Tlr1,Cx3cr1,Alox5ap,Cd6,Tlr9,Rnase6,Cd74,Il18r1,Slamf7,Cfh,Lgals3,Ms4a2,Ccr2	9.58838
GO:0002495	antigen processing and presentation of peptide antigen via MHC class II	8	14	1.8	8.21e-09	10090.ENSMUSP00000034299,10090.ENSMUSP00000041008,10090.ENSMUSP00000044070,10090.ENSMUSP00000046105,10090.ENSMUSP00000073072,10090.ENSMUSP00000074143,10090.ENSMUSP00000095171,10090.ENSMUSP00000109870	Ifi30,H2-Ab1,March1,H2-Aa,Ctse,H2-Eb1,Cd74,H2-DMb1	8.08566
GO:0002682	regulation of immune system process	38	1165	0.56	8.21e-09	10090.ENSMUSP00000002640,10090.ENSMUSP00000003512,10090.ENSMUSP00000020974,10090.ENSMUSP00000023151,10090.ENSMUSP00000025257,10090.ENSMUSP00000025523,10090.ENSMUSP00000027817,10090.ENSMUSP00000028239,10090.ENSMUSP00000028881,10090.ENSMUSP00000030693,10090.ENSMUSP00000032573,10090.ENSMUSP00000034056,10090.ENSMUSP00000041008,10090.ENSMUSP00000043101,10090.ENSMUSP00000043551,10090.ENSMUSP00000044050…	Scin,Fcgrt,Id2,Bcl6,Aif1,Csf1r,Spta1,Gsn,Il1b,Fgr,Pglyrp1,Tlr3,H2-Ab1,Tlr13,Cd226,Dpp4,H2-Aa,Cxcl10,Gpr33,Gpr183,Cxcr3,Lrrk2,Phf11a,Tlr1,Cd6,Tlr9,Zbtb46,Cd74,Btla,Fyb2,Il18r1,Slamf7,Cfh,Lgals3,Gcsam,Cdk6,Ms4a2,Ccr2	8.08566
GO:0002684	positive regulation of immune system process	30	771	0.63	1.64e-08	10090.ENSMUSP00000002640,10090.ENSMUSP00000020974,10090.ENSMUSP00000023151,10090.ENSMUSP00000025257,10090.ENSMUSP00000025523,10090.ENSMUSP00000027817,10090.ENSMUSP00000028881,10090.ENSMUSP00000030693,10090.ENSMUSP00000032573,10090.ENSMUSP00000034056,10090.ENSMUSP00000041008,10090.ENSMUSP00000043101,10090.ENSMUSP00000043551,10090.ENSMUSP00000044050,10090.ENSMUSP00000046105,10090.ENSMUSP00000047646…	Scin,Id2,Bcl6,Aif1,Csf1r,Spta1,Il1b,Fgr,Pglyrp1,Tlr3,H2-Ab1,Tlr13,Cd226,Dpp4,H2-Aa,Cxcl10,Gpr33,Gpr183,Lrrk2,Tlr1,Cd6,Tlr9,Zbtb46,Cd74,Fyb2,Il18r1,Cfh,Lgals3,Ms4a2,Ccr2	7.78516
GO:0050900	leukocyte migration	16	186	0.98	1.74e-08	10090.ENSMUSP00000001327,10090.ENSMUSP00000019071,10090.ENSMUSP00000019266,10090.ENSMUSP00000026698,10090.ENSMUSP00000028881,10090.ENSMUSP00000047646,10090.ENSMUSP00000048059,10090.ENSMUSP00000052033,10090.ENSMUSP00000052404,10090.ENSMUSP00000052444,10090.ENSMUSP00000063986,10090.ENSMUSP00000076364,10090.ENSMUSP00000077132,10090.ENSMUSP00000114350,10090.ENSMUSP00000126914,10090.ENSMUSP00000132453	Itgb7,Ccl6,Ccl9,Podxl,Il1b,Cxcl10,Gpr33,Amica1,Gpr183,Cxcr3,Cx3cr1,Ptpro,Itga1,Lgals3,Gpr35,Ccr2	7.75945
GO:0071345	cellular response to cytokine stimulus	28	676	0.66	1.74e-08	10090.ENSMUSP00000004392,10090.ENSMUSP00000019071,10090.ENSMUSP00000019266,10090.ENSMUSP00000023147,10090.ENSMUSP00000023154,10090.ENSMUSP00000025257,10090.ENSMUSP00000025523,10090.ENSMUSP00000028239,10090.ENSMUSP00000028881,10090.ENSMUSP00000033418,10090.ENSMUSP00000033741,10090.ENSMUSP00000034056,10090.ENSMUSP00000034594,10090.ENSMUSP00000038914,10090.ENSMUSP00000040245,10090.ENSMUSP00000041008…	Irf5,Ccl6,Ccl9,Ciita,Cldn1,Aif1,Csf1r,Gsn,Il1b,Il13ra1,Bgn,Tlr3,Il10ra,Kmo,Irf8,H2-Ab1,Cxcl10,Cxcr3,Lrrc3,Ifi205,Cx3cr1,Pirb,Cd74,Il18r1,Ildr1,Gpr35,Pid1,Ccr2	7.75945
GO:0030595	leukocyte chemotaxis	13	114	1.1	4.24e-08	10090.ENSMUSP00000019071,10090.ENSMUSP00000019266,10090.ENSMUSP00000028881,10090.ENSMUSP00000047646,10090.ENSMUSP00000052033,10090.ENSMUSP00000052404,10090.ENSMUSP00000052444,10090.ENSMUSP00000063986,10090.ENSMUSP00000076364,10090.ENSMUSP00000077132,10090.ENSMUSP00000114350,10090.ENSMUSP00000126914,10090.ENSMUSP00000132453	Ccl6,Ccl9,Il1b,Cxcl10,Amica1,Gpr183,Cxcr3,Cx3cr1,Ptpro,Itga1,Lgals3,Gpr35,Ccr2	7.37263
GO:0065007	biological regulation	137	10168	0.17	4.9e-08	10090.ENSMUSP00000000542,10090.ENSMUSP00000001279,10090.ENSMUSP00000001304,10090.ENSMUSP00000001327,10090.ENSMUSP00000001921,10090.ENSMUSP00000002640,10090.ENSMUSP00000003512,10090.ENSMUSP00000004392,10090.ENSMUSP00000006523,10090.ENSMUSP00000009340,10090.ENSMUSP00000010904,10090.ENSMUSP00000011400,10090.ENSMUSP00000015581,10090.ENSMUSP00000015889,10090.ENSMUSP00000017288,10090.ENSMUSP00000017783…	Acvrl1,Lsr,Ckb,Itgb7,Cpa3,Scin,Fcgrt,Irf5,Crip1,Mnda,Phlda2,Adam19,Gzmb,Plekho1,Rnd3,Rab11fip4,Lsp1,Ccl6,Ccl9,Mpo,Trib2,Id2,Pik3r5,Cma1,Ciita,Bcl6,Cldn1,Fgd2,Xdh,Aif1,Csf1r,Apba1,Podxl,Cyp27a1,Slc45a3,Spta1,Olfm1,Gsn,Il1b,Cst3,Sla2,Ccdc109b,Mycl,Fgr,Cdk14,Pglyrp1,Il13ra1,Bgn,Tlr3,Mt2,Ifi30,Dus2,Il10ra,Anxa2,Arap3,Gdpd5,Strip2,Kmo,Irf8,H2-Ab1,Shtn1,Map3k9,Tlr13,Cd226,Dpp4,H2-Aa,Kremen2,Sgsm1,Atp1b…	7.3098
GO:0019886	antigen processing and presentation of exogenous peptide antigen via MHC class II	7	12	1.81	5.28e-08	10090.ENSMUSP00000034299,10090.ENSMUSP00000041008,10090.ENSMUSP00000046105,10090.ENSMUSP00000073072,10090.ENSMUSP00000074143,10090.ENSMUSP00000095171,10090.ENSMUSP00000109870	Ifi30,H2-Ab1,H2-Aa,Ctse,H2-Eb1,Cd74,H2-DMb1	7.27737
GO:0034097	response to cytokine	29	792	0.61	7.64e-08	10090.ENSMUSP00000004392,10090.ENSMUSP00000019071,10090.ENSMUSP00000019266,10090.ENSMUSP00000023147,10090.ENSMUSP00000023154,10090.ENSMUSP00000025257,10090.ENSMUSP00000025523,10090.ENSMUSP00000028239,10090.ENSMUSP00000028881,10090.ENSMUSP00000033418,10090.ENSMUSP00000033741,10090.ENSMUSP00000034056,10090.ENSMUSP00000034594,10090.ENSMUSP00000038914,10090.ENSMUSP00000040245,10090.ENSMUSP00000041008…	Irf5,Ccl6,Ccl9,Ciita,Cldn1,Aif1,Csf1r,Gsn,Il1b,Il13ra1,Bgn,Tlr3,Il10ra,Kmo,Irf8,H2-Ab1,H2-Aa,Cxcl10,Cxcr3,Lrrc3,Ifi205,Cx3cr1,Pirb,Cd74,Il18r1,Ildr1,Gpr35,Pid1,Ccr2	7.11691
GO:0002694	regulation of leukocyte activation	22	479	0.7	2.18e-07	10090.ENSMUSP00000020974,10090.ENSMUSP00000023151,10090.ENSMUSP00000025257,10090.ENSMUSP00000027817,10090.ENSMUSP00000028239,10090.ENSMUSP00000028881,10090.ENSMUSP00000030693,10090.ENSMUSP00000032573,10090.ENSMUSP00000041008,10090.ENSMUSP00000043551,10090.ENSMUSP00000044050,10090.ENSMUSP00000046105,10090.ENSMUSP00000052404,10090.ENSMUSP00000052584,10090.ENSMUSP00000079172,10090.ENSMUSP00000082207…	Id2,Bcl6,Aif1,Spta1,Gsn,Il1b,Fgr,Pglyrp1,H2-Ab1,Cd226,Dpp4,H2-Aa,Gpr183,Lrrk2,Cd6,Tlr9,Cd74,Btla,Slamf7,Lgals3,Ms4a2,Ccr2	6.66154
GO:0007165	signal transduction	68	3594	0.32	2.18e-07	10090.ENSMUSP00000000542,10090.ENSMUSP00000001327,10090.ENSMUSP00000003512,10090.ENSMUSP00000004392,10090.ENSMUSP00000006523,10090.ENSMUSP00000015581,10090.ENSMUSP00000017288,10090.ENSMUSP00000018963,10090.ENSMUSP00000019071,10090.ENSMUSP00000019266,10090.ENSMUSP00000021283,10090.ENSMUSP00000023151,10090.ENSMUSP00000025257,10090.ENSMUSP00000025523,10090.ENSMUSP00000028177,10090.ENSMUSP00000028239…	Acvrl1,Itgb7,Fcgrt,Irf5,Crip1,Gzmb,Rnd3,Lsp1,Ccl6,Ccl9,Pik3r5,Bcl6,Aif1,Csf1r,Olfm1,Gsn,Il1b,Sla2,Fgr,Cdk14,Pglyrp1,Il13ra1,Bgn,Tlr3,Mt2,Il10ra,Arap3,Shtn1,Map3k9,Tlr13,Kremen2,Cxcl10,Gpr33,Rassf4,Gpr183,Cxcr3,Lrrk2,P2ry6,Lrrc3,Tlr1,P2ry10,Gprc5c,Epcam,Cx3cr1,Gpr141,Itga1,Pirb,Cd6,Fgfr1,Tlr9,Pde10a,Rasgrp4,Cd74,Tgm2,Btla,L1cam,Psap,Itgb4,Fyb2,Anpep,Il18r1,Sgk1,Lgals3,Cdk6,Gpr35,Ms4a2,Prr5l,Ccr2	6.66154
GO:0045087	innate immune response	23	534	0.68	2.67e-07	10090.ENSMUSP00000004392,10090.ENSMUSP00000015581,10090.ENSMUSP00000019071,10090.ENSMUSP00000019266,10090.ENSMUSP00000023147,10090.ENSMUSP00000023154,10090.ENSMUSP00000025257,10090.ENSMUSP00000025523,10090.ENSMUSP00000028239,10090.ENSMUSP00000029164,10090.ENSMUSP00000030693,10090.ENSMUSP00000032573,10090.ENSMUSP00000034056,10090.ENSMUSP00000040245,10090.ENSMUSP00000041008,10090.ENSMUSP00000043101…	Irf5,Gzmb,Ccl6,Ccl9,Ciita,Cldn1,Aif1,Csf1r,Gsn,Sla2,Fgr,Pglyrp1,Tlr3,Irf8,H2-Ab1,Tlr13,H2-Aa,Tlr1,Tlr9,Rnase6,Slamf7,Cfh,Lgals3	6.57349
GO:0070887	cellular response to chemical stimulus	51	2287	0.39	2.67e-07	10090.ENSMUSP00000000542,10090.ENSMUSP00000004392,10090.ENSMUSP00000006523,10090.ENSMUSP00000019071,10090.ENSMUSP00000019266,10090.ENSMUSP00000020779,10090.ENSMUSP00000020974,10090.ENSMUSP00000023147,10090.ENSMUSP00000023154,10090.ENSMUSP00000025257,10090.ENSMUSP00000025523,10090.ENSMUSP00000028239,10090.ENSMUSP00000028881,10090.ENSMUSP00000028938,10090.ENSMUSP00000033418,10090.ENSMUSP00000033741…	Acvrl1,Irf5,Crip1,Ccl6,Ccl9,Mpo,Id2,Ciita,Cldn1,Aif1,Csf1r,Gsn,Il1b,Cst3,Il13ra1,Bgn,Tlr3,Mt2,Il10ra,Kmo,Irf8,H2-Ab1,Cxcl10,Gpr33,Amica1,Gpr183,Cxcr3,Lrrk2,P2ry6,Lrrc3,Ifi205,Cx3cr1,Alox5ap,Ptpro,Itga1,Pirb,Cd6,mt-Nd3,Fgfr1,Tlr9,Cd74,Psap,Sult1a1,Il18r1,Ildr1,Sgk1,Lgals3,Gpr35,Pid1,Prr5l,Ccr2	6.57349
GO:0009605	response to external stimulus	47	2021	0.41	3.35e-07	10090.ENSMUSP00000004392,10090.ENSMUSP00000015581,10090.ENSMUSP00000018963,10090.ENSMUSP00000019071,10090.ENSMUSP00000019266,10090.ENSMUSP00000020779,10090.ENSMUSP00000020974,10090.ENSMUSP00000023147,10090.ENSMUSP00000023154,10090.ENSMUSP00000023312,10090.ENSMUSP00000025257,10090.ENSMUSP00000025523,10090.ENSMUSP00000028239,10090.ENSMUSP00000028881,10090.ENSMUSP00000028938,10090.ENSMUSP00000029164…	Irf5,Gzmb,Lsp1,Ccl6,Ccl9,Mpo,Id2,Ciita,Cldn1,Alcam,Aif1,Csf1r,Gsn,Il1b,Cst3,Sla2,Fgr,Pglyrp1,Tlr3,Il10ra,Kmo,Irf8,H2-Ab1,Tlr13,H2-Aa,Cxcl10,Gpr33,Amica1,Gpr183,Cxcr3,Lrrk2,Tlr1,Ifi205,Cx3cr1,Ptpro,Itga1,Cd6,Tlr9,Bmf,Rasgrp4,Rnase6,L1cam,Slamf7,Cfh,Lgals3,Gpr35,Ccr2	6.47496
GO:0051716	cellular response to stimulus	85	5142	0.26	3.35e-07	10090.ENSMUSP00000000542,10090.ENSMUSP00000001327,10090.ENSMUSP00000003512,10090.ENSMUSP00000004392,10090.ENSMUSP00000006523,10090.ENSMUSP00000015581,10090.ENSMUSP00000017288,10090.ENSMUSP00000018963,10090.ENSMUSP00000019071,10090.ENSMUSP00000019266,10090.ENSMUSP00000020779,10090.ENSMUSP00000020974,10090.ENSMUSP00000021283,10090.ENSMUSP00000023147,10090.ENSMUSP00000023151,10090.ENSMUSP00000023154…	Acvrl1,Itgb7,Fcgrt,Irf5,Crip1,Gzmb,Rnd3,Lsp1,Ccl6,Ccl9,Mpo,Id2,Pik3r5,Ciita,Bcl6,Cldn1,Aif1,Csf1r,Olfm1,Gsn,Il1b,Cst3,Sla2,Fgr,Cdk14,Pglyrp1,Il13ra1,Bgn,Tlr3,Mt2,Il10ra,Arap3,Kmo,Irf8,H2-Ab1,Shtn1,Map3k9,Tlr13,Kremen2,Cxcl10,Gpr33,Rassf4,Amica1,Gpr183,Cxcr3,Lrrk2,P2ry6,Lrrc3,Tlr1,P2ry10,Gprc5c,Epcam,Ifi205,Cx3cr1,Gpr141,Alox5ap,Ptpro,Itga1,Pirb,Cd6,mt-Nd3,Fgfr1,Tlr9,Pde10a,Bmf,Rasgrp4,Cd74,Tgm2,B…	6.47496
GO:0060326	cell chemotaxis	14	175	0.95	3.35e-07	10090.ENSMUSP00000019071,10090.ENSMUSP00000019266,10090.ENSMUSP00000028881,10090.ENSMUSP00000047646,10090.ENSMUSP00000048059,10090.ENSMUSP00000052033,10090.ENSMUSP00000052404,10090.ENSMUSP00000052444,10090.ENSMUSP00000063986,10090.ENSMUSP00000076364,10090.ENSMUSP00000077132,10090.ENSMUSP00000114350,10090.ENSMUSP00000126914,10090.ENSMUSP00000132453	Ccl6,Ccl9,Il1b,Cxcl10,Gpr33,Amica1,Gpr183,Cxcr3,Cx3cr1,Ptpro,Itga1,Lgals3,Gpr35,Ccr2	6.47496
GO:0016477	cell migration	27	758	0.59	3.4e-07	10090.ENSMUSP00000000542,10090.ENSMUSP00000001327,10090.ENSMUSP00000015889,10090.ENSMUSP00000019071,10090.ENSMUSP00000019266,10090.ENSMUSP00000026698,10090.ENSMUSP00000028881,10090.ENSMUSP00000029164,10090.ENSMUSP00000036477,10090.ENSMUSP00000041378,10090.ENSMUSP00000044050,10090.ENSMUSP00000047646,10090.ENSMUSP00000048059,10090.ENSMUSP00000052033,10090.ENSMUSP00000052404,10090.ENSMUSP00000052444…	Acvrl1,Itgb7,Plekho1,Ccl6,Ccl9,Podxl,Il1b,Sla2,Strip2,Shtn1,Dpp4,Cxcl10,Gpr33,Amica1,Gpr183,Cxcr3,Lrrk2,Cx3cr1,Ptpro,Itga1,Fgfr1,Fap,L1cam,Itgb4,Lgals3,Gpr35,Ccr2	6.46852
GO:0048518	positive regulation of biological process	87	5340	0.25	3.4e-07	10090.ENSMUSP00000000542,10090.ENSMUSP00000002640,10090.ENSMUSP00000004392,10090.ENSMUSP00000011400,10090.ENSMUSP00000017783,10090.ENSMUSP00000019071,10090.ENSMUSP00000019266,10090.ENSMUSP00000020922,10090.ENSMUSP00000020974,10090.ENSMUSP00000021283,10090.ENSMUSP00000022834,10090.ENSMUSP00000023147,10090.ENSMUSP00000023151,10090.ENSMUSP00000023154,10090.ENSMUSP00000024810,10090.ENSMUSP00000024866…	Acvrl1,Scin,Irf5,Adam19,Rab11fip4,Ccl6,Ccl9,Trib2,Id2,Pik3r5,Cma1,Ciita,Bcl6,Cldn1,Fgd2,Xdh,Aif1,Csf1r,Podxl,Slc45a3,Spta1,Olfm1,Gsn,Il1b,Cst3,Sla2,Fgr,Pglyrp1,Tlr3,Anxa2,Gdpd5,Kmo,Irf8,H2-Ab1,Shtn1,Map3k9,Tlr13,Cd226,Dpp4,H2-Aa,Sgsm1,Atp1b2,Cxcl10,Gpr33,Amica1,Gpr183,Cxcr3,Lrrk2,Nccrp1,P2ry6,Tlr1,P2ry10,Epcam,Cx3cr1,Rnf144b,Alox5ap,Itga1,Pirb,Cd6,Fgfr1,Tlr9,Zbtb46,Clec9a,Bmf,AF251705,Rasgrp4,Cd7…	6.46852
GO:0050789	regulation of biological process	129	9594	0.17	3.4e-07	10090.ENSMUSP00000000542,10090.ENSMUSP00000001279,10090.ENSMUSP00000001327,10090.ENSMUSP00000002640,10090.ENSMUSP00000003512,10090.ENSMUSP00000004392,10090.ENSMUSP00000006523,10090.ENSMUSP00000009340,10090.ENSMUSP00000010904,10090.ENSMUSP00000011400,10090.ENSMUSP00000015581,10090.ENSMUSP00000015889,10090.ENSMUSP00000017288,10090.ENSMUSP00000017783,10090.ENSMUSP00000018963,10090.ENSMUSP00000019071…	Acvrl1,Lsr,Itgb7,Scin,Fcgrt,Irf5,Crip1,Mnda,Phlda2,Adam19,Gzmb,Plekho1,Rnd3,Rab11fip4,Lsp1,Ccl6,Ccl9,Mpo,Trib2,Id2,Pik3r5,Cma1,Ciita,Bcl6,Cldn1,Fgd2,Xdh,Aif1,Csf1r,Apba1,Podxl,Slc45a3,Spta1,Olfm1,Gsn,Il1b,Cst3,Sla2,Mycl,Fgr,Cdk14,Pglyrp1,Il13ra1,Bgn,Tlr3,Mt2,Ifi30,Dus2,Il10ra,Anxa2,Arap3,Gdpd5,Strip2,Kmo,Irf8,H2-Ab1,Shtn1,Map3k9,Tlr13,Cd226,Dpp4,H2-Aa,Kremen2,Sgsm1,Atp1b2,Cxcl10,Gpr33,Rassf4,Amic…	6.46852
GO:0023052	signaling	70	3859	0.3	3.86e-07	10090.ENSMUSP00000000542,10090.ENSMUSP00000001327,10090.ENSMUSP00000003512,10090.ENSMUSP00000004392,10090.ENSMUSP00000006523,10090.ENSMUSP00000015581,10090.ENSMUSP00000017288,10090.ENSMUSP00000018963,10090.ENSMUSP00000019071,10090.ENSMUSP00000019266,10090.ENSMUSP00000021283,10090.ENSMUSP00000023151,10090.ENSMUSP00000025257,10090.ENSMUSP00000025523,10090.ENSMUSP00000025830,10090.ENSMUSP00000028177…	Acvrl1,Itgb7,Fcgrt,Irf5,Crip1,Gzmb,Rnd3,Lsp1,Ccl6,Ccl9,Pik3r5,Bcl6,Aif1,Csf1r,Apba1,Olfm1,Gsn,Il1b,Sla2,Fgr,Cdk14,Pglyrp1,Il13ra1,Bgn,Tlr3,Mt2,Il10ra,Arap3,Shtn1,Map3k9,Tlr13,Kremen2,Cxcl10,Gpr33,Rassf4,Gpr183,Cxcr3,Lrrk2,P2ry6,Dsg2,Lrrc3,Tlr1,P2ry10,Gprc5c,Epcam,Cx3cr1,Gpr141,Itga1,Pirb,Cd6,Fgfr1,Tlr9,Pde10a,Rasgrp4,Cd74,Tgm2,Btla,L1cam,Psap,Itgb4,Fyb2,Anpep,Il18r1,Sgk1,Lgals3,Cdk6,Gpr35,Ms4a2,P…	6.41341
GO:0048522	positive regulation of cellular process	81	4827	0.27	3.97e-07	10090.ENSMUSP00000000542,10090.ENSMUSP00000002640,10090.ENSMUSP00000004392,10090.ENSMUSP00000017783,10090.ENSMUSP00000019071,10090.ENSMUSP00000019266,10090.ENSMUSP00000020922,10090.ENSMUSP00000020974,10090.ENSMUSP00000021283,10090.ENSMUSP00000023147,10090.ENSMUSP00000023151,10090.ENSMUSP00000023154,10090.ENSMUSP00000024810,10090.ENSMUSP00000024866,10090.ENSMUSP00000025257,10090.ENSMUSP00000025523…	Acvrl1,Scin,Irf5,Rab11fip4,Ccl6,Ccl9,Trib2,Id2,Pik3r5,Ciita,Bcl6,Cldn1,Fgd2,Xdh,Aif1,Csf1r,Podxl,Slc45a3,Spta1,Olfm1,Gsn,Il1b,Cst3,Sla2,Fgr,Pglyrp1,Tlr3,Anxa2,Gdpd5,Kmo,Irf8,H2-Ab1,Shtn1,Map3k9,Cd226,Dpp4,H2-Aa,Sgsm1,Atp1b2,Cxcl10,Amica1,Gpr183,Cxcr3,Lrrk2,Nccrp1,P2ry6,Tlr1,P2ry10,Epcam,Cx3cr1,Rnf144b,Itga1,Pirb,Cd6,Fgfr1,Tlr9,Zbtb46,Clec9a,Bmf,AF251705,Rasgrp4,Cd74,Xlr3b,Tgm2,Fap,L1cam,Zxdb,Psap…	6.40121
GO:0007154	cell communication	71	3984	0.29	4.93e-07	10090.ENSMUSP00000000542,10090.ENSMUSP00000001327,10090.ENSMUSP00000003512,10090.ENSMUSP00000004392,10090.ENSMUSP00000006523,10090.ENSMUSP00000015581,10090.ENSMUSP00000017288,10090.ENSMUSP00000018963,10090.ENSMUSP00000019071,10090.ENSMUSP00000019266,10090.ENSMUSP00000021283,10090.ENSMUSP00000023151,10090.ENSMUSP00000025257,10090.ENSMUSP00000025523,10090.ENSMUSP00000025830,10090.ENSMUSP00000028177…	Acvrl1,Itgb7,Fcgrt,Irf5,Crip1,Gzmb,Rnd3,Lsp1,Ccl6,Ccl9,Pik3r5,Bcl6,Aif1,Csf1r,Apba1,Olfm1,Gsn,Il1b,Sla2,Fgr,Cdk14,Pglyrp1,Il13ra1,Bgn,Tlr3,Mt2,Il10ra,Arap3,Shtn1,Map3k9,Tlr13,Kremen2,Cxcl10,Gpr33,Rassf4,Gpr183,Cxcr3,Lrrk2,P2ry6,Dsg2,Lrrc3,Tlr1,P2ry10,Gprc5c,Epcam,Cx3cr1,Gpr141,Itga1,Pirb,Cd6,Fgfr1,Tlr9,Pde10a,Bmf,Rasgrp4,Cd74,Tgm2,Btla,L1cam,Psap,Itgb4,Fyb2,Anpep,Il18r1,Sgk1,Lgals3,Cdk6,Gpr35,Ms4…	6.30715
GO:0042127	regulation of cell population proliferation	40	1594	0.44	5.6e-07	10090.ENSMUSP00000000542,10090.ENSMUSP00000002640,10090.ENSMUSP00000010904,10090.ENSMUSP00000020974,10090.ENSMUSP00000023151,10090.ENSMUSP00000024866,10090.ENSMUSP00000025257,10090.ENSMUSP00000025523,10090.ENSMUSP00000027817,10090.ENSMUSP00000028881,10090.ENSMUSP00000028938,10090.ENSMUSP00000029164,10090.ENSMUSP00000030693,10090.ENSMUSP00000034299,10090.ENSMUSP00000034756,10090.ENSMUSP00000041008…	Acvrl1,Scin,Phlda2,Id2,Bcl6,Xdh,Aif1,Csf1r,Spta1,Il1b,Cst3,Sla2,Fgr,Ifi30,Anxa2,H2-Ab1,Dpp4,H2-Aa,Cxcl10,Amica1,Gpr183,Cxcr3,Lrrk2,Nccrp1,P2ry6,Epcam,Cx3cr1,Itga1,Cd6,Fgfr1,Tlr9,Cd74,Tgm2,Fap,Btla,Kdf1,Lgals3,Cdk6,Pid1,Ccr2	6.25181
GO:0050896	response to stimulus	99	6616	0.22	7.6e-07	10090.ENSMUSP00000000542,10090.ENSMUSP00000001327,10090.ENSMUSP00000003512,10090.ENSMUSP00000004392,10090.ENSMUSP00000006523,10090.ENSMUSP00000015581,10090.ENSMUSP00000017288,10090.ENSMUSP00000018963,10090.ENSMUSP00000019071,10090.ENSMUSP00000019266,10090.ENSMUSP00000020779,10090.ENSMUSP00000020974,10090.ENSMUSP00000021283,10090.ENSMUSP00000023147,10090.ENSMUSP00000023151,10090.ENSMUSP00000023154…	Acvrl1,Itgb7,Fcgrt,Irf5,Crip1,Gzmb,Rnd3,Lsp1,Ccl6,Ccl9,Mpo,Id2,Pik3r5,Ciita,Bcl6,Cldn1,Alcam,Xdh,Aif1,Csf1r,Olfm1,Gsn,Il1b,Cst3,Sla2,Fgr,Cdk14,Pglyrp1,Il13ra1,Bgn,Tlr3,Mt2,Il10ra,Anxa2,Arap3,Kmo,Irf8,H2-Ab1,Shtn1,Map3k9,Tlr13,Dpp4,March1,H2-Aa,Kremen2,Cxcl10,Gpr33,Rassf4,F13a1,Amica1,Gpr183,Cxcr3,Lrrk2,P2ry6,Dsg2,Lrrc3,Zfp366,Tlr1,P2ry10,Gprc5c,Epcam,Ifi205,Cx3cr1,Gpr141,Alox5ap,H2-Eb1,Ptpro,Itga…	6.11919
GO:0019221	cytokine-mediated signaling pathway	17	313	0.78	8.59e-07	10090.ENSMUSP00000004392,10090.ENSMUSP00000019071,10090.ENSMUSP00000019266,10090.ENSMUSP00000025523,10090.ENSMUSP00000028881,10090.ENSMUSP00000033418,10090.ENSMUSP00000033741,10090.ENSMUSP00000034594,10090.ENSMUSP00000047646,10090.ENSMUSP00000052444,10090.ENSMUSP00000059570,10090.ENSMUSP00000063986,10090.ENSMUSP00000077546,10090.ENSMUSP00000095171,10090.ENSMUSP00000103679,10090.ENSMUSP00000126914…	Irf5,Ccl6,Ccl9,Csf1r,Il1b,Il13ra1,Bgn,Il10ra,Cxcl10,Cxcr3,Lrrc3,Cx3cr1,Pirb,Cd74,Il18r1,Gpr35,Ccr2	6.06601
GO:0048583	regulation of response to stimulus	65	3552	0.3	9.94e-07	10090.ENSMUSP00000000542,10090.ENSMUSP00000003512,10090.ENSMUSP00000010904,10090.ENSMUSP00000019071,10090.ENSMUSP00000019266,10090.ENSMUSP00000020922,10090.ENSMUSP00000021283,10090.ENSMUSP00000023151,10090.ENSMUSP00000024810,10090.ENSMUSP00000024866,10090.ENSMUSP00000025257,10090.ENSMUSP00000025523,10090.ENSMUSP00000028239,10090.ENSMUSP00000028881,10090.ENSMUSP00000029164,10090.ENSMUSP00000030693…	Acvrl1,Fcgrt,Phlda2,Ccl6,Ccl9,Trib2,Pik3r5,Bcl6,Fgd2,Xdh,Aif1,Csf1r,Gsn,Il1b,Sla2,Fgr,Cdk14,Pglyrp1,Bgn,Tlr3,Anxa2,Arap3,Gdpd5,H2-Ab1,Map3k9,Tlr13,Cd226,Dpp4,Cxcl10,Gpr33,Gpr183,Cxcr3,Lrrk2,Phf11a,P2ry6,Lrrc3,Zfp366,Tlr1,P2ry10,Cx3cr1,Alox5ap,Ptpro,Itga1,Cd6,Fgfr1,Tlr9,Pde10a,Bmf,Rasgrp4,Cd74,Tgm2,Btla,L1cam,Psap,Fyb2,Il18r1,Cfh,Lgals3,Gcsam,Cdk6,Gpr35,Ms4a2,Pid1,Prr5l,Ccr2	6.00261
GO:0051707	response to other organism	31	1050	0.51	9.94e-07	10090.ENSMUSP00000004392,10090.ENSMUSP00000015581,10090.ENSMUSP00000019071,10090.ENSMUSP00000019266,10090.ENSMUSP00000020779,10090.ENSMUSP00000023147,10090.ENSMUSP00000023154,10090.ENSMUSP00000025257,10090.ENSMUSP00000025523,10090.ENSMUSP00000028239,10090.ENSMUSP00000028881,10090.ENSMUSP00000029164,10090.ENSMUSP00000030693,10090.ENSMUSP00000032573,10090.ENSMUSP00000034056,10090.ENSMUSP00000034594…	Irf5,Gzmb,Ccl6,Ccl9,Mpo,Ciita,Cldn1,Aif1,Csf1r,Gsn,Il1b,Sla2,Fgr,Pglyrp1,Tlr3,Il10ra,Kmo,Irf8,H2-Ab1,Tlr13,H2-Aa,Cxcl10,Tlr1,Ifi205,Cx3cr1,Cd6,Tlr9,Rnase6,Slamf7,Cfh,Lgals3	6.00261
GO:0006954	inflammatory response	20	454	0.69	1.03e-06	10090.ENSMUSP00000019071,10090.ENSMUSP00000019266,10090.ENSMUSP00000023147,10090.ENSMUSP00000023151,10090.ENSMUSP00000025257,10090.ENSMUSP00000025523,10090.ENSMUSP00000028881,10090.ENSMUSP00000034056,10090.ENSMUSP00000043101,10090.ENSMUSP00000047646,10090.ENSMUSP00000048059,10090.ENSMUSP00000052444,10090.ENSMUSP00000060793,10090.ENSMUSP00000063986,10090.ENSMUSP00000071130,10090.ENSMUSP00000079172…	Ccl6,Ccl9,Ciita,Bcl6,Aif1,Csf1r,Il1b,Tlr3,Tlr13,Cxcl10,Gpr33,Cxcr3,Tlr1,Cx3cr1,Alox5ap,Cd6,Tlr9,Il18r1,Ms4a2,Ccr2	5.98716
GO:0048584	positive regulation of response to stimulus	44	1922	0.4	1.03e-06	10090.ENSMUSP00000000542,10090.ENSMUSP00000019071,10090.ENSMUSP00000019266,10090.ENSMUSP00000021283,10090.ENSMUSP00000024810,10090.ENSMUSP00000024866,10090.ENSMUSP00000025257,10090.ENSMUSP00000025523,10090.ENSMUSP00000028239,10090.ENSMUSP00000028881,10090.ENSMUSP00000029164,10090.ENSMUSP00000030693,10090.ENSMUSP00000032573,10090.ENSMUSP00000034056,10090.ENSMUSP00000041008,10090.ENSMUSP00000041819…	Acvrl1,Ccl6,Ccl9,Pik3r5,Fgd2,Xdh,Aif1,Csf1r,Gsn,Il1b,Sla2,Fgr,Pglyrp1,Tlr3,H2-Ab1,Map3k9,Tlr13,Cd226,Cxcl10,Gpr33,Gpr183,Cxcr3,Lrrk2,P2ry6,Tlr1,P2ry10,Alox5ap,Itga1,Cd6,Fgfr1,Tlr9,Bmf,Rasgrp4,Cd74,Tgm2,L1cam,Psap,Fyb2,Il18r1,Cfh,Gpr35,Ms4a2,Prr5l,Ccr2	5.98716
GO:0040011	locomotion	31	1065	0.51	1.22e-06	10090.ENSMUSP00000000542,10090.ENSMUSP00000001327,10090.ENSMUSP00000015889,10090.ENSMUSP00000018963,10090.ENSMUSP00000019071,10090.ENSMUSP00000019266,10090.ENSMUSP00000020974,10090.ENSMUSP00000023312,10090.ENSMUSP00000025523,10090.ENSMUSP00000026698,10090.ENSMUSP00000028881,10090.ENSMUSP00000029164,10090.ENSMUSP00000036477,10090.ENSMUSP00000041378,10090.ENSMUSP00000044050,10090.ENSMUSP00000047646…	Acvrl1,Itgb7,Plekho1,Lsp1,Ccl6,Ccl9,Id2,Alcam,Csf1r,Podxl,Il1b,Sla2,Strip2,Shtn1,Dpp4,Cxcl10,Gpr33,Amica1,Gpr183,Cxcr3,Lrrk2,Cx3cr1,Ptpro,Itga1,Fgfr1,Fap,L1cam,Itgb4,Lgals3,Gpr35,Ccr2	5.91364
GO:0098542	defense response to other organism	25	735	0.57	1.86e-06	10090.ENSMUSP00000004392,10090.ENSMUSP00000015581,10090.ENSMUSP00000019071,10090.ENSMUSP00000019266,10090.ENSMUSP00000020779,10090.ENSMUSP00000023147,10090.ENSMUSP00000023154,10090.ENSMUSP00000025257,10090.ENSMUSP00000025523,10090.ENSMUSP00000028239,10090.ENSMUSP00000029164,10090.ENSMUSP00000030693,10090.ENSMUSP00000032573,10090.ENSMUSP00000034056,10090.ENSMUSP00000040245,10090.ENSMUSP00000041008…	Irf5,Gzmb,Ccl6,Ccl9,Mpo,Ciita,Cldn1,Aif1,Csf1r,Gsn,Sla2,Fgr,Pglyrp1,Tlr3,Irf8,H2-Ab1,Tlr13,H2-Aa,Cxcl10,Tlr1,Tlr9,Rnase6,Slamf7,Cfh,Lgals3	5.73049
GO:0050794	regulation of cellular process	121	9045	0.17	2e-06	10090.ENSMUSP00000000542,10090.ENSMUSP00000001327,10090.ENSMUSP00000002640,10090.ENSMUSP00000003512,10090.ENSMUSP00000004392,10090.ENSMUSP00000006523,10090.ENSMUSP00000009340,10090.ENSMUSP00000010904,10090.ENSMUSP00000015581,10090.ENSMUSP00000015889,10090.ENSMUSP00000017288,10090.ENSMUSP00000017783,10090.ENSMUSP00000018963,10090.ENSMUSP00000019071,10090.ENSMUSP00000019266,10090.ENSMUSP00000020922…	Acvrl1,Itgb7,Scin,Fcgrt,Irf5,Crip1,Mnda,Phlda2,Gzmb,Plekho1,Rnd3,Rab11fip4,Lsp1,Ccl6,Ccl9,Trib2,Id2,Pik3r5,Ciita,Bcl6,Cldn1,Fgd2,Xdh,Aif1,Csf1r,Podxl,Slc45a3,Spta1,Olfm1,Gsn,Il1b,Cst3,Sla2,Mycl,Fgr,Cdk14,Pglyrp1,Il13ra1,Bgn,Tlr3,Mt2,Ifi30,Dus2,Il10ra,Anxa2,Arap3,Gdpd5,Strip2,Kmo,Irf8,H2-Ab1,Shtn1,Map3k9,Tlr13,Cd226,Dpp4,H2-Aa,Kremen2,Sgsm1,Atp1b2,Cxcl10,Gpr33,Rassf4,Amica1,Gpr183,Cxcr3,Lrrk2,Nccr…	5.69897
GO:0002696	positive regulation of leukocyte activation	16	300	0.77	2.25e-06	10090.ENSMUSP00000023151,10090.ENSMUSP00000025257,10090.ENSMUSP00000027817,10090.ENSMUSP00000028881,10090.ENSMUSP00000030693,10090.ENSMUSP00000041008,10090.ENSMUSP00000043551,10090.ENSMUSP00000044050,10090.ENSMUSP00000046105,10090.ENSMUSP00000052404,10090.ENSMUSP00000052584,10090.ENSMUSP00000079172,10090.ENSMUSP00000082207,10090.ENSMUSP00000095171,10090.ENSMUSP00000127373,10090.ENSMUSP00000132453	Bcl6,Aif1,Spta1,Il1b,Fgr,H2-Ab1,Cd226,Dpp4,H2-Aa,Gpr183,Lrrk2,Cd6,Tlr9,Cd74,Ms4a2,Ccr2	5.64782
GO:0042330	taxis	19	434	0.68	2.25e-06	10090.ENSMUSP00000018963,10090.ENSMUSP00000019071,10090.ENSMUSP00000019266,10090.ENSMUSP00000020974,10090.ENSMUSP00000023312,10090.ENSMUSP00000025523,10090.ENSMUSP00000028881,10090.ENSMUSP00000047646,10090.ENSMUSP00000048059,10090.ENSMUSP00000052033,10090.ENSMUSP00000052404,10090.ENSMUSP00000052444,10090.ENSMUSP00000063986,10090.ENSMUSP00000076364,10090.ENSMUSP00000077132,10090.ENSMUSP00000099935…	Lsp1,Ccl6,Ccl9,Id2,Alcam,Csf1r,Il1b,Cxcl10,Gpr33,Amica1,Gpr183,Cxcr3,Cx3cr1,Ptpro,Itga1,L1cam,Lgals3,Gpr35,Ccr2	5.64782
GO:0050776	regulation of immune response	23	635	0.6	2.25e-06	10090.ENSMUSP00000003512,10090.ENSMUSP00000023151,10090.ENSMUSP00000028881,10090.ENSMUSP00000030693,10090.ENSMUSP00000032573,10090.ENSMUSP00000034056,10090.ENSMUSP00000041008,10090.ENSMUSP00000043101,10090.ENSMUSP00000043551,10090.ENSMUSP00000044050,10090.ENSMUSP00000048059,10090.ENSMUSP00000053146,10090.ENSMUSP00000060793,10090.ENSMUSP00000082207,10090.ENSMUSP00000095171,10090.ENSMUSP00000099866…	Fcgrt,Bcl6,Il1b,Fgr,Pglyrp1,Tlr3,H2-Ab1,Tlr13,Cd226,Dpp4,Gpr33,Phf11a,Tlr1,Tlr9,Cd74,Btla,Fyb2,Il18r1,Cfh,Lgals3,Gcsam,Ms4a2,Ccr2	5.64782
GO:1902533	positive regulation of intracellular signal transduction	28	927	0.52	2.48e-06	10090.ENSMUSP00000019071,10090.ENSMUSP00000019266,10090.ENSMUSP00000021283,10090.ENSMUSP00000024810,10090.ENSMUSP00000024866,10090.ENSMUSP00000025523,10090.ENSMUSP00000028881,10090.ENSMUSP00000030693,10090.ENSMUSP00000034056,10090.ENSMUSP00000041819,10090.ENSMUSP00000047646,10090.ENSMUSP00000052404,10090.ENSMUSP00000052444,10090.ENSMUSP00000052584,10090.ENSMUSP00000055697,10090.ENSMUSP00000060793…	Ccl6,Ccl9,Pik3r5,Fgd2,Xdh,Csf1r,Il1b,Fgr,Tlr3,Map3k9,Cxcl10,Gpr183,Cxcr3,Lrrk2,P2ry6,Tlr1,P2ry10,Itga1,Fgfr1,Tlr9,Rasgrp4,Cd74,Tgm2,L1cam,Psap,Il18r1,Gpr35,Prr5l	5.60555
GO:0051249	regulation of lymphocyte activation	18	396	0.7	2.75e-06	10090.ENSMUSP00000020974,10090.ENSMUSP00000023151,10090.ENSMUSP00000025257,10090.ENSMUSP00000027817,10090.ENSMUSP00000028239,10090.ENSMUSP00000028881,10090.ENSMUSP00000032573,10090.ENSMUSP00000041008,10090.ENSMUSP00000044050,10090.ENSMUSP00000046105,10090.ENSMUSP00000052404,10090.ENSMUSP00000079172,10090.ENSMUSP00000082207,10090.ENSMUSP00000095171,10090.ENSMUSP00000099866,10090.ENSMUSP00000106907…	Id2,Bcl6,Aif1,Spta1,Gsn,Il1b,Pglyrp1,H2-Ab1,Dpp4,H2-Aa,Gpr183,Cd6,Tlr9,Cd74,Btla,Slamf7,Lgals3,Ccr2	5.56067
GO:0097529	myeloid leukocyte migration	10	98	1.05	3.2e-06	10090.ENSMUSP00000019071,10090.ENSMUSP00000019266,10090.ENSMUSP00000028881,10090.ENSMUSP00000052033,10090.ENSMUSP00000063986,10090.ENSMUSP00000076364,10090.ENSMUSP00000077132,10090.ENSMUSP00000114350,10090.ENSMUSP00000126914,10090.ENSMUSP00000132453	Ccl6,Ccl9,Il1b,Amica1,Cx3cr1,Ptpro,Itga1,Lgals3,Gpr35,Ccr2	5.49485
GO:0007166	cell surface receptor signaling pathway	39	1683	0.41	4.25e-06	10090.ENSMUSP00000000542,10090.ENSMUSP00000001327,10090.ENSMUSP00000003512,10090.ENSMUSP00000004392,10090.ENSMUSP00000019071,10090.ENSMUSP00000019266,10090.ENSMUSP00000025523,10090.ENSMUSP00000028881,10090.ENSMUSP00000029164,10090.ENSMUSP00000030693,10090.ENSMUSP00000030763,10090.ENSMUSP00000033418,10090.ENSMUSP00000033741,10090.ENSMUSP00000034056,10090.ENSMUSP00000034594,10090.ENSMUSP00000041378…	Acvrl1,Itgb7,Fcgrt,Irf5,Ccl6,Ccl9,Csf1r,Il1b,Sla2,Fgr,Cdk14,Il13ra1,Bgn,Tlr3,Il10ra,Shtn1,Kremen2,Cxcl10,Gpr33,Cxcr3,Lrrk2,P2ry6,Lrrc3,P2ry10,Cx3cr1,Itga1,Pirb,Cd6,Fgfr1,Cd74,Btla,L1cam,Itgb4,Fyb2,Il18r1,Cdk6,Gpr35,Ms4a2,Ccr2	5.37161
GO:0008284	positive regulation of cell population proliferation	27	913	0.51	6.11e-06	10090.ENSMUSP00000000542,10090.ENSMUSP00000020974,10090.ENSMUSP00000023151,10090.ENSMUSP00000025257,10090.ENSMUSP00000025523,10090.ENSMUSP00000027817,10090.ENSMUSP00000028881,10090.ENSMUSP00000028938,10090.ENSMUSP00000034756,10090.ENSMUSP00000044050,10090.ENSMUSP00000047646,10090.ENSMUSP00000052033,10090.ENSMUSP00000052404,10090.ENSMUSP00000052444,10090.ENSMUSP00000055562,10090.ENSMUSP00000055697…	Acvrl1,Id2,Bcl6,Aif1,Csf1r,Spta1,Il1b,Cst3,Anxa2,Dpp4,Cxcl10,Amica1,Gpr183,Cxcr3,Nccrp1,P2ry6,Epcam,Cx3cr1,Cd6,Fgfr1,Tlr9,Cd74,Tgm2,Lgals3,Cdk6,Pid1,Ccr2	5.21396
GO:0006935	chemotaxis	18	432	0.66	8.7e-06	10090.ENSMUSP00000018963,10090.ENSMUSP00000019071,10090.ENSMUSP00000019266,10090.ENSMUSP00000023312,10090.ENSMUSP00000025523,10090.ENSMUSP00000028881,10090.ENSMUSP00000047646,10090.ENSMUSP00000048059,10090.ENSMUSP00000052033,10090.ENSMUSP00000052404,10090.ENSMUSP00000052444,10090.ENSMUSP00000063986,10090.ENSMUSP00000076364,10090.ENSMUSP00000077132,10090.ENSMUSP00000099935,10090.ENSMUSP00000114350…	Lsp1,Ccl6,Ccl9,Alcam,Csf1r,Il1b,Cxcl10,Gpr33,Amica1,Gpr183,Cxcr3,Cx3cr1,Ptpro,Itga1,L1cam,Lgals3,Gpr35,Ccr2	5.06048
GO:0050670	regulation of lymphocyte proliferation	13	215	0.82	9.36e-06	10090.ENSMUSP00000023151,10090.ENSMUSP00000025257,10090.ENSMUSP00000027817,10090.ENSMUSP00000028881,10090.ENSMUSP00000041008,10090.ENSMUSP00000046105,10090.ENSMUSP00000052404,10090.ENSMUSP00000079172,10090.ENSMUSP00000082207,10090.ENSMUSP00000095171,10090.ENSMUSP00000099866,10090.ENSMUSP00000114350,10090.ENSMUSP00000132453	Bcl6,Aif1,Spta1,Il1b,H2-Ab1,H2-Aa,Gpr183,Cd6,Tlr9,Cd74,Btla,Lgals3,Ccr2	5.02872
GO:0001775	cell activation	20	552	0.6	1.39e-05	10090.ENSMUSP00000000542,10090.ENSMUSP00000020974,10090.ENSMUSP00000023151,10090.ENSMUSP00000025257,10090.ENSMUSP00000028938,10090.ENSMUSP00000029164,10090.ENSMUSP00000034056,10090.ENSMUSP00000041008,10090.ENSMUSP00000044050,10090.ENSMUSP00000047646,10090.ENSMUSP00000052033,10090.ENSMUSP00000052404,10090.ENSMUSP00000060793,10090.ENSMUSP00000063986,10090.ENSMUSP00000077546,10090.ENSMUSP00000079172…	Acvrl1,Id2,Bcl6,Aif1,Cst3,Sla2,Tlr3,H2-Ab1,Dpp4,Cxcl10,Amica1,Gpr183,Tlr1,Cx3cr1,Pirb,Cd6,Tlr9,Cd74,Il18r1,Cdk6	4.85699
GO:0032103	positive regulation of response to external stimulus	17	402	0.67	1.44e-05	10090.ENSMUSP00000025257,10090.ENSMUSP00000028881,10090.ENSMUSP00000032573,10090.ENSMUSP00000034056,10090.ENSMUSP00000043101,10090.ENSMUSP00000043551,10090.ENSMUSP00000047646,10090.ENSMUSP00000052444,10090.ENSMUSP00000052584,10090.ENSMUSP00000060793,10090.ENSMUSP00000071130,10090.ENSMUSP00000079172,10090.ENSMUSP00000081041,10090.ENSMUSP00000082207,10090.ENSMUSP00000095171,10090.ENSMUSP00000099411…	Aif1,Il1b,Pglyrp1,Tlr3,Tlr13,Cd226,Cxcl10,Cxcr3,Lrrk2,Tlr1,Alox5ap,Cd6,Fgfr1,Tlr9,Cd74,Tgm2,Ccr2	4.84164
GO:0034341	response to interferon-gamma	10	119	0.97	1.44e-05	10090.ENSMUSP00000019071,10090.ENSMUSP00000019266,10090.ENSMUSP00000023147,10090.ENSMUSP00000023154,10090.ENSMUSP00000025257,10090.ENSMUSP00000028239,10090.ENSMUSP00000034056,10090.ENSMUSP00000040245,10090.ENSMUSP00000041008,10090.ENSMUSP00000046105	Ccl6,Ccl9,Ciita,Cldn1,Aif1,Gsn,Tlr3,Irf8,H2-Ab1,H2-Aa	4.84164
GO:0022409	positive regulation of cell-cell adhesion	13	227	0.8	1.5e-05	10090.ENSMUSP00000011400,10090.ENSMUSP00000023151,10090.ENSMUSP00000025257,10090.ENSMUSP00000026698,10090.ENSMUSP00000027817,10090.ENSMUSP00000028881,10090.ENSMUSP00000041008,10090.ENSMUSP00000044050,10090.ENSMUSP00000046105,10090.ENSMUSP00000079172,10090.ENSMUSP00000095171,10090.ENSMUSP00000099935,10090.ENSMUSP00000132453	Adam19,Bcl6,Aif1,Podxl,Spta1,Il1b,H2-Ab1,Dpp4,H2-Aa,Cd6,Cd74,L1cam,Ccr2	4.82391
GO:0022407	regulation of cell-cell adhesion	16	360	0.69	1.66e-05	10090.ENSMUSP00000011400,10090.ENSMUSP00000023151,10090.ENSMUSP00000025257,10090.ENSMUSP00000026698,10090.ENSMUSP00000027817,10090.ENSMUSP00000028881,10090.ENSMUSP00000041008,10090.ENSMUSP00000044050,10090.ENSMUSP00000046105,10090.ENSMUSP00000061935,10090.ENSMUSP00000079172,10090.ENSMUSP00000095171,10090.ENSMUSP00000099866,10090.ENSMUSP00000099935,10090.ENSMUSP00000114350,10090.ENSMUSP00000132453	Adam19,Bcl6,Aif1,Podxl,Spta1,Il1b,H2-Ab1,Dpp4,H2-Aa,Epcam,Cd6,Cd74,Btla,L1cam,Lgals3,Ccr2	4.77989
GO:0006950	response to stress	53	2899	0.3	2.1e-05	10090.ENSMUSP00000000542,10090.ENSMUSP00000004392,10090.ENSMUSP00000006523,10090.ENSMUSP00000015581,10090.ENSMUSP00000018963,10090.ENSMUSP00000019071,10090.ENSMUSP00000019266,10090.ENSMUSP00000020779,10090.ENSMUSP00000020974,10090.ENSMUSP00000023147,10090.ENSMUSP00000023151,10090.ENSMUSP00000023154,10090.ENSMUSP00000025257,10090.ENSMUSP00000025523,10090.ENSMUSP00000028239,10090.ENSMUSP00000028881…	Acvrl1,Irf5,Crip1,Gzmb,Lsp1,Ccl6,Ccl9,Mpo,Id2,Ciita,Bcl6,Cldn1,Aif1,Csf1r,Gsn,Il1b,Cst3,Sla2,Fgr,Pglyrp1,Tlr3,Mt2,Kmo,Irf8,H2-Ab1,Map3k9,Tlr13,Dpp4,H2-Aa,Cxcl10,Gpr33,F13a1,Amica1,Cxcr3,Lrrk2,Tlr1,Cx3cr1,Alox5ap,Cd6,mt-Nd3,Tlr9,Bmf,Rnase6,Cd74,Itgb4,Il18r1,Slamf7,Cfh,Sgk1,Lgals3,Ms4a2,Prr5l,Ccr2	4.67778
GO:1902531	regulation of intracellular signal transduction	36	1599	0.39	2.36e-05	10090.ENSMUSP00000019071,10090.ENSMUSP00000019266,10090.ENSMUSP00000020922,10090.ENSMUSP00000021283,10090.ENSMUSP00000023151,10090.ENSMUSP00000024810,10090.ENSMUSP00000024866,10090.ENSMUSP00000025523,10090.ENSMUSP00000028881,10090.ENSMUSP00000029164,10090.ENSMUSP00000030693,10090.ENSMUSP00000033741,10090.ENSMUSP00000034056,10090.ENSMUSP00000035662,10090.ENSMUSP00000041819,10090.ENSMUSP00000043101…	Ccl6,Ccl9,Trib2,Pik3r5,Bcl6,Fgd2,Xdh,Csf1r,Il1b,Sla2,Fgr,Bgn,Tlr3,Arap3,Map3k9,Tlr13,Cxcl10,Gpr183,Cxcr3,Lrrk2,P2ry6,Lrrc3,Tlr1,P2ry10,Itga1,Fgfr1,Tlr9,Pde10a,Rasgrp4,Cd74,Tgm2,L1cam,Psap,Il18r1,Gpr35,Prr5l	4.62709
GO:0071346	cellular response to interferon-gamma	9	97	1.01	2.42e-05	10090.ENSMUSP00000019071,10090.ENSMUSP00000019266,10090.ENSMUSP00000023147,10090.ENSMUSP00000023154,10090.ENSMUSP00000025257,10090.ENSMUSP00000028239,10090.ENSMUSP00000034056,10090.ENSMUSP00000040245,10090.ENSMUSP00000041008	Ccl6,Ccl9,Ciita,Cldn1,Aif1,Gsn,Tlr3,Irf8,H2-Ab1	4.61618
GO:0023056	positive regulation of signaling	36	1615	0.39	2.89e-05	10090.ENSMUSP00000000542,10090.ENSMUSP00000019071,10090.ENSMUSP00000019266,10090.ENSMUSP00000021283,10090.ENSMUSP00000024810,10090.ENSMUSP00000024866,10090.ENSMUSP00000025523,10090.ENSMUSP00000028239,10090.ENSMUSP00000028881,10090.ENSMUSP00000029164,10090.ENSMUSP00000030693,10090.ENSMUSP00000034056,10090.ENSMUSP00000034756,10090.ENSMUSP00000038914,10090.ENSMUSP00000041819,10090.ENSMUSP00000043551…	Acvrl1,Ccl6,Ccl9,Pik3r5,Fgd2,Xdh,Csf1r,Gsn,Il1b,Sla2,Fgr,Tlr3,Anxa2,Kmo,Map3k9,Cd226,Cxcl10,Gpr183,Cxcr3,Lrrk2,P2ry6,Tlr1,P2ry10,Itga1,Fgfr1,Tlr9,Bmf,Rasgrp4,Cd74,Tgm2,L1cam,Psap,Il18r1,Ildr1,Gpr35,Prr5l	4.5391
GO:0007155	cell adhesion	22	705	0.54	3.39e-05	10090.ENSMUSP00000001327,10090.ENSMUSP00000002885,10090.ENSMUSP00000023154,10090.ENSMUSP00000023312,10090.ENSMUSP00000024849,10090.ENSMUSP00000026698,10090.ENSMUSP00000028881,10090.ENSMUSP00000037719,10090.ENSMUSP00000043551,10090.ENSMUSP00000044050,10090.ENSMUSP00000047353,10090.ENSMUSP00000052033,10090.ENSMUSP00000057096,10090.ENSMUSP00000061935,10090.ENSMUSP00000063986,10090.ENSMUSP00000077132…	Itgb7,Epdr1,Cldn1,Alcam,Emilin2,Podxl,Il1b,Tgfbi,Cd226,Dpp4,Atp1b2,Amica1,Dsg2,Epcam,Cx3cr1,Itga1,Cd6,Fap,L1cam,Itgb4,Fyb2,Ccr2	4.4698
GO:0009967	positive regulation of signal transduction	33	1433	0.4	4.39e-05	10090.ENSMUSP00000000542,10090.ENSMUSP00000019071,10090.ENSMUSP00000019266,10090.ENSMUSP00000021283,10090.ENSMUSP00000024810,10090.ENSMUSP00000024866,10090.ENSMUSP00000025523,10090.ENSMUSP00000028239,10090.ENSMUSP00000028881,10090.ENSMUSP00000029164,10090.ENSMUSP00000030693,10090.ENSMUSP00000034056,10090.ENSMUSP00000041819,10090.ENSMUSP00000043551,10090.ENSMUSP00000047646,10090.ENSMUSP00000052404…	Acvrl1,Ccl6,Ccl9,Pik3r5,Fgd2,Xdh,Csf1r,Gsn,Il1b,Sla2,Fgr,Tlr3,Map3k9,Cd226,Cxcl10,Gpr183,Cxcr3,Lrrk2,P2ry6,Tlr1,P2ry10,Itga1,Fgfr1,Tlr9,Bmf,Rasgrp4,Cd74,Tgm2,L1cam,Psap,Il18r1,Gpr35,Prr5l	4.35754
GO:0072676	lymphocyte migration	7	53	1.16	5.01e-05	10090.ENSMUSP00000001327,10090.ENSMUSP00000019071,10090.ENSMUSP00000019266,10090.ENSMUSP00000047646,10090.ENSMUSP00000052404,10090.ENSMUSP00000052444,10090.ENSMUSP00000132453	Itgb7,Ccl6,Ccl9,Cxcl10,Gpr183,Cxcr3,Ccr2	4.30016
GO:0065008	regulation of biological quality	58	3420	0.27	5.18e-05	10090.ENSMUSP00000000542,10090.ENSMUSP00000001304,10090.ENSMUSP00000001921,10090.ENSMUSP00000002640,10090.ENSMUSP00000015889,10090.ENSMUSP00000020974,10090.ENSMUSP00000023151,10090.ENSMUSP00000023154,10090.ENSMUSP00000024866,10090.ENSMUSP00000025257,10090.ENSMUSP00000025523,10090.ENSMUSP00000027356,10090.ENSMUSP00000027817,10090.ENSMUSP00000028177,10090.ENSMUSP00000028239,10090.ENSMUSP00000028881…	Acvrl1,Ckb,Cpa3,Scin,Plekho1,Id2,Bcl6,Cldn1,Xdh,Aif1,Csf1r,Cyp27a1,Spta1,Olfm1,Gsn,Il1b,Ccdc109b,Fgr,Mt2,Ifi30,Il10ra,Anxa2,Arap3,Strip2,Kmo,Shtn1,Atp1b2,Cxcl10,Gpr33,F13a1,Gpr183,Cxcr3,Lrrk2,Dsg2,P2ry10,Rab39,Cx3cr1,Ptpro,Itga1,Pirb,Fgfr1,Tlr9,Cd74,Xlr3b,Tgm2,L1cam,Kdf1,Sult1a1,Anpep,Ildr1,Sgk1,Cdk6,Gpr35,Ms4a2,Bscl2,Pid1,Gcnt4,Ccr2	4.28567
GO:0042221	response to chemical	59	3532	0.27	6.44e-05	10090.ENSMUSP00000000542,10090.ENSMUSP00000004392,10090.ENSMUSP00000006523,10090.ENSMUSP00000018963,10090.ENSMUSP00000019071,10090.ENSMUSP00000019266,10090.ENSMUSP00000020779,10090.ENSMUSP00000020974,10090.ENSMUSP00000023147,10090.ENSMUSP00000023154,10090.ENSMUSP00000023312,10090.ENSMUSP00000024866,10090.ENSMUSP00000025257,10090.ENSMUSP00000025523,10090.ENSMUSP00000028239,10090.ENSMUSP00000028881…	Acvrl1,Irf5,Crip1,Lsp1,Ccl6,Ccl9,Mpo,Id2,Ciita,Cldn1,Alcam,Xdh,Aif1,Csf1r,Gsn,Il1b,Cst3,Il13ra1,Bgn,Tlr3,Mt2,Il10ra,Anxa2,Kmo,Irf8,H2-Ab1,H2-Aa,Cxcl10,Gpr33,Amica1,Gpr183,Cxcr3,Lrrk2,P2ry6,Dsg2,Lrrc3,Tlr1,Ifi205,Cx3cr1,Alox5ap,Ptpro,Itga1,Pirb,Cd6,mt-Nd3,Fgfr1,Tlr9,Cd74,L1cam,Psap,Sult1a1,Il18r1,Ildr1,Sgk1,Lgals3,Gpr35,Pid1,Prr5l,Ccr2	4.19111
GO:0071674	mononuclear cell migration	6	34	1.29	6.44e-05	10090.ENSMUSP00000019071,10090.ENSMUSP00000019266,10090.ENSMUSP00000052033,10090.ENSMUSP00000076364,10090.ENSMUSP00000114350,10090.ENSMUSP00000132453	Ccl6,Ccl9,Amica1,Ptpro,Lgals3,Ccr2	4.19111
GO:0010647	positive regulation of cell communication	35	1608	0.38	6.49e-05	10090.ENSMUSP00000000542,10090.ENSMUSP00000019071,10090.ENSMUSP00000019266,10090.ENSMUSP00000021283,10090.ENSMUSP00000024810,10090.ENSMUSP00000024866,10090.ENSMUSP00000025523,10090.ENSMUSP00000028239,10090.ENSMUSP00000028881,10090.ENSMUSP00000029164,10090.ENSMUSP00000030693,10090.ENSMUSP00000034056,10090.ENSMUSP00000038914,10090.ENSMUSP00000041819,10090.ENSMUSP00000043551,10090.ENSMUSP00000047646…	Acvrl1,Ccl6,Ccl9,Pik3r5,Fgd2,Xdh,Csf1r,Gsn,Il1b,Sla2,Fgr,Tlr3,Kmo,Map3k9,Cd226,Cxcl10,Gpr183,Cxcr3,Lrrk2,P2ry6,Tlr1,P2ry10,Itga1,Fgfr1,Tlr9,Bmf,Rasgrp4,Cd74,Tgm2,L1cam,Psap,Il18r1,Ildr1,Gpr35,Prr5l	4.18776
GO:0030155	regulation of cell adhesion	20	624	0.55	6.75e-05	10090.ENSMUSP00000000542,10090.ENSMUSP00000011400,10090.ENSMUSP00000023151,10090.ENSMUSP00000025257,10090.ENSMUSP00000026698,10090.ENSMUSP00000027817,10090.ENSMUSP00000028239,10090.ENSMUSP00000028881,10090.ENSMUSP00000041008,10090.ENSMUSP00000044050,10090.ENSMUSP00000046105,10090.ENSMUSP00000061935,10090.ENSMUSP00000079172,10090.ENSMUSP00000095171,10090.ENSMUSP00000099411,10090.ENSMUSP00000099866…	Acvrl1,Adam19,Bcl6,Aif1,Podxl,Spta1,Gsn,Il1b,H2-Ab1,Dpp4,H2-Aa,Epcam,Cd6,Cd74,Tgm2,Btla,L1cam,Lgals3,Cdk6,Ccr2	4.1707
GO:0051270	regulation of cellular component movement	25	928	0.47	6.84e-05	10090.ENSMUSP00000000542,10090.ENSMUSP00000010904,10090.ENSMUSP00000023151,10090.ENSMUSP00000025257,10090.ENSMUSP00000025523,10090.ENSMUSP00000026698,10090.ENSMUSP00000028177,10090.ENSMUSP00000028881,10090.ENSMUSP00000030693,10090.ENSMUSP00000035662,10090.ENSMUSP00000041378,10090.ENSMUSP00000047646,10090.ENSMUSP00000052404,10090.ENSMUSP00000052444,10090.ENSMUSP00000055697,10090.ENSMUSP00000057096…	Acvrl1,Phlda2,Bcl6,Aif1,Csf1r,Podxl,Olfm1,Il1b,Fgr,Arap3,Shtn1,Cxcl10,Gpr183,Cxcr3,P2ry6,Dsg2,Epcam,Cx3cr1,Fgfr1,Cd74,Tmsb4x,Lgals3,Gcsam,Prr5l,Ccr2	4.16494
GO:0031349	positive regulation of defense response	13	268	0.73	7.05e-05	10090.ENSMUSP00000028881,10090.ENSMUSP00000032573,10090.ENSMUSP00000034056,10090.ENSMUSP00000043101,10090.ENSMUSP00000043551,10090.ENSMUSP00000052584,10090.ENSMUSP00000060793,10090.ENSMUSP00000071130,10090.ENSMUSP00000079172,10090.ENSMUSP00000082207,10090.ENSMUSP00000095171,10090.ENSMUSP00000099411,10090.ENSMUSP00000132453	Il1b,Pglyrp1,Tlr3,Tlr13,Cd226,Lrrk2,Tlr1,Alox5ap,Cd6,Tlr9,Cd74,Tgm2,Ccr2	4.15181
GO:0045321	leukocyte activation	17	464	0.61	7.36e-05	10090.ENSMUSP00000020974,10090.ENSMUSP00000023151,10090.ENSMUSP00000025257,10090.ENSMUSP00000029164,10090.ENSMUSP00000034056,10090.ENSMUSP00000041008,10090.ENSMUSP00000044050,10090.ENSMUSP00000052033,10090.ENSMUSP00000052404,10090.ENSMUSP00000060793,10090.ENSMUSP00000063986,10090.ENSMUSP00000077546,10090.ENSMUSP00000079172,10090.ENSMUSP00000082207,10090.ENSMUSP00000095171,10090.ENSMUSP00000103679…	Id2,Bcl6,Aif1,Sla2,Tlr3,H2-Ab1,Dpp4,Amica1,Gpr183,Tlr1,Cx3cr1,Pirb,Cd6,Tlr9,Cd74,Il18r1,Cdk6	4.13312
GO:0032101	regulation of response to external stimulus	23	811	0.5	7.74e-05	10090.ENSMUSP00000023151,10090.ENSMUSP00000025257,10090.ENSMUSP00000028881,10090.ENSMUSP00000030693,10090.ENSMUSP00000032573,10090.ENSMUSP00000034056,10090.ENSMUSP00000034756,10090.ENSMUSP00000043101,10090.ENSMUSP00000043551,10090.ENSMUSP00000047646,10090.ENSMUSP00000052404,10090.ENSMUSP00000052444,10090.ENSMUSP00000052584,10090.ENSMUSP00000060793,10090.ENSMUSP00000063986,10090.ENSMUSP00000071130…	Bcl6,Aif1,Il1b,Fgr,Pglyrp1,Tlr3,Anxa2,Tlr13,Cd226,Cxcl10,Gpr183,Cxcr3,Lrrk2,Tlr1,Cx3cr1,Alox5ap,Cd6,Fgfr1,Tlr9,Cd74,Tgm2,Cfh,Ccr2	4.11126
GO:0023051	regulation of signaling	54	3150	0.28	9.08e-05	10090.ENSMUSP00000000542,10090.ENSMUSP00000010904,10090.ENSMUSP00000019071,10090.ENSMUSP00000019266,10090.ENSMUSP00000020922,10090.ENSMUSP00000021283,10090.ENSMUSP00000023151,10090.ENSMUSP00000024810,10090.ENSMUSP00000024866,10090.ENSMUSP00000025523,10090.ENSMUSP00000028239,10090.ENSMUSP00000028881,10090.ENSMUSP00000029164,10090.ENSMUSP00000030693,10090.ENSMUSP00000030763,10090.ENSMUSP00000032573…	Acvrl1,Phlda2,Ccl6,Ccl9,Trib2,Pik3r5,Bcl6,Fgd2,Xdh,Csf1r,Gsn,Il1b,Sla2,Fgr,Cdk14,Pglyrp1,Bgn,Tlr3,Anxa2,Arap3,Gdpd5,Kmo,Map3k9,Tlr13,Cd226,Cxcl10,Gpr183,Cxcr3,Lrrk2,P2ry6,Lrrc3,Zfp366,Tlr1,P2ry10,Cx3cr1,Ptpro,Itga1,Pirb,Fgfr1,Tlr9,Pde10a,Bmf,Rasgrp4,Cd74,Tgm2,L1cam,Psap,Il18r1,Ildr1,Lgals3,Gcsam,Gpr35,Pid1,Prr5l	4.04191
GO:0009966	regulation of signal transduction	50	2823	0.29	9.74e-05	10090.ENSMUSP00000000542,10090.ENSMUSP00000010904,10090.ENSMUSP00000019071,10090.ENSMUSP00000019266,10090.ENSMUSP00000020922,10090.ENSMUSP00000021283,10090.ENSMUSP00000023151,10090.ENSMUSP00000024810,10090.ENSMUSP00000024866,10090.ENSMUSP00000025523,10090.ENSMUSP00000028239,10090.ENSMUSP00000028881,10090.ENSMUSP00000029164,10090.ENSMUSP00000030693,10090.ENSMUSP00000030763,10090.ENSMUSP00000032573…	Acvrl1,Phlda2,Ccl6,Ccl9,Trib2,Pik3r5,Bcl6,Fgd2,Xdh,Csf1r,Gsn,Il1b,Sla2,Fgr,Cdk14,Pglyrp1,Bgn,Tlr3,Arap3,Gdpd5,Map3k9,Tlr13,Cd226,Cxcl10,Gpr183,Cxcr3,Lrrk2,P2ry6,Lrrc3,Zfp366,Tlr1,P2ry10,Cx3cr1,Ptpro,Itga1,Fgfr1,Tlr9,Pde10a,Bmf,Rasgrp4,Cd74,Tgm2,L1cam,Psap,Il18r1,Lgals3,Gcsam,Gpr35,Pid1,Prr5l	4.01144
GO:0001932	regulation of protein phosphorylation	31	1362	0.4	0.0001	10090.ENSMUSP00000000542,10090.ENSMUSP00000019071,10090.ENSMUSP00000019266,10090.ENSMUSP00000020922,10090.ENSMUSP00000021283,10090.ENSMUSP00000024810,10090.ENSMUSP00000024866,10090.ENSMUSP00000025257,10090.ENSMUSP00000025523,10090.ENSMUSP00000028881,10090.ENSMUSP00000030693,10090.ENSMUSP00000033741,10090.ENSMUSP00000034056,10090.ENSMUSP00000034375,10090.ENSMUSP00000034756,10090.ENSMUSP00000041819…	Acvrl1,Ccl6,Ccl9,Trib2,Pik3r5,Fgd2,Xdh,Aif1,Csf1r,Il1b,Fgr,Bgn,Tlr3,Dus2,Anxa2,Map3k9,Tlr13,Gpr183,Lrrk2,P2ry6,Lrrc3,Tlr1,Itga1,Cd6,Fgfr1,Tlr9,Cd74,L1cam,Psap,Pid1,Prr5l	4
GO:0006928	movement of cell or subcellular component	29	1223	0.42	0.0001	10090.ENSMUSP00000000542,10090.ENSMUSP00000001327,10090.ENSMUSP00000015889,10090.ENSMUSP00000019071,10090.ENSMUSP00000019266,10090.ENSMUSP00000023312,10090.ENSMUSP00000025523,10090.ENSMUSP00000026698,10090.ENSMUSP00000028881,10090.ENSMUSP00000029164,10090.ENSMUSP00000036477,10090.ENSMUSP00000041378,10090.ENSMUSP00000044050,10090.ENSMUSP00000047646,10090.ENSMUSP00000048059,10090.ENSMUSP00000052033…	Acvrl1,Itgb7,Plekho1,Ccl6,Ccl9,Alcam,Csf1r,Podxl,Il1b,Sla2,Strip2,Shtn1,Dpp4,Cxcl10,Gpr33,Amica1,Gpr183,Cxcr3,Lrrk2,Cx3cr1,Ptpro,Itga1,Fgfr1,Fap,L1cam,Itgb4,Lgals3,Gpr35,Ccr2	4
GO:0001817	regulation of cytokine production	19	592	0.55	0.00011	10090.ENSMUSP00000020922,10090.ENSMUSP00000023151,10090.ENSMUSP00000025523,10090.ENSMUSP00000028881,10090.ENSMUSP00000030693,10090.ENSMUSP00000032573,10090.ENSMUSP00000034056,10090.ENSMUSP00000040245,10090.ENSMUSP00000043551,10090.ENSMUSP00000052584,10090.ENSMUSP00000060793,10090.ENSMUSP00000079172,10090.ENSMUSP00000081041,10090.ENSMUSP00000082207,10090.ENSMUSP00000085394,10090.ENSMUSP00000090121…	Trib2,Bcl6,Csf1r,Il1b,Fgr,Pglyrp1,Tlr3,Irf8,Cd226,Lrrk2,Tlr1,Cd6,Fgfr1,Tlr9,Clec9a,AF251705,Cd74,Il18r1,Ccr2	3.95861
GO:0001774	microglial cell activation	5	21	1.42	0.00012	10090.ENSMUSP00000025257,10090.ENSMUSP00000034056,10090.ENSMUSP00000060793,10090.ENSMUSP00000063986,10090.ENSMUSP00000082207	Aif1,Tlr3,Tlr1,Cx3cr1,Tlr9	3.92082
GO:0001819	positive regulation of cytokine production	15	383	0.64	0.00012	10090.ENSMUSP00000025523,10090.ENSMUSP00000028881,10090.ENSMUSP00000030693,10090.ENSMUSP00000034056,10090.ENSMUSP00000040245,10090.ENSMUSP00000043551,10090.ENSMUSP00000052584,10090.ENSMUSP00000060793,10090.ENSMUSP00000079172,10090.ENSMUSP00000082207,10090.ENSMUSP00000085394,10090.ENSMUSP00000090121,10090.ENSMUSP00000095171,10090.ENSMUSP00000103679,10090.ENSMUSP00000132453	Csf1r,Il1b,Fgr,Tlr3,Irf8,Cd226,Lrrk2,Tlr1,Cd6,Tlr9,Clec9a,AF251705,Cd74,Il18r1,Ccr2	3.92082
GO:0002697	regulation of immune effector process	14	335	0.66	0.00012	10090.ENSMUSP00000023151,10090.ENSMUSP00000028881,10090.ENSMUSP00000030693,10090.ENSMUSP00000032573,10090.ENSMUSP00000034056,10090.ENSMUSP00000043551,10090.ENSMUSP00000044050,10090.ENSMUSP00000082207,10090.ENSMUSP00000095171,10090.ENSMUSP00000103679,10090.ENSMUSP00000107607,10090.ENSMUSP00000114350,10090.ENSMUSP00000127373,10090.ENSMUSP00000132453	Bcl6,Il1b,Fgr,Pglyrp1,Tlr3,Cd226,Dpp4,Tlr9,Cd74,Il18r1,Cfh,Lgals3,Ms4a2,Ccr2	3.92082
GO:0045785	positive regulation of cell adhesion	15	383	0.64	0.00012	10090.ENSMUSP00000011400,10090.ENSMUSP00000023151,10090.ENSMUSP00000025257,10090.ENSMUSP00000026698,10090.ENSMUSP00000027817,10090.ENSMUSP00000028881,10090.ENSMUSP00000041008,10090.ENSMUSP00000044050,10090.ENSMUSP00000046105,10090.ENSMUSP00000079172,10090.ENSMUSP00000095171,10090.ENSMUSP00000099411,10090.ENSMUSP00000099935,10090.ENSMUSP00000126024,10090.ENSMUSP00000132453	Adam19,Bcl6,Aif1,Podxl,Spta1,Il1b,H2-Ab1,Dpp4,H2-Aa,Cd6,Cd74,Tgm2,L1cam,Cdk6,Ccr2	3.92082
GO:0048247	lymphocyte chemotaxis	6	40	1.22	0.00012	10090.ENSMUSP00000019071,10090.ENSMUSP00000019266,10090.ENSMUSP00000047646,10090.ENSMUSP00000052404,10090.ENSMUSP00000052444,10090.ENSMUSP00000132453	Ccl6,Ccl9,Cxcl10,Gpr183,Cxcr3,Ccr2	3.92082
GO:0050863	regulation of T cell activation	13	287	0.7	0.00012	10090.ENSMUSP00000023151,10090.ENSMUSP00000025257,10090.ENSMUSP00000027817,10090.ENSMUSP00000028239,10090.ENSMUSP00000028881,10090.ENSMUSP00000041008,10090.ENSMUSP00000044050,10090.ENSMUSP00000046105,10090.ENSMUSP00000079172,10090.ENSMUSP00000095171,10090.ENSMUSP00000099866,10090.ENSMUSP00000114350,10090.ENSMUSP00000132453	Bcl6,Aif1,Spta1,Gsn,Il1b,H2-Ab1,Dpp4,H2-Aa,Cd6,Cd74,Btla,Lgals3,Ccr2	3.92082
GO:0051239	regulation of multicellular organismal process	50	2858	0.29	0.00012	10090.ENSMUSP00000000542,10090.ENSMUSP00000002640,10090.ENSMUSP00000010904,10090.ENSMUSP00000020922,10090.ENSMUSP00000020974,10090.ENSMUSP00000022834,10090.ENSMUSP00000023151,10090.ENSMUSP00000024866,10090.ENSMUSP00000025257,10090.ENSMUSP00000025523,10090.ENSMUSP00000027695,10090.ENSMUSP00000028177,10090.ENSMUSP00000028881,10090.ENSMUSP00000028938,10090.ENSMUSP00000030407,10090.ENSMUSP00000030693…	Acvrl1,Scin,Phlda2,Trib2,Id2,Cma1,Bcl6,Xdh,Aif1,Csf1r,Slc45a3,Olfm1,Il1b,Cst3,Mycl,Fgr,Pglyrp1,Tlr3,Anxa2,Gdpd5,Irf8,Shtn1,Cd226,H2-Aa,Kremen2,Cxcl10,Gpr183,Cxcr3,Lrrk2,Dsg2,Tlr1,Cx3cr1,Ptpro,Cd6,Fgfr1,Tlr9,Zbtb46,Clec9a,AF251705,Cd74,Xlr3b,L1cam,Kdf1,Anpep,Il18r1,Sgk1,Lgals3,Cdk6,Gpr35,Ccr2	3.92082
GO:0072678	T cell migration	5	21	1.42	0.00012	10090.ENSMUSP00000001327,10090.ENSMUSP00000047646,10090.ENSMUSP00000052404,10090.ENSMUSP00000052444,10090.ENSMUSP00000132453	Itgb7,Cxcl10,Gpr183,Cxcr3,Ccr2	3.92082
GO:0050778	positive regulation of immune response	16	438	0.6	0.00013	10090.ENSMUSP00000028881,10090.ENSMUSP00000030693,10090.ENSMUSP00000032573,10090.ENSMUSP00000034056,10090.ENSMUSP00000041008,10090.ENSMUSP00000043101,10090.ENSMUSP00000043551,10090.ENSMUSP00000048059,10090.ENSMUSP00000060793,10090.ENSMUSP00000082207,10090.ENSMUSP00000095171,10090.ENSMUSP00000102415,10090.ENSMUSP00000103679,10090.ENSMUSP00000107607,10090.ENSMUSP00000127373,10090.ENSMUSP00000132453	Il1b,Fgr,Pglyrp1,Tlr3,H2-Ab1,Tlr13,Cd226,Gpr33,Tlr1,Tlr9,Cd74,Fyb2,Il18r1,Cfh,Ms4a2,Ccr2	3.88606
GO:0010646	regulation of cell communication	53	3130	0.27	0.00014	10090.ENSMUSP00000000542,10090.ENSMUSP00000010904,10090.ENSMUSP00000019071,10090.ENSMUSP00000019266,10090.ENSMUSP00000020922,10090.ENSMUSP00000021283,10090.ENSMUSP00000023151,10090.ENSMUSP00000024810,10090.ENSMUSP00000024866,10090.ENSMUSP00000025523,10090.ENSMUSP00000028239,10090.ENSMUSP00000028881,10090.ENSMUSP00000029164,10090.ENSMUSP00000030693,10090.ENSMUSP00000030763,10090.ENSMUSP00000032573…	Acvrl1,Phlda2,Ccl6,Ccl9,Trib2,Pik3r5,Bcl6,Fgd2,Xdh,Csf1r,Gsn,Il1b,Sla2,Fgr,Cdk14,Pglyrp1,Bgn,Tlr3,Arap3,Gdpd5,Kmo,Map3k9,Tlr13,Cd226,Cxcl10,Gpr183,Cxcr3,Lrrk2,P2ry6,Lrrc3,Zfp366,Tlr1,P2ry10,Cx3cr1,Ptpro,Itga1,Pirb,Fgfr1,Tlr9,Pde10a,Bmf,Rasgrp4,Cd74,Tgm2,L1cam,Psap,Il18r1,Ildr1,Lgals3,Gcsam,Gpr35,Pid1,Prr5l	3.85387
GO:0010818	T cell chemotaxis	4	9	1.69	0.00014	10090.ENSMUSP00000047646,10090.ENSMUSP00000052404,10090.ENSMUSP00000052444,10090.ENSMUSP00000132453	Cxcl10,Gpr183,Cxcr3,Ccr2	3.85387
GO:2000145	regulation of cell motility	23	849	0.48	0.00014	10090.ENSMUSP00000000542,10090.ENSMUSP00000010904,10090.ENSMUSP00000025257,10090.ENSMUSP00000025523,10090.ENSMUSP00000026698,10090.ENSMUSP00000028177,10090.ENSMUSP00000028881,10090.ENSMUSP00000030693,10090.ENSMUSP00000035662,10090.ENSMUSP00000041378,10090.ENSMUSP00000047646,10090.ENSMUSP00000052404,10090.ENSMUSP00000052444,10090.ENSMUSP00000055697,10090.ENSMUSP00000061935,10090.ENSMUSP00000063986…	Acvrl1,Phlda2,Aif1,Csf1r,Podxl,Olfm1,Il1b,Fgr,Arap3,Shtn1,Cxcl10,Gpr183,Cxcr3,P2ry6,Epcam,Cx3cr1,Fgfr1,Cd74,Tmsb4x,Lgals3,Gcsam,Prr5l,Ccr2	3.85387
GO:0032649	regulation of interferon-gamma production	8	96	0.96	0.00015	10090.ENSMUSP00000028881,10090.ENSMUSP00000032573,10090.ENSMUSP00000034056,10090.ENSMUSP00000040245,10090.ENSMUSP00000043551,10090.ENSMUSP00000082207,10090.ENSMUSP00000103679,10090.ENSMUSP00000132453	Il1b,Pglyrp1,Tlr3,Irf8,Cd226,Tlr9,Il18r1,Ccr2	3.82391
GO:0040012	regulation of locomotion	24	924	0.46	0.00015	10090.ENSMUSP00000000542,10090.ENSMUSP00000010904,10090.ENSMUSP00000025257,10090.ENSMUSP00000025523,10090.ENSMUSP00000026698,10090.ENSMUSP00000028177,10090.ENSMUSP00000028881,10090.ENSMUSP00000030693,10090.ENSMUSP00000035662,10090.ENSMUSP00000041378,10090.ENSMUSP00000047646,10090.ENSMUSP00000052404,10090.ENSMUSP00000052444,10090.ENSMUSP00000052584,10090.ENSMUSP00000055697,10090.ENSMUSP00000061935…	Acvrl1,Phlda2,Aif1,Csf1r,Podxl,Olfm1,Il1b,Fgr,Arap3,Shtn1,Cxcl10,Gpr183,Cxcr3,Lrrk2,P2ry6,Epcam,Cx3cr1,Fgfr1,Cd74,Tmsb4x,Lgals3,Gcsam,Prr5l,Ccr2	3.82391
GO:0043410	positive regulation of MAPK cascade	17	500	0.57	0.00015	10090.ENSMUSP00000019071,10090.ENSMUSP00000019266,10090.ENSMUSP00000021283,10090.ENSMUSP00000024810,10090.ENSMUSP00000024866,10090.ENSMUSP00000025523,10090.ENSMUSP00000028881,10090.ENSMUSP00000034056,10090.ENSMUSP00000041819,10090.ENSMUSP00000052404,10090.ENSMUSP00000052584,10090.ENSMUSP00000055697,10090.ENSMUSP00000077132,10090.ENSMUSP00000081041,10090.ENSMUSP00000082207,10090.ENSMUSP00000095171…	Ccl6,Ccl9,Pik3r5,Fgd2,Xdh,Csf1r,Il1b,Tlr3,Map3k9,Gpr183,Lrrk2,P2ry6,Itga1,Fgfr1,Tlr9,Cd74,Psap	3.82391
GO:0045937	positive regulation of phosphate metabolic process	26	1051	0.44	0.00015	10090.ENSMUSP00000000542,10090.ENSMUSP00000019071,10090.ENSMUSP00000019266,10090.ENSMUSP00000021283,10090.ENSMUSP00000024810,10090.ENSMUSP00000024866,10090.ENSMUSP00000025257,10090.ENSMUSP00000025523,10090.ENSMUSP00000028881,10090.ENSMUSP00000030693,10090.ENSMUSP00000034056,10090.ENSMUSP00000034756,10090.ENSMUSP00000041819,10090.ENSMUSP00000052404,10090.ENSMUSP00000052584,10090.ENSMUSP00000055697…	Acvrl1,Ccl6,Ccl9,Pik3r5,Fgd2,Xdh,Aif1,Csf1r,Il1b,Fgr,Tlr3,Anxa2,Map3k9,Gpr183,Lrrk2,P2ry6,Tlr1,Itga1,Pirb,Cd6,Fgfr1,Tlr9,Cd74,Psap,Pid1,Prr5l	3.82391
GO:0070098	chemokine-mediated signaling pathway	7	67	1.06	0.00015	10090.ENSMUSP00000019071,10090.ENSMUSP00000019266,10090.ENSMUSP00000047646,10090.ENSMUSP00000052444,10090.ENSMUSP00000063986,10090.ENSMUSP00000126914,10090.ENSMUSP00000132453	Ccl6,Ccl9,Cxcl10,Cxcr3,Cx3cr1,Gpr35,Ccr2	3.82391
GO:0032729	positive regulation of interferon-gamma production	7	68	1.05	0.00016	10090.ENSMUSP00000028881,10090.ENSMUSP00000034056,10090.ENSMUSP00000040245,10090.ENSMUSP00000043551,10090.ENSMUSP00000082207,10090.ENSMUSP00000103679,10090.ENSMUSP00000132453	Il1b,Tlr3,Irf8,Cd226,Tlr9,Il18r1,Ccr2	3.79588
GO:0051251	positive regulation of lymphocyte activation	12	253	0.72	0.00016	10090.ENSMUSP00000023151,10090.ENSMUSP00000025257,10090.ENSMUSP00000027817,10090.ENSMUSP00000028881,10090.ENSMUSP00000041008,10090.ENSMUSP00000044050,10090.ENSMUSP00000046105,10090.ENSMUSP00000052404,10090.ENSMUSP00000079172,10090.ENSMUSP00000082207,10090.ENSMUSP00000095171,10090.ENSMUSP00000132453	Bcl6,Aif1,Spta1,Il1b,H2-Ab1,Dpp4,H2-Aa,Gpr183,Cd6,Tlr9,Cd74,Ccr2	3.79588
GO:0002718	regulation of cytokine production involved in immune response	7	69	1.05	0.00017	10090.ENSMUSP00000023151,10090.ENSMUSP00000028881,10090.ENSMUSP00000034056,10090.ENSMUSP00000043551,10090.ENSMUSP00000082207,10090.ENSMUSP00000095171,10090.ENSMUSP00000103679	Bcl6,Il1b,Tlr3,Cd226,Tlr9,Cd74,Il18r1	3.76955
GO:0030334	regulation of cell migration	22	805	0.48	0.00017	10090.ENSMUSP00000000542,10090.ENSMUSP00000010904,10090.ENSMUSP00000025257,10090.ENSMUSP00000025523,10090.ENSMUSP00000026698,10090.ENSMUSP00000028177,10090.ENSMUSP00000028881,10090.ENSMUSP00000030693,10090.ENSMUSP00000035662,10090.ENSMUSP00000041378,10090.ENSMUSP00000047646,10090.ENSMUSP00000052404,10090.ENSMUSP00000052444,10090.ENSMUSP00000055697,10090.ENSMUSP00000063986,10090.ENSMUSP00000081041…	Acvrl1,Phlda2,Aif1,Csf1r,Podxl,Olfm1,Il1b,Fgr,Arap3,Shtn1,Cxcl10,Gpr183,Cxcr3,P2ry6,Cx3cr1,Fgfr1,Cd74,Tmsb4x,Lgals3,Gcsam,Prr5l,Ccr2	3.76955
GO:0071310	cellular response to organic substance	37	1858	0.34	0.00017	10090.ENSMUSP00000000542,10090.ENSMUSP00000004392,10090.ENSMUSP00000019071,10090.ENSMUSP00000019266,10090.ENSMUSP00000023147,10090.ENSMUSP00000023154,10090.ENSMUSP00000025257,10090.ENSMUSP00000025523,10090.ENSMUSP00000028239,10090.ENSMUSP00000028881,10090.ENSMUSP00000033418,10090.ENSMUSP00000033741,10090.ENSMUSP00000034056,10090.ENSMUSP00000034594,10090.ENSMUSP00000038914,10090.ENSMUSP00000040245…	Acvrl1,Irf5,Ccl6,Ccl9,Ciita,Cldn1,Aif1,Csf1r,Gsn,Il1b,Il13ra1,Bgn,Tlr3,Il10ra,Kmo,Irf8,H2-Ab1,Cxcl10,Cxcr3,Lrrk2,P2ry6,Lrrc3,Ifi205,Cx3cr1,Pirb,Cd6,mt-Nd3,Fgfr1,Tlr9,Cd74,Psap,Il18r1,Ildr1,Sgk1,Gpr35,Pid1,Ccr2	3.76955
GO:0050671	positive regulation of lymphocyte proliferation	9	136	0.86	0.0002	10090.ENSMUSP00000023151,10090.ENSMUSP00000025257,10090.ENSMUSP00000027817,10090.ENSMUSP00000028881,10090.ENSMUSP00000052404,10090.ENSMUSP00000079172,10090.ENSMUSP00000082207,10090.ENSMUSP00000095171,10090.ENSMUSP00000132453	Bcl6,Aif1,Spta1,Il1b,Gpr183,Cd6,Tlr9,Cd74,Ccr2	3.69897
GO:1903037	regulation of leukocyte cell-cell adhesion	12	264	0.7	0.00023	10090.ENSMUSP00000023151,10090.ENSMUSP00000025257,10090.ENSMUSP00000027817,10090.ENSMUSP00000028881,10090.ENSMUSP00000041008,10090.ENSMUSP00000044050,10090.ENSMUSP00000046105,10090.ENSMUSP00000079172,10090.ENSMUSP00000095171,10090.ENSMUSP00000099866,10090.ENSMUSP00000114350,10090.ENSMUSP00000132453	Bcl6,Aif1,Spta1,Il1b,H2-Ab1,Dpp4,H2-Aa,Cd6,Cd74,Btla,Lgals3,Ccr2	3.63827
GO:0050870	positive regulation of T cell activation	10	180	0.79	0.00025	10090.ENSMUSP00000023151,10090.ENSMUSP00000025257,10090.ENSMUSP00000027817,10090.ENSMUSP00000028881,10090.ENSMUSP00000041008,10090.ENSMUSP00000044050,10090.ENSMUSP00000046105,10090.ENSMUSP00000079172,10090.ENSMUSP00000095171,10090.ENSMUSP00000132453	Bcl6,Aif1,Spta1,Il1b,H2-Ab1,Dpp4,H2-Aa,Cd6,Cd74,Ccr2	3.60206
GO:0010033	response to organic substance	45	2553	0.29	0.00028	10090.ENSMUSP00000000542,10090.ENSMUSP00000004392,10090.ENSMUSP00000006523,10090.ENSMUSP00000019071,10090.ENSMUSP00000019266,10090.ENSMUSP00000020779,10090.ENSMUSP00000023147,10090.ENSMUSP00000023154,10090.ENSMUSP00000025257,10090.ENSMUSP00000025523,10090.ENSMUSP00000028239,10090.ENSMUSP00000028881,10090.ENSMUSP00000028938,10090.ENSMUSP00000033418,10090.ENSMUSP00000033741,10090.ENSMUSP00000034056…	Acvrl1,Irf5,Crip1,Ccl6,Ccl9,Mpo,Ciita,Cldn1,Aif1,Csf1r,Gsn,Il1b,Cst3,Il13ra1,Bgn,Tlr3,Il10ra,Anxa2,Kmo,Irf8,H2-Ab1,H2-Aa,Cxcl10,Cxcr3,Lrrk2,P2ry6,Dsg2,Lrrc3,Tlr1,Ifi205,Cx3cr1,Pirb,Cd6,mt-Nd3,Fgfr1,Tlr9,Cd74,Psap,Sult1a1,Il18r1,Ildr1,Sgk1,Gpr35,Pid1,Ccr2	3.55284
GO:0043408	regulation of MAPK cascade	20	709	0.49	0.00028	10090.ENSMUSP00000019071,10090.ENSMUSP00000019266,10090.ENSMUSP00000020922,10090.ENSMUSP00000021283,10090.ENSMUSP00000024810,10090.ENSMUSP00000024866,10090.ENSMUSP00000025523,10090.ENSMUSP00000028881,10090.ENSMUSP00000034056,10090.ENSMUSP00000041819,10090.ENSMUSP00000043101,10090.ENSMUSP00000052404,10090.ENSMUSP00000052584,10090.ENSMUSP00000055697,10090.ENSMUSP00000077132,10090.ENSMUSP00000081041…	Ccl6,Ccl9,Trib2,Pik3r5,Fgd2,Xdh,Csf1r,Il1b,Tlr3,Map3k9,Tlr13,Gpr183,Lrrk2,P2ry6,Itga1,Fgfr1,Tlr9,Cd74,L1cam,Psap	3.55284
GO:0002764	immune response-regulating signaling pathway	10	184	0.78	0.00029	10090.ENSMUSP00000003512,10090.ENSMUSP00000032573,10090.ENSMUSP00000034056,10090.ENSMUSP00000043101,10090.ENSMUSP00000048059,10090.ENSMUSP00000060793,10090.ENSMUSP00000082207,10090.ENSMUSP00000099866,10090.ENSMUSP00000102415,10090.ENSMUSP00000127373	Fcgrt,Pglyrp1,Tlr3,Tlr13,Gpr33,Tlr1,Tlr9,Btla,Fyb2,Ms4a2	3.5376
GO:0031347	regulation of defense response	17	538	0.54	0.00031	10090.ENSMUSP00000023151,10090.ENSMUSP00000028881,10090.ENSMUSP00000030693,10090.ENSMUSP00000032573,10090.ENSMUSP00000034056,10090.ENSMUSP00000043101,10090.ENSMUSP00000043551,10090.ENSMUSP00000052584,10090.ENSMUSP00000060793,10090.ENSMUSP00000063986,10090.ENSMUSP00000071130,10090.ENSMUSP00000079172,10090.ENSMUSP00000082207,10090.ENSMUSP00000095171,10090.ENSMUSP00000099411,10090.ENSMUSP00000107607…	Bcl6,Il1b,Fgr,Pglyrp1,Tlr3,Tlr13,Cd226,Lrrk2,Tlr1,Cx3cr1,Alox5ap,Cd6,Tlr9,Cd74,Tgm2,Cfh,Ccr2	3.50864
GO:0051240	positive regulation of multicellular organismal process	34	1695	0.34	0.00032	10090.ENSMUSP00000000542,10090.ENSMUSP00000002640,10090.ENSMUSP00000020974,10090.ENSMUSP00000022834,10090.ENSMUSP00000023151,10090.ENSMUSP00000025257,10090.ENSMUSP00000025523,10090.ENSMUSP00000028177,10090.ENSMUSP00000028881,10090.ENSMUSP00000030693,10090.ENSMUSP00000034056,10090.ENSMUSP00000034756,10090.ENSMUSP00000036175,10090.ENSMUSP00000040245,10090.ENSMUSP00000041378,10090.ENSMUSP00000043551…	Acvrl1,Scin,Id2,Cma1,Bcl6,Aif1,Csf1r,Olfm1,Il1b,Fgr,Tlr3,Anxa2,Gdpd5,Irf8,Shtn1,Cd226,H2-Aa,Cxcr3,Lrrk2,Tlr1,Cx3cr1,Cd6,Fgfr1,Tlr9,Zbtb46,Clec9a,AF251705,Cd74,Xlr3b,L1cam,Il18r1,Sgk1,Lgals3,Ccr2	3.49485
GO:0002703	regulation of leukocyte mediated immunity	10	189	0.77	0.00035	10090.ENSMUSP00000023151,10090.ENSMUSP00000028881,10090.ENSMUSP00000030693,10090.ENSMUSP00000034056,10090.ENSMUSP00000043551,10090.ENSMUSP00000044050,10090.ENSMUSP00000082207,10090.ENSMUSP00000103679,10090.ENSMUSP00000127373,10090.ENSMUSP00000132453	Bcl6,Il1b,Fgr,Tlr3,Cd226,Dpp4,Tlr9,Il18r1,Ms4a2,Ccr2	3.45593
GO:0010716	negative regulation of extracellular matrix disassembly	3	3	2.04	0.00035	10090.ENSMUSP00000028938,10090.ENSMUSP00000044050,10090.ENSMUSP00000099793	Cst3,Dpp4,Fap	3.45593
GO:0042327	positive regulation of phosphorylation	24	983	0.43	0.00035	10090.ENSMUSP00000000542,10090.ENSMUSP00000019071,10090.ENSMUSP00000019266,10090.ENSMUSP00000021283,10090.ENSMUSP00000024810,10090.ENSMUSP00000024866,10090.ENSMUSP00000025257,10090.ENSMUSP00000025523,10090.ENSMUSP00000028881,10090.ENSMUSP00000030693,10090.ENSMUSP00000034056,10090.ENSMUSP00000034756,10090.ENSMUSP00000041819,10090.ENSMUSP00000052404,10090.ENSMUSP00000052584,10090.ENSMUSP00000055697…	Acvrl1,Ccl6,Ccl9,Pik3r5,Fgd2,Xdh,Aif1,Csf1r,Il1b,Fgr,Tlr3,Anxa2,Map3k9,Gpr183,Lrrk2,P2ry6,Tlr1,Itga1,Cd6,Fgfr1,Tlr9,Cd74,Psap,Prr5l	3.45593
GO:0051704	multi-organism process	39	2092	0.31	0.00035	10090.ENSMUSP00000004392,10090.ENSMUSP00000015581,10090.ENSMUSP00000019071,10090.ENSMUSP00000019266,10090.ENSMUSP00000020779,10090.ENSMUSP00000023147,10090.ENSMUSP00000023151,10090.ENSMUSP00000023154,10090.ENSMUSP00000025257,10090.ENSMUSP00000025523,10090.ENSMUSP00000028239,10090.ENSMUSP00000028881,10090.ENSMUSP00000028938,10090.ENSMUSP00000029164,10090.ENSMUSP00000030693,10090.ENSMUSP00000032573…	Irf5,Gzmb,Ccl6,Ccl9,Mpo,Ciita,Bcl6,Cldn1,Aif1,Csf1r,Gsn,Il1b,Cst3,Sla2,Fgr,Pglyrp1,Tlr3,Il10ra,Anxa2,Kmo,Irf8,H2-Ab1,Tlr13,Dpp4,H2-Aa,Cxcl10,Lrrk2,Dsg2,Tlr1,Ifi205,Cx3cr1,Cd6,Tlr9,Rnase6,Itgb4,Slamf7,Cfh,Lgals3,Gcnt4	3.45593
GO:0002548	monocyte chemotaxis	5	31	1.25	0.00042	10090.ENSMUSP00000019071,10090.ENSMUSP00000019266,10090.ENSMUSP00000076364,10090.ENSMUSP00000114350,10090.ENSMUSP00000132453	Ccl6,Ccl9,Ptpro,Lgals3,Ccr2	3.37675
GO:0050729	positive regulation of inflammatory response	8	116	0.88	0.00042	10090.ENSMUSP00000028881,10090.ENSMUSP00000034056,10090.ENSMUSP00000052584,10090.ENSMUSP00000071130,10090.ENSMUSP00000079172,10090.ENSMUSP00000082207,10090.ENSMUSP00000099411,10090.ENSMUSP00000132453	Il1b,Tlr3,Lrrk2,Alox5ap,Cd6,Tlr9,Tgm2,Ccr2	3.37675
GO:0001934	positive regulation of protein phosphorylation	23	937	0.43	0.00046	10090.ENSMUSP00000000542,10090.ENSMUSP00000019071,10090.ENSMUSP00000019266,10090.ENSMUSP00000021283,10090.ENSMUSP00000024810,10090.ENSMUSP00000024866,10090.ENSMUSP00000025257,10090.ENSMUSP00000025523,10090.ENSMUSP00000028881,10090.ENSMUSP00000034056,10090.ENSMUSP00000034756,10090.ENSMUSP00000041819,10090.ENSMUSP00000052404,10090.ENSMUSP00000052584,10090.ENSMUSP00000055697,10090.ENSMUSP00000060793…	Acvrl1,Ccl6,Ccl9,Pik3r5,Fgd2,Xdh,Aif1,Csf1r,Il1b,Tlr3,Anxa2,Map3k9,Gpr183,Lrrk2,P2ry6,Tlr1,Itga1,Cd6,Fgfr1,Tlr9,Cd74,Psap,Prr5l	3.33724
GO:0031401	positive regulation of protein modification process	26	1142	0.4	0.00046	10090.ENSMUSP00000000542,10090.ENSMUSP00000019071,10090.ENSMUSP00000019266,10090.ENSMUSP00000020922,10090.ENSMUSP00000021283,10090.ENSMUSP00000023151,10090.ENSMUSP00000024810,10090.ENSMUSP00000024866,10090.ENSMUSP00000025257,10090.ENSMUSP00000025523,10090.ENSMUSP00000028881,10090.ENSMUSP00000034056,10090.ENSMUSP00000034756,10090.ENSMUSP00000041819,10090.ENSMUSP00000052404,10090.ENSMUSP00000052584…	Acvrl1,Ccl6,Ccl9,Trib2,Pik3r5,Bcl6,Fgd2,Xdh,Aif1,Csf1r,Il1b,Tlr3,Anxa2,Map3k9,Gpr183,Lrrk2,P2ry6,Tlr1,Itga1,Pirb,Cd6,Fgfr1,Tlr9,Cd74,Psap,Prr5l	3.33724
GO:0022603	regulation of anatomical structure morphogenesis	24	1009	0.42	0.00049	10090.ENSMUSP00000000542,10090.ENSMUSP00000015889,10090.ENSMUSP00000022834,10090.ENSMUSP00000024866,10090.ENSMUSP00000025523,10090.ENSMUSP00000027817,10090.ENSMUSP00000028177,10090.ENSMUSP00000028881,10090.ENSMUSP00000028938,10090.ENSMUSP00000030693,10090.ENSMUSP00000034056,10090.ENSMUSP00000035662,10090.ENSMUSP00000036477,10090.ENSMUSP00000041378,10090.ENSMUSP00000047646,10090.ENSMUSP00000052444…	Acvrl1,Plekho1,Cma1,Xdh,Csf1r,Spta1,Olfm1,Il1b,Cst3,Fgr,Tlr3,Arap3,Strip2,Shtn1,Cxcl10,Cxcr3,Lrrk2,Cx3cr1,Fgfr1,Xlr3b,L1cam,Sgk1,Lgals3,Ccr2	3.3098
GO:0030593	neutrophil chemotaxis	6	58	1.06	0.00057	10090.ENSMUSP00000019071,10090.ENSMUSP00000019266,10090.ENSMUSP00000028881,10090.ENSMUSP00000052033,10090.ENSMUSP00000077132,10090.ENSMUSP00000114350	Ccl6,Ccl9,Il1b,Amica1,Itga1,Lgals3	3.24413
GO:0050793	regulation of developmental process	43	2475	0.28	0.00058	10090.ENSMUSP00000000542,10090.ENSMUSP00000002640,10090.ENSMUSP00000010904,10090.ENSMUSP00000015889,10090.ENSMUSP00000019266,10090.ENSMUSP00000020922,10090.ENSMUSP00000020974,10090.ENSMUSP00000022834,10090.ENSMUSP00000023151,10090.ENSMUSP00000024866,10090.ENSMUSP00000025523,10090.ENSMUSP00000027695,10090.ENSMUSP00000027817,10090.ENSMUSP00000028177,10090.ENSMUSP00000028881,10090.ENSMUSP00000028938…	Acvrl1,Scin,Phlda2,Plekho1,Ccl9,Trib2,Id2,Cma1,Bcl6,Xdh,Csf1r,Slc45a3,Spta1,Olfm1,Il1b,Cst3,Mycl,Fgr,Pglyrp1,Tlr3,Anxa2,Arap3,Gdpd5,Strip2,Shtn1,H2-Aa,Cxcl10,Gpr183,Cxcr3,Lrrk2,Cx3cr1,Fgfr1,Tlr9,Zbtb46,Cd74,Xlr3b,L1cam,Kdf1,Tmsb4x,Sgk1,Lgals3,Cdk6,Ccr2	3.23657
GO:0042129	regulation of T cell proliferation	9	162	0.79	0.0006	10090.ENSMUSP00000025257,10090.ENSMUSP00000027817,10090.ENSMUSP00000028881,10090.ENSMUSP00000041008,10090.ENSMUSP00000046105,10090.ENSMUSP00000079172,10090.ENSMUSP00000099866,10090.ENSMUSP00000114350,10090.ENSMUSP00000132453	Aif1,Spta1,Il1b,H2-Ab1,H2-Aa,Cd6,Btla,Lgals3,Ccr2	3.22185
GO:0002695	negative regulation of leukocyte activation	9	163	0.78	0.00062	10090.ENSMUSP00000020974,10090.ENSMUSP00000023151,10090.ENSMUSP00000032573,10090.ENSMUSP00000041008,10090.ENSMUSP00000046105,10090.ENSMUSP00000095171,10090.ENSMUSP00000099866,10090.ENSMUSP00000114350,10090.ENSMUSP00000132453	Id2,Bcl6,Pglyrp1,H2-Ab1,H2-Aa,Cd74,Btla,Lgals3,Ccr2	3.20761
GO:0050727	regulation of inflammatory response	12	301	0.64	0.00066	10090.ENSMUSP00000023151,10090.ENSMUSP00000028881,10090.ENSMUSP00000032573,10090.ENSMUSP00000034056,10090.ENSMUSP00000052584,10090.ENSMUSP00000063986,10090.ENSMUSP00000071130,10090.ENSMUSP00000079172,10090.ENSMUSP00000082207,10090.ENSMUSP00000099411,10090.ENSMUSP00000107607,10090.ENSMUSP00000132453	Bcl6,Il1b,Pglyrp1,Tlr3,Lrrk2,Cx3cr1,Alox5ap,Cd6,Tlr9,Tgm2,Cfh,Ccr2	3.18046
GO:0008285	negative regulation of cell population proliferation	18	648	0.49	0.0008	10090.ENSMUSP00000000542,10090.ENSMUSP00000002640,10090.ENSMUSP00000020974,10090.ENSMUSP00000023151,10090.ENSMUSP00000024866,10090.ENSMUSP00000025257,10090.ENSMUSP00000025523,10090.ENSMUSP00000028881,10090.ENSMUSP00000034299,10090.ENSMUSP00000041008,10090.ENSMUSP00000046105,10090.ENSMUSP00000052444,10090.ENSMUSP00000077132,10090.ENSMUSP00000099793,10090.ENSMUSP00000099866,10090.ENSMUSP00000101521…	Acvrl1,Scin,Id2,Bcl6,Xdh,Aif1,Csf1r,Il1b,Ifi30,H2-Ab1,H2-Aa,Cxcr3,Itga1,Fap,Btla,Kdf1,Lgals3,Cdk6	3.09691
GO:0002250	adaptive immune response	11	260	0.67	0.00083	10090.ENSMUSP00000015581,10090.ENSMUSP00000023151,10090.ENSMUSP00000023312,10090.ENSMUSP00000029164,10090.ENSMUSP00000041008,10090.ENSMUSP00000052404,10090.ENSMUSP00000077546,10090.ENSMUSP00000095171,10090.ENSMUSP00000099866,10090.ENSMUSP00000103679,10090.ENSMUSP00000106907	Gzmb,Bcl6,Alcam,Sla2,H2-Ab1,Gpr183,Pirb,Cd74,Btla,Il18r1,Slamf7	3.08092
GO:0002237	response to molecule of bacterial origin	12	315	0.62	0.00098	10090.ENSMUSP00000004392,10090.ENSMUSP00000020779,10090.ENSMUSP00000023154,10090.ENSMUSP00000028881,10090.ENSMUSP00000034594,10090.ENSMUSP00000038914,10090.ENSMUSP00000040245,10090.ENSMUSP00000047646,10090.ENSMUSP00000060793,10090.ENSMUSP00000063986,10090.ENSMUSP00000079172,10090.ENSMUSP00000082207	Irf5,Mpo,Cldn1,Il1b,Il10ra,Kmo,Irf8,Cxcl10,Tlr1,Cx3cr1,Cd6,Tlr9	3.00877
GO:0019220	regulation of phosphate metabolic process	32	1650	0.33	0.00098	10090.ENSMUSP00000000542,10090.ENSMUSP00000019071,10090.ENSMUSP00000019266,10090.ENSMUSP00000020922,10090.ENSMUSP00000021283,10090.ENSMUSP00000024810,10090.ENSMUSP00000024866,10090.ENSMUSP00000025257,10090.ENSMUSP00000025523,10090.ENSMUSP00000028881,10090.ENSMUSP00000030693,10090.ENSMUSP00000033741,10090.ENSMUSP00000034056,10090.ENSMUSP00000034375,10090.ENSMUSP00000034756,10090.ENSMUSP00000041819…	Acvrl1,Ccl6,Ccl9,Trib2,Pik3r5,Fgd2,Xdh,Aif1,Csf1r,Il1b,Fgr,Bgn,Tlr3,Dus2,Anxa2,Map3k9,Tlr13,Gpr183,Lrrk2,P2ry6,Lrrc3,Tlr1,Itga1,Pirb,Cd6,Fgfr1,Tlr9,Cd74,L1cam,Psap,Pid1,Prr5l	3.00877
GO:0031399	regulation of protein modification process	33	1733	0.32	0.001	10090.ENSMUSP00000000542,10090.ENSMUSP00000019071,10090.ENSMUSP00000019266,10090.ENSMUSP00000020922,10090.ENSMUSP00000021283,10090.ENSMUSP00000023151,10090.ENSMUSP00000024810,10090.ENSMUSP00000024866,10090.ENSMUSP00000025257,10090.ENSMUSP00000025523,10090.ENSMUSP00000028881,10090.ENSMUSP00000030693,10090.ENSMUSP00000033741,10090.ENSMUSP00000034056,10090.ENSMUSP00000034375,10090.ENSMUSP00000034756…	Acvrl1,Ccl6,Ccl9,Trib2,Pik3r5,Bcl6,Fgd2,Xdh,Aif1,Csf1r,Il1b,Fgr,Bgn,Tlr3,Dus2,Anxa2,Map3k9,Tlr13,Gpr183,Lrrk2,P2ry6,Lrrc3,Tlr1,Itga1,Pirb,Cd6,Fgfr1,Tlr9,Cd74,L1cam,Psap,Pid1,Prr5l	3
GO:0051250	negative regulation of lymphocyte activation	8	139	0.8	0.0012	10090.ENSMUSP00000020974,10090.ENSMUSP00000023151,10090.ENSMUSP00000032573,10090.ENSMUSP00000041008,10090.ENSMUSP00000046105,10090.ENSMUSP00000095171,10090.ENSMUSP00000099866,10090.ENSMUSP00000114350	Id2,Bcl6,Pglyrp1,H2-Ab1,H2-Aa,Cd74,Btla,Lgals3	2.92082
GO:0009617	response to bacterium	16	566	0.49	0.0017	10090.ENSMUSP00000004392,10090.ENSMUSP00000020779,10090.ENSMUSP00000023154,10090.ENSMUSP00000028881,10090.ENSMUSP00000030693,10090.ENSMUSP00000032573,10090.ENSMUSP00000034594,10090.ENSMUSP00000038914,10090.ENSMUSP00000040245,10090.ENSMUSP00000047646,10090.ENSMUSP00000060793,10090.ENSMUSP00000062409,10090.ENSMUSP00000063986,10090.ENSMUSP00000079172,10090.ENSMUSP00000082207,10090.ENSMUSP00000093613	Irf5,Mpo,Cldn1,Il1b,Fgr,Pglyrp1,Il10ra,Kmo,Irf8,Cxcl10,Tlr1,Ifi205,Cx3cr1,Cd6,Tlr9,Rnase6	2.76955
GO:1902105	regulation of leukocyte differentiation	11	284	0.63	0.0017	10090.ENSMUSP00000020974,10090.ENSMUSP00000023151,10090.ENSMUSP00000025523,10090.ENSMUSP00000028881,10090.ENSMUSP00000032573,10090.ENSMUSP00000046105,10090.ENSMUSP00000082207,10090.ENSMUSP00000084672,10090.ENSMUSP00000095171,10090.ENSMUSP00000126024,10090.ENSMUSP00000132453	Id2,Bcl6,Csf1r,Il1b,Pglyrp1,H2-Aa,Tlr9,Zbtb46,Cd74,Cdk6,Ccr2	2.76955
GO:0002252	immune effector process	13	395	0.56	0.0019	10090.ENSMUSP00000004392,10090.ENSMUSP00000015581,10090.ENSMUSP00000020779,10090.ENSMUSP00000034056,10090.ENSMUSP00000041008,10090.ENSMUSP00000047646,10090.ENSMUSP00000052404,10090.ENSMUSP00000063986,10090.ENSMUSP00000077546,10090.ENSMUSP00000082207,10090.ENSMUSP00000095171,10090.ENSMUSP00000103679,10090.ENSMUSP00000107607	Irf5,Gzmb,Mpo,Tlr3,H2-Ab1,Cxcl10,Gpr183,Cx3cr1,Pirb,Tlr9,Cd74,Il18r1,Cfh	2.72125
GO:0002827	positive regulation of T-helper 1 type immune response	4	23	1.28	0.002	10090.ENSMUSP00000028881,10090.ENSMUSP00000041008,10090.ENSMUSP00000103679,10090.ENSMUSP00000132453	Il1b,H2-Ab1,Il18r1,Ccr2	2.69897
GO:0032502	developmental process	71	5213	0.18	0.0024	10090.ENSMUSP00000000542,10090.ENSMUSP00000001279,10090.ENSMUSP00000001304,10090.ENSMUSP00000001327,10090.ENSMUSP00000006523,10090.ENSMUSP00000010904,10090.ENSMUSP00000011400,10090.ENSMUSP00000015889,10090.ENSMUSP00000017783,10090.ENSMUSP00000020779,10090.ENSMUSP00000020974,10090.ENSMUSP00000022137,10090.ENSMUSP00000023147,10090.ENSMUSP00000023151,10090.ENSMUSP00000023154,10090.ENSMUSP00000023312…	Acvrl1,Lsr,Ckb,Itgb7,Crip1,Phlda2,Adam19,Plekho1,Rab11fip4,Mpo,Id2,Marveld2,Ciita,Bcl6,Cldn1,Alcam,Xdh,Aif1,Csf1r,Apba1,Podxl,Slc45a3,Spta1,Olfm1,Gsn,Il1b,Cst3,Sla2,Mycl,Fgr,Tlr3,Anxa2,Gdpd5,Fcrla,Tgfbi,Irf8,H2-Ab1,Shtn1,Kremen2,Gpr183,Cxcr3,Lrrk2,Dsg2,Epcam,Cx3cr1,Ptpro,Itga1,Pirb,Fgfr1,Tlr9,Rasgrp4,Cd74,Plekhm3,Xlr3b,Tgm2,Fap,L1cam,Psap,Kdf1,Itgb4,Anpep,Plxdc1,Il18r1,Tmsb4x,Sgk1,Lgals3,Cdk6,Bsc…	2.61979
GO:1903708	positive regulation of hemopoiesis	9	199	0.7	0.0024	10090.ENSMUSP00000002640,10090.ENSMUSP00000020974,10090.ENSMUSP00000023151,10090.ENSMUSP00000025523,10090.ENSMUSP00000028881,10090.ENSMUSP00000046105,10090.ENSMUSP00000084672,10090.ENSMUSP00000095171,10090.ENSMUSP00000132453	Scin,Id2,Bcl6,Csf1r,Il1b,H2-Aa,Zbtb46,Cd74,Ccr2	2.61979
GO:0032879	regulation of localization	42	2579	0.25	0.0027	10090.ENSMUSP00000000542,10090.ENSMUSP00000010904,10090.ENSMUSP00000023151,10090.ENSMUSP00000025257,10090.ENSMUSP00000025523,10090.ENSMUSP00000026698,10090.ENSMUSP00000028177,10090.ENSMUSP00000028239,10090.ENSMUSP00000028881,10090.ENSMUSP00000030693,10090.ENSMUSP00000034756,10090.ENSMUSP00000035662,10090.ENSMUSP00000038914,10090.ENSMUSP00000041378,10090.ENSMUSP00000046544,10090.ENSMUSP00000047353…	Acvrl1,Phlda2,Bcl6,Aif1,Csf1r,Podxl,Olfm1,Gsn,Il1b,Fgr,Anxa2,Arap3,Kmo,Shtn1,Sgsm1,Atp1b2,Cxcl10,Gpr183,Cxcr3,Lrrk2,P2ry6,Dsg2,Tlr1,Epcam,Cx3cr1,Fgfr1,Tlr9,Clec9a,AF251705,Tbc1d9,Cd74,Anpep,Tmsb4x,Ildr1,Sgk1,Lgals3,Gcsam,Gpr35,Ms4a2,Pid1,Prr5l,Ccr2	2.56864
GO:0002819	regulation of adaptive immune response	8	159	0.74	0.0028	10090.ENSMUSP00000023151,10090.ENSMUSP00000028881,10090.ENSMUSP00000041008,10090.ENSMUSP00000043551,10090.ENSMUSP00000044050,10090.ENSMUSP00000095171,10090.ENSMUSP00000103679,10090.ENSMUSP00000132453	Bcl6,Il1b,H2-Ab1,Cd226,Dpp4,Cd74,Il18r1,Ccr2	2.55284
GO:0051272	positive regulation of cellular component movement	15	533	0.49	0.0028	10090.ENSMUSP00000023151,10090.ENSMUSP00000025257,10090.ENSMUSP00000025523,10090.ENSMUSP00000026698,10090.ENSMUSP00000028881,10090.ENSMUSP00000030693,10090.ENSMUSP00000041378,10090.ENSMUSP00000047646,10090.ENSMUSP00000055697,10090.ENSMUSP00000061935,10090.ENSMUSP00000081041,10090.ENSMUSP00000095171,10090.ENSMUSP00000107795,10090.ENSMUSP00000114350,10090.ENSMUSP00000132453	Bcl6,Aif1,Csf1r,Podxl,Il1b,Fgr,Shtn1,Cxcl10,P2ry6,Epcam,Fgfr1,Cd74,Tmsb4x,Lgals3,Ccr2	2.55284
GO:0048519	negative regulation of biological process	66	4771	0.18	0.0029	10090.ENSMUSP00000000542,10090.ENSMUSP00000002640,10090.ENSMUSP00000009340,10090.ENSMUSP00000019266,10090.ENSMUSP00000020779,10090.ENSMUSP00000020922,10090.ENSMUSP00000020974,10090.ENSMUSP00000023147,10090.ENSMUSP00000023151,10090.ENSMUSP00000024866,10090.ENSMUSP00000025257,10090.ENSMUSP00000025523,10090.ENSMUSP00000026698,10090.ENSMUSP00000027817,10090.ENSMUSP00000028177,10090.ENSMUSP00000028239…	Acvrl1,Scin,Mnda,Ccl9,Mpo,Trib2,Id2,Ciita,Bcl6,Xdh,Aif1,Csf1r,Podxl,Spta1,Olfm1,Gsn,Il1b,Cst3,Sla2,Pglyrp1,Bgn,Mt2,Ifi30,Dus2,Anxa2,Arap3,Gdpd5,Irf8,H2-Ab1,Dpp4,H2-Aa,Kremen2,Cxcl10,Cxcr3,Lrrk2,Lrrc3,Zfp366,Epcam,Ifi205,Cx3cr1,Rnf144b,Ptpro,Itga1,Pirb,Fgfr1,Tlr9,Zbtb46,Pde10a,Cst7,Bmf,Cd74,Fap,Btla,Psap,Kdf1,Anpep,Sgk1,Lgals3,Gcsam,Cdk6,Gpr35,Bscl2,Pid1,Prr5l,Ccr2,Serpinb10	2.5376
GO:0071677	positive regulation of mononuclear cell migration	4	26	1.23	0.0029	10090.ENSMUSP00000025257,10090.ENSMUSP00000047646,10090.ENSMUSP00000114350,10090.ENSMUSP00000132453	Aif1,Cxcl10,Lgals3,Ccr2	2.5376
GO:1902107	positive regulation of leukocyte differentiation	8	162	0.74	0.0031	10090.ENSMUSP00000020974,10090.ENSMUSP00000023151,10090.ENSMUSP00000025523,10090.ENSMUSP00000028881,10090.ENSMUSP00000046105,10090.ENSMUSP00000084672,10090.ENSMUSP00000095171,10090.ENSMUSP00000132453	Id2,Bcl6,Csf1r,Il1b,H2-Aa,Zbtb46,Cd74,Ccr2	2.50864
GO:0002683	negative regulation of immune system process	13	421	0.53	0.0032	10090.ENSMUSP00000020974,10090.ENSMUSP00000023151,10090.ENSMUSP00000032573,10090.ENSMUSP00000041008,10090.ENSMUSP00000046105,10090.ENSMUSP00000082207,10090.ENSMUSP00000084672,10090.ENSMUSP00000095171,10090.ENSMUSP00000099866,10090.ENSMUSP00000114350,10090.ENSMUSP00000123853,10090.ENSMUSP00000126024,10090.ENSMUSP00000132453	Id2,Bcl6,Pglyrp1,H2-Ab1,H2-Aa,Tlr9,Zbtb46,Cd74,Btla,Lgals3,Gcsam,Cdk6,Ccr2	2.49485
GO:0032270	positive regulation of cellular protein metabolic process	28	1462	0.32	0.0033	10090.ENSMUSP00000000542,10090.ENSMUSP00000019071,10090.ENSMUSP00000019266,10090.ENSMUSP00000020922,10090.ENSMUSP00000021283,10090.ENSMUSP00000023151,10090.ENSMUSP00000024810,10090.ENSMUSP00000024866,10090.ENSMUSP00000025257,10090.ENSMUSP00000025523,10090.ENSMUSP00000028239,10090.ENSMUSP00000028881,10090.ENSMUSP00000034056,10090.ENSMUSP00000034756,10090.ENSMUSP00000041819,10090.ENSMUSP00000052404…	Acvrl1,Ccl6,Ccl9,Trib2,Pik3r5,Bcl6,Fgd2,Xdh,Aif1,Csf1r,Gsn,Il1b,Tlr3,Anxa2,Map3k9,Gpr183,Lrrk2,P2ry6,Tlr1,Rnf144b,Itga1,Pirb,Cd6,Fgfr1,Tlr9,Cd74,Psap,Prr5l	2.48149
GO:0007157	heterophilic cell-cell adhesion via plasma membrane cell adhesion molecules	5	53	1.02	0.0034	10090.ENSMUSP00000023312,10090.ENSMUSP00000043551,10090.ENSMUSP00000052033,10090.ENSMUSP00000079172,10090.ENSMUSP00000099935	Alcam,Cd226,Amica1,Cd6,L1cam	2.46852
GO:0098742	cell-cell adhesion via plasma-membrane adhesion molecules	8	165	0.73	0.0034	10090.ENSMUSP00000023154,10090.ENSMUSP00000023312,10090.ENSMUSP00000043551,10090.ENSMUSP00000052033,10090.ENSMUSP00000057096,10090.ENSMUSP00000061935,10090.ENSMUSP00000079172,10090.ENSMUSP00000099935	Cldn1,Alcam,Cd226,Amica1,Dsg2,Epcam,Cd6,L1cam	2.46852
GO:0040017	positive regulation of locomotion	15	550	0.48	0.0037	10090.ENSMUSP00000025257,10090.ENSMUSP00000025523,10090.ENSMUSP00000026698,10090.ENSMUSP00000028881,10090.ENSMUSP00000030693,10090.ENSMUSP00000041378,10090.ENSMUSP00000047646,10090.ENSMUSP00000052444,10090.ENSMUSP00000055697,10090.ENSMUSP00000061935,10090.ENSMUSP00000081041,10090.ENSMUSP00000095171,10090.ENSMUSP00000107795,10090.ENSMUSP00000114350,10090.ENSMUSP00000132453	Aif1,Csf1r,Podxl,Il1b,Fgr,Shtn1,Cxcl10,Cxcr3,P2ry6,Epcam,Fgfr1,Cd74,Tmsb4x,Lgals3,Ccr2	2.4318
GO:0022408	negative regulation of cell-cell adhesion	8	168	0.72	0.0038	10090.ENSMUSP00000023151,10090.ENSMUSP00000026698,10090.ENSMUSP00000041008,10090.ENSMUSP00000046105,10090.ENSMUSP00000061935,10090.ENSMUSP00000095171,10090.ENSMUSP00000099866,10090.ENSMUSP00000114350	Bcl6,Podxl,H2-Ab1,H2-Aa,Epcam,Cd74,Btla,Lgals3	2.42022
GO:0051247	positive regulation of protein metabolic process	29	1556	0.31	0.0038	10090.ENSMUSP00000000542,10090.ENSMUSP00000019071,10090.ENSMUSP00000019266,10090.ENSMUSP00000020922,10090.ENSMUSP00000021283,10090.ENSMUSP00000023151,10090.ENSMUSP00000024810,10090.ENSMUSP00000024866,10090.ENSMUSP00000025257,10090.ENSMUSP00000025523,10090.ENSMUSP00000028239,10090.ENSMUSP00000028881,10090.ENSMUSP00000034056,10090.ENSMUSP00000034756,10090.ENSMUSP00000041819,10090.ENSMUSP00000052404…	Acvrl1,Ccl6,Ccl9,Trib2,Pik3r5,Bcl6,Fgd2,Xdh,Aif1,Csf1r,Gsn,Il1b,Tlr3,Anxa2,Map3k9,Gpr183,Lrrk2,P2ry6,Tlr1,Rnf144b,Itga1,Pirb,Cd6,Fgfr1,Tlr9,Cd74,Psap,Prr5l,Ccr2	2.42022
GO:0045619	regulation of lymphocyte differentiation	8	171	0.71	0.0041	10090.ENSMUSP00000020974,10090.ENSMUSP00000023151,10090.ENSMUSP00000028881,10090.ENSMUSP00000032573,10090.ENSMUSP00000046105,10090.ENSMUSP00000082207,10090.ENSMUSP00000095171,10090.ENSMUSP00000132453	Id2,Bcl6,Il1b,Pglyrp1,H2-Aa,Tlr9,Cd74,Ccr2	2.38722
GO:1903706	regulation of hemopoiesis	12	377	0.55	0.0041	10090.ENSMUSP00000002640,10090.ENSMUSP00000020974,10090.ENSMUSP00000023151,10090.ENSMUSP00000025523,10090.ENSMUSP00000028881,10090.ENSMUSP00000032573,10090.ENSMUSP00000046105,10090.ENSMUSP00000082207,10090.ENSMUSP00000084672,10090.ENSMUSP00000095171,10090.ENSMUSP00000126024,10090.ENSMUSP00000132453	Scin,Id2,Bcl6,Csf1r,Il1b,Pglyrp1,H2-Aa,Tlr9,Zbtb46,Cd74,Cdk6,Ccr2	2.38722
GO:0051241	negative regulation of multicellular organismal process	24	1191	0.35	0.0046	10090.ENSMUSP00000000542,10090.ENSMUSP00000020922,10090.ENSMUSP00000020974,10090.ENSMUSP00000023151,10090.ENSMUSP00000024866,10090.ENSMUSP00000028177,10090.ENSMUSP00000028881,10090.ENSMUSP00000028938,10090.ENSMUSP00000032573,10090.ENSMUSP00000034756,10090.ENSMUSP00000046369,10090.ENSMUSP00000047646,10090.ENSMUSP00000052444,10090.ENSMUSP00000052584,10090.ENSMUSP00000063986,10090.ENSMUSP00000076364…	Acvrl1,Trib2,Id2,Bcl6,Xdh,Olfm1,Il1b,Cst3,Pglyrp1,Anxa2,Kremen2,Cxcl10,Cxcr3,Lrrk2,Cx3cr1,Ptpro,Fgfr1,Tlr9,Zbtb46,Cd74,Anpep,Cdk6,Gpr35,Ccr2	2.33724
GO:0050715	positive regulation of cytokine secretion	7	131	0.77	0.0047	10090.ENSMUSP00000025523,10090.ENSMUSP00000028881,10090.ENSMUSP00000030693,10090.ENSMUSP00000052584,10090.ENSMUSP00000060793,10090.ENSMUSP00000085394,10090.ENSMUSP00000090121	Csf1r,Il1b,Fgr,Lrrk2,Tlr1,Clec9a,AF251705	2.3279
GO:0006873	cellular ion homeostasis	15	569	0.46	0.005	10090.ENSMUSP00000001304,10090.ENSMUSP00000028881,10090.ENSMUSP00000029624,10090.ENSMUSP00000034214,10090.ENSMUSP00000047353,10090.ENSMUSP00000047646,10090.ENSMUSP00000048059,10090.ENSMUSP00000052444,10090.ENSMUSP00000052584,10090.ENSMUSP00000061296,10090.ENSMUSP00000063804,10090.ENSMUSP00000099411,10090.ENSMUSP00000114074,10090.ENSMUSP00000126914,10090.ENSMUSP00000132453	Ckb,Il1b,Ccdc109b,Mt2,Atp1b2,Cxcl10,Gpr33,Cxcr3,Lrrk2,P2ry10,Rab39,Tgm2,Sgk1,Gpr35,Ccr2	2.30103
GO:0032722	positive regulation of chemokine production	5	59	0.97	0.005	10090.ENSMUSP00000025523,10090.ENSMUSP00000028881,10090.ENSMUSP00000034056,10090.ENSMUSP00000082207,10090.ENSMUSP00000095171	Csf1r,Il1b,Tlr3,Tlr9,Cd74	2.30103
GO:0045595	regulation of cell differentiation	31	1751	0.29	0.0052	10090.ENSMUSP00000000542,10090.ENSMUSP00000002640,10090.ENSMUSP00000019266,10090.ENSMUSP00000020922,10090.ENSMUSP00000020974,10090.ENSMUSP00000023151,10090.ENSMUSP00000024866,10090.ENSMUSP00000025523,10090.ENSMUSP00000027695,10090.ENSMUSP00000028177,10090.ENSMUSP00000028881,10090.ENSMUSP00000030407,10090.ENSMUSP00000032573,10090.ENSMUSP00000036175,10090.ENSMUSP00000041378,10090.ENSMUSP00000046105…	Acvrl1,Scin,Ccl9,Trib2,Id2,Bcl6,Xdh,Csf1r,Slc45a3,Olfm1,Il1b,Mycl,Pglyrp1,Gdpd5,Shtn1,H2-Aa,Cxcl10,Gpr183,Lrrk2,Cx3cr1,Fgfr1,Tlr9,Zbtb46,Cd74,Xlr3b,L1cam,Kdf1,Tmsb4x,Sgk1,Cdk6,Ccr2	2.284
GO:0050707	regulation of cytokine secretion	8	181	0.69	0.0057	10090.ENSMUSP00000025523,10090.ENSMUSP00000028881,10090.ENSMUSP00000030693,10090.ENSMUSP00000052584,10090.ENSMUSP00000060793,10090.ENSMUSP00000082207,10090.ENSMUSP00000085394,10090.ENSMUSP00000090121	Csf1r,Il1b,Fgr,Lrrk2,Tlr1,Tlr9,Clec9a,AF251705	2.24413
GO:0048523	negative regulation of cellular process	60	4336	0.18	0.006	10090.ENSMUSP00000000542,10090.ENSMUSP00000002640,10090.ENSMUSP00000009340,10090.ENSMUSP00000019266,10090.ENSMUSP00000020922,10090.ENSMUSP00000020974,10090.ENSMUSP00000023147,10090.ENSMUSP00000023151,10090.ENSMUSP00000024866,10090.ENSMUSP00000025257,10090.ENSMUSP00000025523,10090.ENSMUSP00000026698,10090.ENSMUSP00000027817,10090.ENSMUSP00000028177,10090.ENSMUSP00000028239,10090.ENSMUSP00000028881…	Acvrl1,Scin,Mnda,Ccl9,Trib2,Id2,Ciita,Bcl6,Xdh,Aif1,Csf1r,Podxl,Spta1,Olfm1,Gsn,Il1b,Cst3,Sla2,Pglyrp1,Bgn,Ifi30,Dus2,Anxa2,Arap3,Gdpd5,Irf8,H2-Ab1,Dpp4,H2-Aa,Cxcl10,Cxcr3,Lrrk2,Lrrc3,Zfp366,Epcam,Ifi205,Cx3cr1,Rnf144b,Ptpro,Itga1,Fgfr1,Tlr9,Zbtb46,Pde10a,Cst7,Bmf,Cd74,Fap,Btla,Psap,Kdf1,Sgk1,Lgals3,Gcsam,Cdk6,Gpr35,Pid1,Prr5l,Ccr2,Serpinb10	2.22185
GO:0043406	positive regulation of MAP kinase activity	9	232	0.63	0.0061	10090.ENSMUSP00000021283,10090.ENSMUSP00000024810,10090.ENSMUSP00000028881,10090.ENSMUSP00000041819,10090.ENSMUSP00000052584,10090.ENSMUSP00000077132,10090.ENSMUSP00000081041,10090.ENSMUSP00000082207,10090.ENSMUSP00000095171	Pik3r5,Fgd2,Il1b,Map3k9,Lrrk2,Itga1,Fgfr1,Tlr9,Cd74	2.21467
GO:0051246	regulation of protein metabolic process	41	2612	0.24	0.0061	10090.ENSMUSP00000000542,10090.ENSMUSP00000019071,10090.ENSMUSP00000019266,10090.ENSMUSP00000020922,10090.ENSMUSP00000021283,10090.ENSMUSP00000023151,10090.ENSMUSP00000024810,10090.ENSMUSP00000024866,10090.ENSMUSP00000025257,10090.ENSMUSP00000025523,10090.ENSMUSP00000028177,10090.ENSMUSP00000028239,10090.ENSMUSP00000028881,10090.ENSMUSP00000028938,10090.ENSMUSP00000030693,10090.ENSMUSP00000033741…	Acvrl1,Ccl6,Ccl9,Trib2,Pik3r5,Bcl6,Fgd2,Xdh,Aif1,Csf1r,Olfm1,Gsn,Il1b,Cst3,Fgr,Bgn,Tlr3,Dus2,Anxa2,Map3k9,Tlr13,Gpr183,Lrrk2,P2ry6,Lrrc3,Tlr1,Rnf144b,Itga1,Pirb,Cd6,Fgfr1,Tlr9,Cst7,Cd74,L1cam,Psap,Cfh,Pid1,Prr5l,Ccr2,Serpinb10	2.21467
GO:2000147	positive regulation of cell motility	14	519	0.47	0.0061	10090.ENSMUSP00000025257,10090.ENSMUSP00000025523,10090.ENSMUSP00000026698,10090.ENSMUSP00000028881,10090.ENSMUSP00000030693,10090.ENSMUSP00000041378,10090.ENSMUSP00000047646,10090.ENSMUSP00000055697,10090.ENSMUSP00000061935,10090.ENSMUSP00000081041,10090.ENSMUSP00000095171,10090.ENSMUSP00000107795,10090.ENSMUSP00000114350,10090.ENSMUSP00000132453	Aif1,Csf1r,Podxl,Il1b,Fgr,Shtn1,Cxcl10,P2ry6,Epcam,Fgfr1,Cd74,Tmsb4x,Lgals3,Ccr2	2.21467
GO:0042035	regulation of cytokine biosynthetic process	6	98	0.83	0.0062	10090.ENSMUSP00000020922,10090.ENSMUSP00000028881,10090.ENSMUSP00000034056,10090.ENSMUSP00000060793,10090.ENSMUSP00000082207,10090.ENSMUSP00000132453	Trib2,Il1b,Tlr3,Tlr1,Tlr9,Ccr2	2.20761
GO:0002221	pattern recognition receptor signaling pathway	5	63	0.94	0.0063	10090.ENSMUSP00000032573,10090.ENSMUSP00000034056,10090.ENSMUSP00000043101,10090.ENSMUSP00000060793,10090.ENSMUSP00000082207	Pglyrp1,Tlr3,Tlr13,Tlr1,Tlr9	2.20066
GO:0042108	positive regulation of cytokine biosynthetic process	5	63	0.94	0.0063	10090.ENSMUSP00000028881,10090.ENSMUSP00000034056,10090.ENSMUSP00000060793,10090.ENSMUSP00000082207,10090.ENSMUSP00000132453	Il1b,Tlr3,Tlr1,Tlr9,Ccr2	2.20066
GO:0030888	regulation of B cell proliferation	5	64	0.94	0.0067	10090.ENSMUSP00000023151,10090.ENSMUSP00000052404,10090.ENSMUSP00000082207,10090.ENSMUSP00000095171,10090.ENSMUSP00000099866	Bcl6,Gpr183,Tlr9,Cd74,Btla	2.17393
GO:0098609	cell-cell adhesion	11	345	0.55	0.0067	10090.ENSMUSP00000001327,10090.ENSMUSP00000023154,10090.ENSMUSP00000023312,10090.ENSMUSP00000028881,10090.ENSMUSP00000043551,10090.ENSMUSP00000052033,10090.ENSMUSP00000057096,10090.ENSMUSP00000061935,10090.ENSMUSP00000079172,10090.ENSMUSP00000099935,10090.ENSMUSP00000132453	Itgb7,Cldn1,Alcam,Il1b,Cd226,Amica1,Dsg2,Epcam,Cd6,L1cam,Ccr2	2.17393
GO:1901224	positive regulation of NIK/NF-kappaB signaling	5	64	0.94	0.0067	10090.ENSMUSP00000028881,10090.ENSMUSP00000034056,10090.ENSMUSP00000060793,10090.ENSMUSP00000082207,10090.ENSMUSP00000103679	Il1b,Tlr3,Tlr1,Tlr9,Il18r1	2.17393
GO:0001816	cytokine production	7	142	0.74	0.0069	10090.ENSMUSP00000022834,10090.ENSMUSP00000028881,10090.ENSMUSP00000043551,10090.ENSMUSP00000052444,10090.ENSMUSP00000081041,10090.ENSMUSP00000082207,10090.ENSMUSP00000127373	Cma1,Il1b,Cd226,Cxcr3,Fgfr1,Tlr9,Ms4a2	2.16115
GO:0050921	positive regulation of chemotaxis	7	142	0.74	0.0069	10090.ENSMUSP00000025257,10090.ENSMUSP00000028881,10090.ENSMUSP00000047646,10090.ENSMUSP00000052444,10090.ENSMUSP00000081041,10090.ENSMUSP00000095171,10090.ENSMUSP00000132453	Aif1,Il1b,Cxcl10,Cxcr3,Fgfr1,Cd74,Ccr2	2.16115
GO:1902106	negative regulation of leukocyte differentiation	6	101	0.82	0.0069	10090.ENSMUSP00000020974,10090.ENSMUSP00000023151,10090.ENSMUSP00000032573,10090.ENSMUSP00000084672,10090.ENSMUSP00000095171,10090.ENSMUSP00000126024	Id2,Bcl6,Pglyrp1,Zbtb46,Cd74,Cdk6	2.16115
GO:0002758	innate immune response-activating signal transduction	5	65	0.93	0.007	10090.ENSMUSP00000032573,10090.ENSMUSP00000034056,10090.ENSMUSP00000043101,10090.ENSMUSP00000060793,10090.ENSMUSP00000082207	Pglyrp1,Tlr3,Tlr13,Tlr1,Tlr9	2.1549
GO:0043085	positive regulation of catalytic activity	24	1239	0.33	0.0072	10090.ENSMUSP00000019071,10090.ENSMUSP00000019266,10090.ENSMUSP00000020922,10090.ENSMUSP00000021283,10090.ENSMUSP00000024810,10090.ENSMUSP00000024866,10090.ENSMUSP00000025523,10090.ENSMUSP00000028239,10090.ENSMUSP00000028881,10090.ENSMUSP00000030693,10090.ENSMUSP00000035662,10090.ENSMUSP00000041819,10090.ENSMUSP00000046544,10090.ENSMUSP00000047353,10090.ENSMUSP00000052584,10090.ENSMUSP00000060793…	Ccl6,Ccl9,Trib2,Pik3r5,Fgd2,Xdh,Csf1r,Gsn,Il1b,Fgr,Arap3,Map3k9,Sgsm1,Atp1b2,Lrrk2,Tlr1,Alox5ap,Itga1,Fgfr1,Tlr9,Tbc1d9,Cd74,Psap,Ms4a2	2.14267
GO:0048246	macrophage chemotaxis	3	14	1.37	0.0073	10090.ENSMUSP00000063986,10090.ENSMUSP00000114350,10090.ENSMUSP00000126914	Cx3cr1,Lgals3,Gpr35	2.13668
GO:2000026	regulation of multicellular organismal development	33	1961	0.27	0.0073	10090.ENSMUSP00000000542,10090.ENSMUSP00000002640,10090.ENSMUSP00000010904,10090.ENSMUSP00000020974,10090.ENSMUSP00000022834,10090.ENSMUSP00000023151,10090.ENSMUSP00000024866,10090.ENSMUSP00000025523,10090.ENSMUSP00000027695,10090.ENSMUSP00000028177,10090.ENSMUSP00000028881,10090.ENSMUSP00000030407,10090.ENSMUSP00000032573,10090.ENSMUSP00000034056,10090.ENSMUSP00000036175,10090.ENSMUSP00000041378…	Acvrl1,Scin,Phlda2,Id2,Cma1,Bcl6,Xdh,Csf1r,Slc45a3,Olfm1,Il1b,Mycl,Pglyrp1,Tlr3,Gdpd5,Shtn1,H2-Aa,Cxcl10,Gpr183,Cxcr3,Lrrk2,Cx3cr1,Fgfr1,Tlr9,Zbtb46,Cd74,Xlr3b,L1cam,Kdf1,Sgk1,Lgals3,Cdk6,Ccr2	2.13668
GO:0002685	regulation of leukocyte migration	8	191	0.66	0.0074	10090.ENSMUSP00000025257,10090.ENSMUSP00000028881,10090.ENSMUSP00000047646,10090.ENSMUSP00000052444,10090.ENSMUSP00000095171,10090.ENSMUSP00000114350,10090.ENSMUSP00000123853,10090.ENSMUSP00000132453	Aif1,Il1b,Cxcl10,Cxcr3,Cd74,Lgals3,Gcsam,Ccr2	2.13077
GO:0048869	cellular developmental process	51	3545	0.2	0.0074	10090.ENSMUSP00000000542,10090.ENSMUSP00000001279,10090.ENSMUSP00000001327,10090.ENSMUSP00000015889,10090.ENSMUSP00000020974,10090.ENSMUSP00000022137,10090.ENSMUSP00000023151,10090.ENSMUSP00000023154,10090.ENSMUSP00000023312,10090.ENSMUSP00000025523,10090.ENSMUSP00000026698,10090.ENSMUSP00000027695,10090.ENSMUSP00000028177,10090.ENSMUSP00000028239,10090.ENSMUSP00000028881,10090.ENSMUSP00000028938…	Acvrl1,Lsr,Itgb7,Plekho1,Id2,Marveld2,Bcl6,Cldn1,Alcam,Csf1r,Podxl,Slc45a3,Olfm1,Gsn,Il1b,Cst3,Sla2,Mycl,Fgr,Anxa2,Gdpd5,Fcrla,Tgfbi,Irf8,H2-Ab1,Shtn1,Gpr183,Lrrk2,Epcam,Cx3cr1,Ptpro,Itga1,Pirb,Fgfr1,Tlr9,Rasgrp4,Cd74,Plekhm3,Xlr3b,L1cam,Psap,Kdf1,Anpep,Il18r1,Tmsb4x,Sgk1,Lgals3,Cdk6,Bscl2,Pid1,Ccr2	2.13077
GO:0080134	regulation of response to stress	23	1167	0.34	0.0074	10090.ENSMUSP00000023151,10090.ENSMUSP00000024810,10090.ENSMUSP00000024866,10090.ENSMUSP00000028881,10090.ENSMUSP00000030693,10090.ENSMUSP00000032573,10090.ENSMUSP00000034056,10090.ENSMUSP00000034756,10090.ENSMUSP00000041819,10090.ENSMUSP00000043101,10090.ENSMUSP00000043551,10090.ENSMUSP00000052584,10090.ENSMUSP00000060793,10090.ENSMUSP00000063986,10090.ENSMUSP00000071130,10090.ENSMUSP00000079172…	Bcl6,Fgd2,Xdh,Il1b,Fgr,Pglyrp1,Tlr3,Anxa2,Map3k9,Tlr13,Cd226,Lrrk2,Tlr1,Cx3cr1,Alox5ap,Cd6,Tlr9,Cd74,Tgm2,Psap,Cfh,Cdk6,Ccr2	2.13077
GO:0002822	regulation of adaptive immune response based on somatic recombination of immune receptors built from immunoglobulin superfamily domains	7	146	0.72	0.0076	10090.ENSMUSP00000023151,10090.ENSMUSP00000028881,10090.ENSMUSP00000041008,10090.ENSMUSP00000043551,10090.ENSMUSP00000044050,10090.ENSMUSP00000103679,10090.ENSMUSP00000132453	Bcl6,Il1b,H2-Ab1,Cd226,Dpp4,Il18r1,Ccr2	2.11919
GO:2000458	regulation of astrocyte chemotaxis	2	2	2.04	0.0076	10090.ENSMUSP00000052404,10090.ENSMUSP00000132453	Gpr183,Ccr2	2.11919
GO:0030154	cell differentiation	50	3462	0.2	0.0077	10090.ENSMUSP00000000542,10090.ENSMUSP00000001279,10090.ENSMUSP00000001327,10090.ENSMUSP00000015889,10090.ENSMUSP00000020974,10090.ENSMUSP00000022137,10090.ENSMUSP00000023151,10090.ENSMUSP00000023154,10090.ENSMUSP00000023312,10090.ENSMUSP00000025523,10090.ENSMUSP00000026698,10090.ENSMUSP00000027695,10090.ENSMUSP00000028177,10090.ENSMUSP00000028239,10090.ENSMUSP00000028881,10090.ENSMUSP00000028938…	Acvrl1,Lsr,Itgb7,Plekho1,Id2,Marveld2,Bcl6,Cldn1,Alcam,Csf1r,Podxl,Slc45a3,Olfm1,Gsn,Il1b,Cst3,Sla2,Mycl,Fgr,Anxa2,Gdpd5,Fcrla,Tgfbi,Irf8,H2-Ab1,Shtn1,Gpr183,Lrrk2,Epcam,Cx3cr1,Ptpro,Itga1,Pirb,Fgfr1,Tlr9,Rasgrp4,Cd74,Plekhm3,Xlr3b,L1cam,Psap,Kdf1,Anpep,Il18r1,Tmsb4x,Sgk1,Lgals3,Cdk6,Bscl2,Ccr2	2.11351
GO:0032496	response to lipopolysaccharide	10	298	0.57	0.0078	10090.ENSMUSP00000020779,10090.ENSMUSP00000023154,10090.ENSMUSP00000028881,10090.ENSMUSP00000034594,10090.ENSMUSP00000038914,10090.ENSMUSP00000040245,10090.ENSMUSP00000047646,10090.ENSMUSP00000063986,10090.ENSMUSP00000079172,10090.ENSMUSP00000082207	Mpo,Cldn1,Il1b,Il10ra,Kmo,Irf8,Cxcl10,Cx3cr1,Cd6,Tlr9	2.10791
GO:0034330	cell junction organization	7	147	0.72	0.0078	10090.ENSMUSP00000001279,10090.ENSMUSP00000022137,10090.ENSMUSP00000023154,10090.ENSMUSP00000025523,10090.ENSMUSP00000057096,10090.ENSMUSP00000076364,10090.ENSMUSP00000102068	Lsr,Marveld2,Cldn1,Csf1r,Dsg2,Ptpro,Itgb4	2.10791
GO:0050920	regulation of chemotaxis	8	195	0.66	0.0081	10090.ENSMUSP00000025257,10090.ENSMUSP00000028881,10090.ENSMUSP00000047646,10090.ENSMUSP00000052404,10090.ENSMUSP00000052444,10090.ENSMUSP00000081041,10090.ENSMUSP00000095171,10090.ENSMUSP00000132453	Aif1,Il1b,Cxcl10,Gpr183,Cxcr3,Fgfr1,Cd74,Ccr2	2.09151
GO:0002699	positive regulation of immune effector process	8	196	0.65	0.0083	10090.ENSMUSP00000028881,10090.ENSMUSP00000030693,10090.ENSMUSP00000043551,10090.ENSMUSP00000082207,10090.ENSMUSP00000095171,10090.ENSMUSP00000103679,10090.ENSMUSP00000127373,10090.ENSMUSP00000132453	Il1b,Fgr,Cd226,Tlr9,Cd74,Il18r1,Ms4a2,Ccr2	2.08092
GO:0002821	positive regulation of adaptive immune response	6	108	0.79	0.0089	10090.ENSMUSP00000028881,10090.ENSMUSP00000041008,10090.ENSMUSP00000043551,10090.ENSMUSP00000095171,10090.ENSMUSP00000103679,10090.ENSMUSP00000132453	Il1b,H2-Ab1,Cd226,Cd74,Il18r1,Ccr2	2.05061
GO:0043405	regulation of MAP kinase activity	10	304	0.56	0.0089	10090.ENSMUSP00000020922,10090.ENSMUSP00000021283,10090.ENSMUSP00000024810,10090.ENSMUSP00000028881,10090.ENSMUSP00000041819,10090.ENSMUSP00000052584,10090.ENSMUSP00000077132,10090.ENSMUSP00000081041,10090.ENSMUSP00000082207,10090.ENSMUSP00000095171	Trib2,Pik3r5,Fgd2,Il1b,Map3k9,Lrrk2,Itga1,Fgfr1,Tlr9,Cd74	2.05061
GO:0050868	negative regulation of T cell activation	6	108	0.79	0.0089	10090.ENSMUSP00000023151,10090.ENSMUSP00000041008,10090.ENSMUSP00000046105,10090.ENSMUSP00000095171,10090.ENSMUSP00000099866,10090.ENSMUSP00000114350	Bcl6,H2-Ab1,H2-Aa,Cd74,Btla,Lgals3	2.05061
GO:0021772	olfactory bulb development	4	39	1.05	0.009	10090.ENSMUSP00000020974,10090.ENSMUSP00000025523,10090.ENSMUSP00000052584,10090.ENSMUSP00000081041	Id2,Csf1r,Lrrk2,Fgfr1	2.04576
GO:0009987	cellular process	136	12459	0.08	0.0092	10090.ENSMUSP00000000542,10090.ENSMUSP00000001279,10090.ENSMUSP00000001304,10090.ENSMUSP00000001327,10090.ENSMUSP00000002640,10090.ENSMUSP00000003509,10090.ENSMUSP00000003512,10090.ENSMUSP00000004392,10090.ENSMUSP00000006523,10090.ENSMUSP00000009340,10090.ENSMUSP00000015581,10090.ENSMUSP00000015889,10090.ENSMUSP00000017288,10090.ENSMUSP00000017783,10090.ENSMUSP00000018963,10090.ENSMUSP00000019071…	Acvrl1,Lsr,Ckb,Itgb7,Scin,St8sia6,Fcgrt,Irf5,Crip1,Mnda,Gzmb,Plekho1,Rnd3,Rab11fip4,Lsp1,Ccl6,Ccl9,Mpo,Id2,Pik3r5,Marveld2,Cma1,Sept3,Ciita,Bcl6,Cldn1,Alcam,Xdh,Aif1,Csf1r,Apba1,Podxl,Cyp27a1,Slc45a3,Spta1,Olfm1,Gsn,Il1b,Cst3,Sla2,Ccdc109b,Mycl,Fgr,Cdk14,Pglyrp1,Il13ra1,Bgn,Tlr3,Mt2,Dus2,Il10ra,Anxa2,Arap3,Gdpd5,Fcrla,Strip2,Tgfbi,Kmo,Irf8,H2-Ab1,Cyp2s1,Shtn1,Map3k9,Tlr13,Cd226,Dpp4,March1,Ptpn7,…	2.03621
GO:0002755	MyD88-dependent toll-like receptor signaling pathway	3	16	1.32	0.0094	10090.ENSMUSP00000043101,10090.ENSMUSP00000060793,10090.ENSMUSP00000082207	Tlr13,Tlr1,Tlr9	2.02687
GO:0033993	response to lipid	18	825	0.38	0.0094	10090.ENSMUSP00000020779,10090.ENSMUSP00000023154,10090.ENSMUSP00000025257,10090.ENSMUSP00000028881,10090.ENSMUSP00000028938,10090.ENSMUSP00000034594,10090.ENSMUSP00000038914,10090.ENSMUSP00000040245,10090.ENSMUSP00000047646,10090.ENSMUSP00000055697,10090.ENSMUSP00000057096,10090.ENSMUSP00000063986,10090.ENSMUSP00000079172,10090.ENSMUSP00000080998,10090.ENSMUSP00000082207,10090.ENSMUSP00000101981…	Mpo,Cldn1,Aif1,Il1b,Cst3,Il10ra,Kmo,Irf8,Cxcl10,P2ry6,Dsg2,Cx3cr1,Cd6,mt-Nd3,Tlr9,Sult1a1,Sgk1,Pid1	2.02687
GO:0030003	cellular cation homeostasis	14	554	0.44	0.0097	10090.ENSMUSP00000028881,10090.ENSMUSP00000029624,10090.ENSMUSP00000034214,10090.ENSMUSP00000047353,10090.ENSMUSP00000047646,10090.ENSMUSP00000048059,10090.ENSMUSP00000052444,10090.ENSMUSP00000052584,10090.ENSMUSP00000061296,10090.ENSMUSP00000063804,10090.ENSMUSP00000099411,10090.ENSMUSP00000114074,10090.ENSMUSP00000126914,10090.ENSMUSP00000132453	Il1b,Ccdc109b,Mt2,Atp1b2,Cxcl10,Gpr33,Cxcr3,Lrrk2,P2ry10,Rab39,Tgm2,Sgk1,Gpr35,Ccr2	2.01323
GO:0044093	positive regulation of molecular function	28	1593	0.29	0.0097	10090.ENSMUSP00000019071,10090.ENSMUSP00000019266,10090.ENSMUSP00000020922,10090.ENSMUSP00000021283,10090.ENSMUSP00000024810,10090.ENSMUSP00000024866,10090.ENSMUSP00000025523,10090.ENSMUSP00000027817,10090.ENSMUSP00000028239,10090.ENSMUSP00000028881,10090.ENSMUSP00000030693,10090.ENSMUSP00000034056,10090.ENSMUSP00000034756,10090.ENSMUSP00000035662,10090.ENSMUSP00000041819,10090.ENSMUSP00000046544…	Ccl6,Ccl9,Trib2,Pik3r5,Fgd2,Xdh,Csf1r,Spta1,Gsn,Il1b,Fgr,Tlr3,Anxa2,Arap3,Map3k9,Sgsm1,Atp1b2,Lrrk2,Tlr1,Alox5ap,Itga1,Fgfr1,Tlr9,Tbc1d9,Cd74,Psap,Il18r1,Ms4a2	2.01323
GO:0071902	positive regulation of protein serine/threonine kinase activity	10	309	0.55	0.0097	10090.ENSMUSP00000021283,10090.ENSMUSP00000024810,10090.ENSMUSP00000025523,10090.ENSMUSP00000028881,10090.ENSMUSP00000041819,10090.ENSMUSP00000052584,10090.ENSMUSP00000077132,10090.ENSMUSP00000081041,10090.ENSMUSP00000082207,10090.ENSMUSP00000095171	Pik3r5,Fgd2,Csf1r,Il1b,Map3k9,Lrrk2,Itga1,Fgfr1,Tlr9,Cd74	2.01323
GO:0048731	system development	56	4072	0.18	0.0099	10090.ENSMUSP00000000542,10090.ENSMUSP00000001279,10090.ENSMUSP00000001304,10090.ENSMUSP00000006523,10090.ENSMUSP00000010904,10090.ENSMUSP00000011400,10090.ENSMUSP00000017783,10090.ENSMUSP00000020974,10090.ENSMUSP00000023151,10090.ENSMUSP00000023154,10090.ENSMUSP00000023312,10090.ENSMUSP00000024866,10090.ENSMUSP00000025257,10090.ENSMUSP00000025523,10090.ENSMUSP00000026698,10090.ENSMUSP00000027695…	Acvrl1,Lsr,Ckb,Crip1,Phlda2,Adam19,Rab11fip4,Id2,Bcl6,Cldn1,Alcam,Xdh,Aif1,Csf1r,Podxl,Slc45a3,Spta1,Olfm1,Gsn,Il1b,Cst3,Mycl,Tlr3,Anxa2,Gdpd5,Tgfbi,Irf8,H2-Ab1,Shtn1,Gpr183,Cxcr3,Lrrk2,Dsg2,Epcam,Cx3cr1,Ptpro,Itga1,Pirb,Fgfr1,Tlr9,Cd74,Xlr3b,Tgm2,Fap,L1cam,Psap,Kdf1,Itgb4,Anpep,Plxdc1,Il18r1,Sgk1,Lgals3,Cdk6,Gcnt4,Ccr2	2.00436
GO:0007162	negative regulation of cell adhesion	9	256	0.59	0.01	10090.ENSMUSP00000000542,10090.ENSMUSP00000023151,10090.ENSMUSP00000026698,10090.ENSMUSP00000041008,10090.ENSMUSP00000046105,10090.ENSMUSP00000061935,10090.ENSMUSP00000095171,10090.ENSMUSP00000099866,10090.ENSMUSP00000114350	Acvrl1,Bcl6,Podxl,H2-Ab1,H2-Aa,Epcam,Cd74,Btla,Lgals3	2
GO:0002720	positive regulation of cytokine production involved in immune response	4	41	1.03	0.0102	10090.ENSMUSP00000028881,10090.ENSMUSP00000043551,10090.ENSMUSP00000095171,10090.ENSMUSP00000103679	Il1b,Cd226,Cd74,Il18r1	1.9914
GO:0032268	regulation of cellular protein metabolic process	38	2443	0.23	0.0102	10090.ENSMUSP00000000542,10090.ENSMUSP00000019071,10090.ENSMUSP00000019266,10090.ENSMUSP00000020922,10090.ENSMUSP00000021283,10090.ENSMUSP00000023151,10090.ENSMUSP00000024810,10090.ENSMUSP00000024866,10090.ENSMUSP00000025257,10090.ENSMUSP00000025523,10090.ENSMUSP00000028239,10090.ENSMUSP00000028881,10090.ENSMUSP00000028938,10090.ENSMUSP00000030693,10090.ENSMUSP00000033741,10090.ENSMUSP00000034056…	Acvrl1,Ccl6,Ccl9,Trib2,Pik3r5,Bcl6,Fgd2,Xdh,Aif1,Csf1r,Gsn,Il1b,Cst3,Fgr,Bgn,Tlr3,Dus2,Anxa2,Map3k9,Tlr13,Gpr183,Lrrk2,P2ry6,Lrrc3,Tlr1,Rnf144b,Itga1,Pirb,Cd6,Fgfr1,Tlr9,Cst7,Cd74,L1cam,Psap,Pid1,Prr5l,Serpinb10	1.9914
GO:0051093	negative regulation of developmental process	20	979	0.35	0.0102	10090.ENSMUSP00000000542,10090.ENSMUSP00000019266,10090.ENSMUSP00000020922,10090.ENSMUSP00000020974,10090.ENSMUSP00000023151,10090.ENSMUSP00000024866,10090.ENSMUSP00000028177,10090.ENSMUSP00000028881,10090.ENSMUSP00000028938,10090.ENSMUSP00000032573,10090.ENSMUSP00000034756,10090.ENSMUSP00000047646,10090.ENSMUSP00000052444,10090.ENSMUSP00000052584,10090.ENSMUSP00000063986,10090.ENSMUSP00000081041…	Acvrl1,Ccl9,Trib2,Id2,Bcl6,Xdh,Olfm1,Il1b,Cst3,Pglyrp1,Anxa2,Cxcl10,Cxcr3,Lrrk2,Cx3cr1,Fgfr1,Zbtb46,Cd74,Cdk6,Ccr2	1.9914
GO:0045655	regulation of monocyte differentiation	3	17	1.29	0.0104	10090.ENSMUSP00000084672,10090.ENSMUSP00000095171,10090.ENSMUSP00000126024	Zbtb46,Cd74,Cdk6	1.98297
GO:0045089	positive regulation of innate immune response	7	158	0.69	0.0106	10090.ENSMUSP00000032573,10090.ENSMUSP00000034056,10090.ENSMUSP00000043101,10090.ENSMUSP00000043551,10090.ENSMUSP00000060793,10090.ENSMUSP00000082207,10090.ENSMUSP00000095171	Pglyrp1,Tlr3,Tlr13,Cd226,Tlr1,Tlr9,Cd74	1.97469
GO:0002274	myeloid leukocyte activation	6	114	0.76	0.0108	10090.ENSMUSP00000025257,10090.ENSMUSP00000034056,10090.ENSMUSP00000060793,10090.ENSMUSP00000063986,10090.ENSMUSP00000077546,10090.ENSMUSP00000082207	Aif1,Tlr3,Tlr1,Cx3cr1,Pirb,Tlr9	1.96658
GO:1903532	positive regulation of secretion by cell	12	436	0.48	0.0109	10090.ENSMUSP00000025523,10090.ENSMUSP00000028881,10090.ENSMUSP00000030693,10090.ENSMUSP00000038914,10090.ENSMUSP00000052584,10090.ENSMUSP00000060793,10090.ENSMUSP00000081041,10090.ENSMUSP00000085394,10090.ENSMUSP00000090121,10090.ENSMUSP00000112539,10090.ENSMUSP00000114350,10090.ENSMUSP00000127373	Csf1r,Il1b,Fgr,Kmo,Lrrk2,Tlr1,Fgfr1,Clec9a,AF251705,Ildr1,Lgals3,Ms4a2	1.96257
GO:0010710	regulation of collagen catabolic process	2	3	1.87	0.011	10090.ENSMUSP00000028938,10090.ENSMUSP00000099793	Cst3,Fap	1.95861
GO:0030335	positive regulation of cell migration	13	500	0.46	0.011	10090.ENSMUSP00000025257,10090.ENSMUSP00000025523,10090.ENSMUSP00000026698,10090.ENSMUSP00000028881,10090.ENSMUSP00000030693,10090.ENSMUSP00000041378,10090.ENSMUSP00000047646,10090.ENSMUSP00000055697,10090.ENSMUSP00000081041,10090.ENSMUSP00000095171,10090.ENSMUSP00000107795,10090.ENSMUSP00000114350,10090.ENSMUSP00000132453	Aif1,Csf1r,Podxl,Il1b,Fgr,Shtn1,Cxcl10,P2ry6,Fgfr1,Cd74,Tmsb4x,Lgals3,Ccr2	1.95861
GO:0071219	cellular response to molecule of bacterial origin	7	160	0.68	0.0112	10090.ENSMUSP00000028881,10090.ENSMUSP00000040245,10090.ENSMUSP00000047646,10090.ENSMUSP00000060793,10090.ENSMUSP00000063986,10090.ENSMUSP00000079172,10090.ENSMUSP00000082207	Il1b,Irf8,Cxcl10,Tlr1,Cx3cr1,Cd6,Tlr9	1.95078
GO:0001974	blood vessel remodeling	4	43	1.01	0.0114	10090.ENSMUSP00000000542,10090.ENSMUSP00000033741,10090.ENSMUSP00000099411,10090.ENSMUSP00000132453	Acvrl1,Bgn,Tgm2,Ccr2	1.9431
GO:0030890	positive regulation of B cell proliferation	4	43	1.01	0.0114	10090.ENSMUSP00000023151,10090.ENSMUSP00000052404,10090.ENSMUSP00000082207,10090.ENSMUSP00000095171	Bcl6,Gpr183,Tlr9,Cd74	1.9431
GO:0032757	positive regulation of interleukin-8 production	4	43	1.01	0.0114	10090.ENSMUSP00000028881,10090.ENSMUSP00000034056,10090.ENSMUSP00000060793,10090.ENSMUSP00000082207	Il1b,Tlr3,Tlr1,Tlr9	1.9431
GO:0046649	lymphocyte activation	11	378	0.51	0.0114	10090.ENSMUSP00000020974,10090.ENSMUSP00000023151,10090.ENSMUSP00000029164,10090.ENSMUSP00000041008,10090.ENSMUSP00000044050,10090.ENSMUSP00000052033,10090.ENSMUSP00000052404,10090.ENSMUSP00000079172,10090.ENSMUSP00000095171,10090.ENSMUSP00000103679,10090.ENSMUSP00000126024	Id2,Bcl6,Sla2,H2-Ab1,Dpp4,Amica1,Gpr183,Cd6,Cd74,Il18r1,Cdk6	1.9431
GO:1901342	regulation of vasculature development	10	319	0.54	0.0114	10090.ENSMUSP00000000542,10090.ENSMUSP00000022834,10090.ENSMUSP00000024866,10090.ENSMUSP00000028881,10090.ENSMUSP00000034056,10090.ENSMUSP00000047646,10090.ENSMUSP00000052444,10090.ENSMUSP00000063986,10090.ENSMUSP00000114350,10090.ENSMUSP00000132453	Acvrl1,Cma1,Xdh,Il1b,Tlr3,Cxcl10,Cxcr3,Cx3cr1,Lgals3,Ccr2	1.9431
GO:0006909	phagocytosis	6	118	0.75	0.0122	10090.ENSMUSP00000025257,10090.ENSMUSP00000028239,10090.ENSMUSP00000040245,10090.ENSMUSP00000063804,10090.ENSMUSP00000099411,10090.ENSMUSP00000132453	Aif1,Gsn,Irf8,Rab39,Tgm2,Ccr2	1.91364
GO:0071248	cellular response to metal ion	7	164	0.67	0.0124	10090.ENSMUSP00000020974,10090.ENSMUSP00000023154,10090.ENSMUSP00000028239,10090.ENSMUSP00000034214,10090.ENSMUSP00000052584,10090.ENSMUSP00000071130,10090.ENSMUSP00000082207	Id2,Cldn1,Gsn,Mt2,Lrrk2,Alox5ap,Tlr9	1.90658
GO:0098771	inorganic ion homeostasis	15	642	0.41	0.0124	10090.ENSMUSP00000001304,10090.ENSMUSP00000028881,10090.ENSMUSP00000029624,10090.ENSMUSP00000034214,10090.ENSMUSP00000047353,10090.ENSMUSP00000047646,10090.ENSMUSP00000048059,10090.ENSMUSP00000052444,10090.ENSMUSP00000052584,10090.ENSMUSP00000061296,10090.ENSMUSP00000063804,10090.ENSMUSP00000099411,10090.ENSMUSP00000114074,10090.ENSMUSP00000126914,10090.ENSMUSP00000132453	Ckb,Il1b,Ccdc109b,Mt2,Atp1b2,Cxcl10,Gpr33,Cxcr3,Lrrk2,P2ry10,Rab39,Tgm2,Sgk1,Gpr35,Ccr2	1.90658
GO:0002224	toll-like receptor signaling pathway	4	45	0.99	0.013	10090.ENSMUSP00000034056,10090.ENSMUSP00000043101,10090.ENSMUSP00000060793,10090.ENSMUSP00000082207	Tlr3,Tlr13,Tlr1,Tlr9	1.88606
GO:0045859	regulation of protein kinase activity	16	717	0.39	0.0133	10090.ENSMUSP00000020922,10090.ENSMUSP00000021283,10090.ENSMUSP00000024810,10090.ENSMUSP00000025523,10090.ENSMUSP00000028881,10090.ENSMUSP00000030693,10090.ENSMUSP00000033741,10090.ENSMUSP00000034375,10090.ENSMUSP00000041819,10090.ENSMUSP00000052584,10090.ENSMUSP00000059570,10090.ENSMUSP00000060793,10090.ENSMUSP00000077132,10090.ENSMUSP00000081041,10090.ENSMUSP00000082207,10090.ENSMUSP00000095171	Trib2,Pik3r5,Fgd2,Csf1r,Il1b,Fgr,Bgn,Dus2,Map3k9,Lrrk2,Lrrc3,Tlr1,Itga1,Fgfr1,Tlr9,Cd74	1.87615
GO:0072091	regulation of stem cell proliferation	5	80	0.84	0.0135	10090.ENSMUSP00000052584,10090.ENSMUSP00000061935,10090.ENSMUSP00000063986,10090.ENSMUSP00000081041,10090.ENSMUSP00000101521	Lrrk2,Epcam,Cx3cr1,Fgfr1,Kdf1	1.86967
GO:0002757	immune response-activating signal transduction	7	168	0.66	0.0139	10090.ENSMUSP00000032573,10090.ENSMUSP00000034056,10090.ENSMUSP00000043101,10090.ENSMUSP00000048059,10090.ENSMUSP00000060793,10090.ENSMUSP00000082207,10090.ENSMUSP00000102415	Pglyrp1,Tlr3,Tlr13,Gpr33,Tlr1,Tlr9,Fyb2	1.85699
GO:0045766	positive regulation of angiogenesis	7	168	0.66	0.0139	10090.ENSMUSP00000000542,10090.ENSMUSP00000022834,10090.ENSMUSP00000028881,10090.ENSMUSP00000034056,10090.ENSMUSP00000052444,10090.ENSMUSP00000063986,10090.ENSMUSP00000114350	Acvrl1,Cma1,Il1b,Tlr3,Cxcr3,Cx3cr1,Lgals3	1.85699
GO:0090026	positive regulation of monocyte chemotaxis	3	20	1.22	0.0144	10090.ENSMUSP00000025257,10090.ENSMUSP00000047646,10090.ENSMUSP00000132453	Aif1,Cxcl10,Ccr2	1.84164
GO:0002253	activation of immune response	8	221	0.6	0.0146	10090.ENSMUSP00000032573,10090.ENSMUSP00000034056,10090.ENSMUSP00000043101,10090.ENSMUSP00000048059,10090.ENSMUSP00000060793,10090.ENSMUSP00000082207,10090.ENSMUSP00000102415,10090.ENSMUSP00000107607	Pglyrp1,Tlr3,Tlr13,Gpr33,Tlr1,Tlr9,Fyb2,Cfh	1.83565
GO:0032760	positive regulation of tumor necrosis factor production	5	82	0.83	0.0146	10090.ENSMUSP00000034056,10090.ENSMUSP00000052584,10090.ENSMUSP00000060793,10090.ENSMUSP00000082207,10090.ENSMUSP00000132453	Tlr3,Lrrk2,Tlr1,Tlr9,Ccr2	1.83565
GO:0045356	positive regulation of interferon-alpha biosynthetic process	2	4	1.74	0.0151	10090.ENSMUSP00000034056,10090.ENSMUSP00000082207	Tlr3,Tlr9	1.82102
GO:0001655	urogenital system development	10	336	0.52	0.0153	10090.ENSMUSP00000006523,10090.ENSMUSP00000020974,10090.ENSMUSP00000026698,10090.ENSMUSP00000052584,10090.ENSMUSP00000061935,10090.ENSMUSP00000076364,10090.ENSMUSP00000081041,10090.ENSMUSP00000101105,10090.ENSMUSP00000102068,10090.ENSMUSP00000130496	Crip1,Id2,Podxl,Lrrk2,Epcam,Ptpro,Fgfr1,Psap,Itgb4,Gcnt4	1.81531
GO:0007159	leukocyte cell-cell adhesion	4	48	0.96	0.0153	10090.ENSMUSP00000001327,10090.ENSMUSP00000028881,10090.ENSMUSP00000099935,10090.ENSMUSP00000132453	Itgb7,Il1b,L1cam,Ccr2	1.81531
GO:0048585	negative regulation of response to stimulus	26	1496	0.28	0.0153	10090.ENSMUSP00000023151,10090.ENSMUSP00000024866,10090.ENSMUSP00000025257,10090.ENSMUSP00000028881,10090.ENSMUSP00000029164,10090.ENSMUSP00000032573,10090.ENSMUSP00000033741,10090.ENSMUSP00000034756,10090.ENSMUSP00000035662,10090.ENSMUSP00000036175,10090.ENSMUSP00000052584,10090.ENSMUSP00000059570,10090.ENSMUSP00000060040,10090.ENSMUSP00000063986,10090.ENSMUSP00000076364,10090.ENSMUSP00000077132…	Bcl6,Xdh,Aif1,Il1b,Sla2,Pglyrp1,Bgn,Anxa2,Arap3,Gdpd5,Lrrk2,Lrrc3,Zfp366,Cx3cr1,Ptpro,Itga1,Tlr9,Pde10a,Bmf,Cd74,Psap,Lgals3,Cdk6,Pid1,Prr5l,Ccr2	1.81531
GO:0050864	regulation of B cell activation	6	125	0.72	0.0153	10090.ENSMUSP00000020974,10090.ENSMUSP00000023151,10090.ENSMUSP00000052404,10090.ENSMUSP00000082207,10090.ENSMUSP00000095171,10090.ENSMUSP00000099866	Id2,Bcl6,Gpr183,Tlr9,Cd74,Btla	1.81531
GO:0006959	humoral immune response	6	126	0.72	0.0156	10090.ENSMUSP00000032573,10090.ENSMUSP00000041008,10090.ENSMUSP00000052404,10090.ENSMUSP00000093613,10090.ENSMUSP00000107607,10090.ENSMUSP00000132453	Pglyrp1,H2-Ab1,Gpr183,Rnase6,Cfh,Ccr2	1.80688
GO:0010942	positive regulation of cell death	15	664	0.4	0.0158	10090.ENSMUSP00000002640,10090.ENSMUSP00000004392,10090.ENSMUSP00000023151,10090.ENSMUSP00000024866,10090.ENSMUSP00000028239,10090.ENSMUSP00000028881,10090.ENSMUSP00000034056,10090.ENSMUSP00000038914,10090.ENSMUSP00000041819,10090.ENSMUSP00000052444,10090.ENSMUSP00000052584,10090.ENSMUSP00000077132,10090.ENSMUSP00000087686,10090.ENSMUSP00000099411,10090.ENSMUSP00000099793	Scin,Irf5,Bcl6,Xdh,Gsn,Il1b,Tlr3,Kmo,Map3k9,Cxcr3,Lrrk2,Itga1,Bmf,Tgm2,Fap	1.80134
GO:0002521	leukocyte differentiation	10	340	0.51	0.0162	10090.ENSMUSP00000020974,10090.ENSMUSP00000023151,10090.ENSMUSP00000025523,10090.ENSMUSP00000034756,10090.ENSMUSP00000041008,10090.ENSMUSP00000052404,10090.ENSMUSP00000077546,10090.ENSMUSP00000095171,10090.ENSMUSP00000103679,10090.ENSMUSP00000126024	Id2,Bcl6,Csf1r,Anxa2,H2-Ab1,Gpr183,Pirb,Cd74,Il18r1,Cdk6	1.79048
GO:0045597	positive regulation of cell differentiation	20	1033	0.33	0.0163	10090.ENSMUSP00000000542,10090.ENSMUSP00000002640,10090.ENSMUSP00000020974,10090.ENSMUSP00000023151,10090.ENSMUSP00000025523,10090.ENSMUSP00000028177,10090.ENSMUSP00000028881,10090.ENSMUSP00000036175,10090.ENSMUSP00000041378,10090.ENSMUSP00000046105,10090.ENSMUSP00000063986,10090.ENSMUSP00000081041,10090.ENSMUSP00000084672,10090.ENSMUSP00000095171,10090.ENSMUSP00000099026,10090.ENSMUSP00000099935…	Acvrl1,Scin,Id2,Bcl6,Csf1r,Olfm1,Il1b,Gdpd5,Shtn1,H2-Aa,Cx3cr1,Fgfr1,Zbtb46,Cd74,Xlr3b,L1cam,Kdf1,Tmsb4x,Sgk1,Ccr2	1.78781
GO:0045765	regulation of angiogenesis	9	287	0.54	0.0181	10090.ENSMUSP00000000542,10090.ENSMUSP00000022834,10090.ENSMUSP00000028881,10090.ENSMUSP00000034056,10090.ENSMUSP00000047646,10090.ENSMUSP00000052444,10090.ENSMUSP00000063986,10090.ENSMUSP00000114350,10090.ENSMUSP00000132453	Acvrl1,Cma1,Il1b,Tlr3,Cxcl10,Cxcr3,Cx3cr1,Lgals3,Ccr2	1.74232
GO:0043068	positive regulation of programmed cell death	14	607	0.41	0.0185	10090.ENSMUSP00000002640,10090.ENSMUSP00000004392,10090.ENSMUSP00000023151,10090.ENSMUSP00000024866,10090.ENSMUSP00000028239,10090.ENSMUSP00000028881,10090.ENSMUSP00000034056,10090.ENSMUSP00000041819,10090.ENSMUSP00000052444,10090.ENSMUSP00000052584,10090.ENSMUSP00000077132,10090.ENSMUSP00000087686,10090.ENSMUSP00000099411,10090.ENSMUSP00000099793	Scin,Irf5,Bcl6,Xdh,Gsn,Il1b,Tlr3,Map3k9,Cxcr3,Lrrk2,Itga1,Bmf,Tgm2,Fap	1.73283
GO:0043900	regulation of multi-organism process	13	539	0.42	0.0185	10090.ENSMUSP00000020779,10090.ENSMUSP00000028239,10090.ENSMUSP00000028881,10090.ENSMUSP00000030693,10090.ENSMUSP00000032573,10090.ENSMUSP00000034056,10090.ENSMUSP00000034756,10090.ENSMUSP00000040245,10090.ENSMUSP00000043101,10090.ENSMUSP00000043551,10090.ENSMUSP00000060793,10090.ENSMUSP00000082207,10090.ENSMUSP00000095171	Mpo,Gsn,Il1b,Fgr,Pglyrp1,Tlr3,Anxa2,Irf8,Tlr13,Cd226,Tlr1,Tlr9,Cd74	1.73283
GO:0010604	positive regulation of macromolecule metabolic process	43	3004	0.2	0.0189	10090.ENSMUSP00000000542,10090.ENSMUSP00000004392,10090.ENSMUSP00000011400,10090.ENSMUSP00000019071,10090.ENSMUSP00000019266,10090.ENSMUSP00000020922,10090.ENSMUSP00000020974,10090.ENSMUSP00000021283,10090.ENSMUSP00000023147,10090.ENSMUSP00000023151,10090.ENSMUSP00000024810,10090.ENSMUSP00000024866,10090.ENSMUSP00000025257,10090.ENSMUSP00000025523,10090.ENSMUSP00000028177,10090.ENSMUSP00000028239…	Acvrl1,Irf5,Adam19,Ccl6,Ccl9,Trib2,Id2,Pik3r5,Ciita,Bcl6,Fgd2,Xdh,Aif1,Csf1r,Olfm1,Gsn,Il1b,Cst3,Tlr3,Anxa2,Irf8,Map3k9,Sgsm1,Gpr183,Cxcr3,Lrrk2,P2ry6,Tlr1,Epcam,Rnf144b,Itga1,Pirb,Cd6,Fgfr1,Tlr9,Cd74,Zxdb,Psap,Tmsb4x,Cdk6,Pid1,Prr5l,Ccr2	1.72354
GO:0002702	positive regulation of production of molecular mediator of immune response	5	89	0.79	0.019	10090.ENSMUSP00000028881,10090.ENSMUSP00000043551,10090.ENSMUSP00000082207,10090.ENSMUSP00000095171,10090.ENSMUSP00000103679	Il1b,Cd226,Tlr9,Cd74,Il18r1	1.72125
GO:0007186	G protein-coupled receptor signaling pathway	17	824	0.36	0.019	10090.ENSMUSP00000019071,10090.ENSMUSP00000019266,10090.ENSMUSP00000021283,10090.ENSMUSP00000047646,10090.ENSMUSP00000048059,10090.ENSMUSP00000052404,10090.ENSMUSP00000052444,10090.ENSMUSP00000055697,10090.ENSMUSP00000061296,10090.ENSMUSP00000061760,10090.ENSMUSP00000063986,10090.ENSMUSP00000066921,10090.ENSMUSP00000099411,10090.ENSMUSP00000101105,10090.ENSMUSP00000126914,10090.ENSMUSP00000127373…	Ccl6,Ccl9,Pik3r5,Cxcl10,Gpr33,Gpr183,Cxcr3,P2ry6,P2ry10,Gprc5c,Cx3cr1,Gpr141,Tgm2,Psap,Gpr35,Ms4a2,Ccr2	1.72125
GO:0003164	His-Purkinje system development	2	5	1.64	0.0193	10090.ENSMUSP00000020974,10090.ENSMUSP00000057096	Id2,Dsg2	1.71444
GO:0045216	cell-cell junction organization	6	133	0.7	0.0193	10090.ENSMUSP00000001279,10090.ENSMUSP00000022137,10090.ENSMUSP00000023154,10090.ENSMUSP00000025523,10090.ENSMUSP00000057096,10090.ENSMUSP00000076364	Lsr,Marveld2,Cldn1,Csf1r,Dsg2,Ptpro	1.71444
GO:0070640	vitamin D3 metabolic process	2	5	1.64	0.0193	10090.ENSMUSP00000027356,10090.ENSMUSP00000081041	Cyp27a1,Fgfr1	1.71444
GO:0022604	regulation of cell morphogenesis	12	478	0.44	0.0194	10090.ENSMUSP00000015889,10090.ENSMUSP00000025523,10090.ENSMUSP00000027817,10090.ENSMUSP00000028177,10090.ENSMUSP00000030693,10090.ENSMUSP00000035662,10090.ENSMUSP00000036477,10090.ENSMUSP00000041378,10090.ENSMUSP00000052584,10090.ENSMUSP00000099026,10090.ENSMUSP00000099935,10090.ENSMUSP00000114074	Plekho1,Csf1r,Spta1,Olfm1,Fgr,Arap3,Strip2,Shtn1,Lrrk2,Xlr3b,L1cam,Sgk1	1.7122
GO:0045582	positive regulation of T cell differentiation	5	90	0.79	0.0195	10090.ENSMUSP00000023151,10090.ENSMUSP00000028881,10090.ENSMUSP00000046105,10090.ENSMUSP00000095171,10090.ENSMUSP00000132453	Bcl6,Il1b,H2-Aa,Cd74,Ccr2	1.70997
GO:0048856	anatomical structure development	63	4912	0.15	0.0198	10090.ENSMUSP00000000542,10090.ENSMUSP00000001279,10090.ENSMUSP00000001304,10090.ENSMUSP00000001327,10090.ENSMUSP00000006523,10090.ENSMUSP00000010904,10090.ENSMUSP00000011400,10090.ENSMUSP00000015889,10090.ENSMUSP00000017783,10090.ENSMUSP00000020974,10090.ENSMUSP00000022137,10090.ENSMUSP00000023151,10090.ENSMUSP00000023154,10090.ENSMUSP00000023312,10090.ENSMUSP00000024866,10090.ENSMUSP00000025257…	Acvrl1,Lsr,Ckb,Itgb7,Crip1,Phlda2,Adam19,Plekho1,Rab11fip4,Id2,Marveld2,Bcl6,Cldn1,Alcam,Xdh,Aif1,Csf1r,Apba1,Podxl,Slc45a3,Spta1,Olfm1,Gsn,Il1b,Cst3,Mycl,Tlr3,Anxa2,Gdpd5,Tgfbi,Irf8,H2-Ab1,Shtn1,Kremen2,Gpr183,Cxcr3,Lrrk2,Dsg2,Epcam,Cx3cr1,Ptpro,Itga1,Pirb,Fgfr1,Tlr9,Cd74,Plekhm3,Xlr3b,Tgm2,Fap,L1cam,Psap,Kdf1,Itgb4,Anpep,Plxdc1,Il18r1,Sgk1,Lgals3,Cdk6,Pid1,Gcnt4,Ccr2	1.70333
GO:0034123	positive regulation of toll-like receptor signaling pathway	3	24	1.14	0.0204	10090.ENSMUSP00000034056,10090.ENSMUSP00000060793,10090.ENSMUSP00000082207	Tlr3,Tlr1,Tlr9	1.69037
GO:0045620	negative regulation of lymphocyte differentiation	4	54	0.91	0.021	10090.ENSMUSP00000020974,10090.ENSMUSP00000023151,10090.ENSMUSP00000032573,10090.ENSMUSP00000095171	Id2,Bcl6,Pglyrp1,Cd74	1.67778
GO:2000401	regulation of lymphocyte migration	4	54	0.91	0.021	10090.ENSMUSP00000025257,10090.ENSMUSP00000047646,10090.ENSMUSP00000123853,10090.ENSMUSP00000132453	Aif1,Cxcl10,Gcsam,Ccr2	1.67778
GO:0009893	positive regulation of metabolic process	45	3215	0.19	0.0213	10090.ENSMUSP00000000542,10090.ENSMUSP00000004392,10090.ENSMUSP00000011400,10090.ENSMUSP00000019071,10090.ENSMUSP00000019266,10090.ENSMUSP00000020922,10090.ENSMUSP00000020974,10090.ENSMUSP00000021283,10090.ENSMUSP00000023147,10090.ENSMUSP00000023151,10090.ENSMUSP00000024810,10090.ENSMUSP00000024866,10090.ENSMUSP00000025257,10090.ENSMUSP00000025523,10090.ENSMUSP00000027695,10090.ENSMUSP00000028177…	Acvrl1,Irf5,Adam19,Ccl6,Ccl9,Trib2,Id2,Pik3r5,Ciita,Bcl6,Fgd2,Xdh,Aif1,Csf1r,Slc45a3,Olfm1,Gsn,Il1b,Cst3,Fgr,Tlr3,Anxa2,Irf8,Map3k9,Sgsm1,Gpr183,Cxcr3,Lrrk2,P2ry6,Tlr1,Epcam,Rnf144b,Itga1,Pirb,Cd6,Fgfr1,Tlr9,Cd74,Zxdb,Psap,Tmsb4x,Cdk6,Pid1,Prr5l,Ccr2	1.67162
GO:0002690	positive regulation of leukocyte chemotaxis	5	93	0.77	0.0217	10090.ENSMUSP00000025257,10090.ENSMUSP00000028881,10090.ENSMUSP00000047646,10090.ENSMUSP00000095171,10090.ENSMUSP00000132453	Aif1,Il1b,Cxcl10,Cd74,Ccr2	1.66354
GO:0045088	regulation of innate immune response	8	242	0.56	0.0221	10090.ENSMUSP00000030693,10090.ENSMUSP00000032573,10090.ENSMUSP00000034056,10090.ENSMUSP00000043101,10090.ENSMUSP00000043551,10090.ENSMUSP00000060793,10090.ENSMUSP00000082207,10090.ENSMUSP00000095171	Fgr,Pglyrp1,Tlr3,Tlr13,Cd226,Tlr1,Tlr9,Cd74	1.65561
GO:0050790	regulation of catalytic activity	32	2057	0.23	0.0221	10090.ENSMUSP00000019071,10090.ENSMUSP00000019266,10090.ENSMUSP00000020922,10090.ENSMUSP00000021283,10090.ENSMUSP00000023151,10090.ENSMUSP00000024810,10090.ENSMUSP00000024866,10090.ENSMUSP00000025523,10090.ENSMUSP00000028239,10090.ENSMUSP00000028881,10090.ENSMUSP00000028938,10090.ENSMUSP00000030693,10090.ENSMUSP00000033741,10090.ENSMUSP00000034375,10090.ENSMUSP00000034756,10090.ENSMUSP00000035662…	Ccl6,Ccl9,Trib2,Pik3r5,Bcl6,Fgd2,Xdh,Csf1r,Gsn,Il1b,Cst3,Fgr,Bgn,Dus2,Anxa2,Arap3,Map3k9,Sgsm1,Atp1b2,Lrrk2,Lrrc3,Tlr1,Alox5ap,Itga1,Fgfr1,Tlr9,Cst7,Tbc1d9,Cd74,Psap,Ms4a2,Serpinb10	1.65561
GO:0120192	tight junction assembly	3	25	1.12	0.0221	10090.ENSMUSP00000001279,10090.ENSMUSP00000022137,10090.ENSMUSP00000023154	Lsr,Marveld2,Cldn1	1.65561
GO:0006897	endocytosis	11	424	0.46	0.0223	10090.ENSMUSP00000001279,10090.ENSMUSP00000025257,10090.ENSMUSP00000028239,10090.ENSMUSP00000040245,10090.ENSMUSP00000052584,10090.ENSMUSP00000063804,10090.ENSMUSP00000079172,10090.ENSMUSP00000085394,10090.ENSMUSP00000099411,10090.ENSMUSP00000112539,10090.ENSMUSP00000132453	Lsr,Aif1,Gsn,Irf8,Lrrk2,Rab39,Cd6,Clec9a,Tgm2,Ildr1,Ccr2	1.6517
GO:0032272	negative regulation of protein polymerization	4	56	0.9	0.0229	10090.ENSMUSP00000002640,10090.ENSMUSP00000027817,10090.ENSMUSP00000028239,10090.ENSMUSP00000114074	Scin,Spta1,Gsn,Sgk1	1.64016
GO:0006875	cellular metal ion homeostasis	12	492	0.43	0.023	10090.ENSMUSP00000028881,10090.ENSMUSP00000029624,10090.ENSMUSP00000034214,10090.ENSMUSP00000047353,10090.ENSMUSP00000047646,10090.ENSMUSP00000048059,10090.ENSMUSP00000052444,10090.ENSMUSP00000061296,10090.ENSMUSP00000099411,10090.ENSMUSP00000114074,10090.ENSMUSP00000126914,10090.ENSMUSP00000132453	Il1b,Ccdc109b,Mt2,Atp1b2,Cxcl10,Gpr33,Cxcr3,P2ry10,Tgm2,Sgk1,Gpr35,Ccr2	1.63827
GO:0010941	regulation of cell death	27	1640	0.26	0.023	10090.ENSMUSP00000002640,10090.ENSMUSP00000004392,10090.ENSMUSP00000023151,10090.ENSMUSP00000024866,10090.ENSMUSP00000025257,10090.ENSMUSP00000025523,10090.ENSMUSP00000028239,10090.ENSMUSP00000028881,10090.ENSMUSP00000028938,10090.ENSMUSP00000034056,10090.ENSMUSP00000034375,10090.ENSMUSP00000038914,10090.ENSMUSP00000041819,10090.ENSMUSP00000052444,10090.ENSMUSP00000052584,10090.ENSMUSP00000061935…	Scin,Irf5,Bcl6,Xdh,Aif1,Csf1r,Gsn,Il1b,Cst3,Tlr3,Dus2,Kmo,Map3k9,Cxcr3,Lrrk2,Epcam,Cx3cr1,Rnf144b,Itga1,Fgfr1,Bmf,Cd74,Tgm2,Fap,Psap,Sgk1,Lgals3	1.63827
GO:0001525	angiogenesis	9	303	0.52	0.0232	10090.ENSMUSP00000000542,10090.ENSMUSP00000034756,10090.ENSMUSP00000037719,10090.ENSMUSP00000052444,10090.ENSMUSP00000081041,10090.ENSMUSP00000099793,10090.ENSMUSP00000103015,10090.ENSMUSP00000103191,10090.ENSMUSP00000132453	Acvrl1,Anxa2,Tgfbi,Cxcr3,Fgfr1,Fap,Anpep,Plxdc1,Ccr2	1.63451
GO:0002460	adaptive immune response based on somatic recombination of immune receptors built from immunoglobulin superfamily domains	6	141	0.67	0.0234	10090.ENSMUSP00000015581,10090.ENSMUSP00000023151,10090.ENSMUSP00000041008,10090.ENSMUSP00000077546,10090.ENSMUSP00000095171,10090.ENSMUSP00000103679	Gzmb,Bcl6,H2-Ab1,Pirb,Cd74,Il18r1	1.63078
GO:0042989	sequestering of actin monomers	2	6	1.57	0.0234	10090.ENSMUSP00000002640,10090.ENSMUSP00000028239	Scin,Gsn	1.63078
GO:2000556	positive regulation of T-helper 1 cell cytokine production	2	6	1.57	0.0234	10090.ENSMUSP00000028881,10090.ENSMUSP00000103679	Il1b,Il18r1	1.63078
GO:0008360	regulation of cell shape	6	142	0.67	0.0238	10090.ENSMUSP00000015889,10090.ENSMUSP00000025523,10090.ENSMUSP00000027817,10090.ENSMUSP00000030693,10090.ENSMUSP00000035662,10090.ENSMUSP00000036477	Plekho1,Csf1r,Spta1,Fgr,Arap3,Strip2	1.62342
GO:0002687	positive regulation of leukocyte migration	6	143	0.67	0.0245	10090.ENSMUSP00000025257,10090.ENSMUSP00000028881,10090.ENSMUSP00000047646,10090.ENSMUSP00000095171,10090.ENSMUSP00000114350,10090.ENSMUSP00000132453	Aif1,Il1b,Cxcl10,Cd74,Lgals3,Ccr2	1.61083
GO:0002831	regulation of response to biotic stimulus	9	308	0.51	0.0246	10090.ENSMUSP00000028881,10090.ENSMUSP00000030693,10090.ENSMUSP00000032573,10090.ENSMUSP00000034056,10090.ENSMUSP00000043101,10090.ENSMUSP00000043551,10090.ENSMUSP00000060793,10090.ENSMUSP00000082207,10090.ENSMUSP00000095171	Il1b,Fgr,Pglyrp1,Tlr3,Tlr13,Cd226,Tlr1,Tlr9,Cd74	1.60906
GO:0007043	cell-cell junction assembly	4	58	0.88	0.0246	10090.ENSMUSP00000001279,10090.ENSMUSP00000022137,10090.ENSMUSP00000023154,10090.ENSMUSP00000076364	Lsr,Marveld2,Cldn1,Ptpro	1.60906
GO:0033674	positive regulation of kinase activity	12	499	0.42	0.0246	10090.ENSMUSP00000021283,10090.ENSMUSP00000024810,10090.ENSMUSP00000025523,10090.ENSMUSP00000028881,10090.ENSMUSP00000030693,10090.ENSMUSP00000041819,10090.ENSMUSP00000052584,10090.ENSMUSP00000060793,10090.ENSMUSP00000077132,10090.ENSMUSP00000081041,10090.ENSMUSP00000082207,10090.ENSMUSP00000095171	Pik3r5,Fgd2,Csf1r,Il1b,Fgr,Map3k9,Lrrk2,Tlr1,Itga1,Fgfr1,Tlr9,Cd74	1.60906
GO:0042102	positive regulation of T cell proliferation	5	98	0.75	0.0248	10090.ENSMUSP00000025257,10090.ENSMUSP00000027817,10090.ENSMUSP00000028881,10090.ENSMUSP00000079172,10090.ENSMUSP00000132453	Aif1,Spta1,Il1b,Cd6,Ccr2	1.60555
GO:0051347	positive regulation of transferase activity	13	569	0.4	0.0251	10090.ENSMUSP00000020922,10090.ENSMUSP00000021283,10090.ENSMUSP00000024810,10090.ENSMUSP00000025523,10090.ENSMUSP00000028881,10090.ENSMUSP00000030693,10090.ENSMUSP00000041819,10090.ENSMUSP00000052584,10090.ENSMUSP00000060793,10090.ENSMUSP00000077132,10090.ENSMUSP00000081041,10090.ENSMUSP00000082207,10090.ENSMUSP00000095171	Trib2,Pik3r5,Fgd2,Csf1r,Il1b,Fgr,Map3k9,Lrrk2,Tlr1,Itga1,Fgfr1,Tlr9,Cd74	1.60033
GO:0071900	regulation of protein serine/threonine kinase activity	11	435	0.45	0.0251	10090.ENSMUSP00000020922,10090.ENSMUSP00000021283,10090.ENSMUSP00000024810,10090.ENSMUSP00000025523,10090.ENSMUSP00000028881,10090.ENSMUSP00000041819,10090.ENSMUSP00000052584,10090.ENSMUSP00000077132,10090.ENSMUSP00000081041,10090.ENSMUSP00000082207,10090.ENSMUSP00000095171	Trib2,Pik3r5,Fgd2,Csf1r,Il1b,Map3k9,Lrrk2,Itga1,Fgfr1,Tlr9,Cd74	1.60033
GO:0065009	regulation of molecular function	43	3081	0.19	0.0263	10090.ENSMUSP00000010904,10090.ENSMUSP00000019071,10090.ENSMUSP00000019266,10090.ENSMUSP00000020922,10090.ENSMUSP00000020974,10090.ENSMUSP00000021283,10090.ENSMUSP00000023151,10090.ENSMUSP00000024810,10090.ENSMUSP00000024866,10090.ENSMUSP00000025523,10090.ENSMUSP00000027817,10090.ENSMUSP00000028239,10090.ENSMUSP00000028881,10090.ENSMUSP00000028938,10090.ENSMUSP00000029624,10090.ENSMUSP00000030693…	Phlda2,Ccl6,Ccl9,Trib2,Id2,Pik3r5,Bcl6,Fgd2,Xdh,Csf1r,Spta1,Gsn,Il1b,Cst3,Ccdc109b,Fgr,Pglyrp1,Bgn,Tlr3,Dus2,Anxa2,Arap3,Map3k9,Sgsm1,Atp1b2,Cxcl10,Lrrk2,Lrrc3,Tlr1,Alox5ap,Itga1,Fgfr1,Tlr9,Cst7,Tbc1d9,Rasgrp4,Cd74,Psap,Il18r1,Lgals3,Gpr35,Ms4a2,Serpinb10	1.58004
GO:0034329	cell junction assembly	5	100	0.74	0.0265	10090.ENSMUSP00000001279,10090.ENSMUSP00000022137,10090.ENSMUSP00000023154,10090.ENSMUSP00000076364,10090.ENSMUSP00000102068	Lsr,Marveld2,Cldn1,Ptpro,Itgb4	1.57675
GO:0051046	regulation of secretion	16	789	0.35	0.0265	10090.ENSMUSP00000025523,10090.ENSMUSP00000028881,10090.ENSMUSP00000030693,10090.ENSMUSP00000038914,10090.ENSMUSP00000052584,10090.ENSMUSP00000060793,10090.ENSMUSP00000081041,10090.ENSMUSP00000082207,10090.ENSMUSP00000085394,10090.ENSMUSP00000090121,10090.ENSMUSP00000095171,10090.ENSMUSP00000103015,10090.ENSMUSP00000112539,10090.ENSMUSP00000114350,10090.ENSMUSP00000127373,10090.ENSMUSP00000132453	Csf1r,Il1b,Fgr,Kmo,Lrrk2,Tlr1,Fgfr1,Tlr9,Clec9a,AF251705,Cd74,Anpep,Ildr1,Lgals3,Ms4a2,Ccr2	1.57675
GO:0051179	localization	56	4315	0.16	0.0268	10090.ENSMUSP00000000542,10090.ENSMUSP00000001051,10090.ENSMUSP00000001279,10090.ENSMUSP00000001327,10090.ENSMUSP00000002640,10090.ENSMUSP00000015889,10090.ENSMUSP00000019071,10090.ENSMUSP00000019266,10090.ENSMUSP00000023151,10090.ENSMUSP00000023154,10090.ENSMUSP00000024866,10090.ENSMUSP00000025257,10090.ENSMUSP00000025830,10090.ENSMUSP00000026698,10090.ENSMUSP00000027695,10090.ENSMUSP00000028239…	Acvrl1,S100a6,Lsr,Itgb7,Scin,Plekho1,Ccl6,Ccl9,Bcl6,Cldn1,Xdh,Aif1,Apba1,Podxl,Slc45a3,Gsn,Il1b,Sla2,Ccdc109b,Slc46a3,Anxa2,Strip2,Irf8,Shtn1,Dpp4,Mfsd2b,Sgsm1,Atp1b2,Cxcl10,Gpr33,Amica1,Gpr183,Cxcr3,Lrrk2,P2ry6,Rab39,Cx3cr1,Ptpro,Itga1,Cd6,Fgfr1,Clec9a,Tbc1d9,Cd74,Tgm2,Fap,L1cam,Psap,Itgb4,Cd300lg,Ildr1,Lgals3,Gpr35,Ms4a2,Bscl2,Ccr2	1.57187
GO:0033005	positive regulation of mast cell activation	3	28	1.07	0.027	10090.ENSMUSP00000030693,10090.ENSMUSP00000043551,10090.ENSMUSP00000127373	Fgr,Cd226,Ms4a2	1.56864
GO:0002730	regulation of dendritic cell cytokine production	2	7	1.5	0.0278	10090.ENSMUSP00000034056,10090.ENSMUSP00000082207	Tlr3,Tlr9	1.55596
GO:0045359	positive regulation of interferon-beta biosynthetic process	2	7	1.5	0.0278	10090.ENSMUSP00000034056,10090.ENSMUSP00000082207	Tlr3,Tlr9	1.55596
GO:0045656	negative regulation of monocyte differentiation	2	7	1.5	0.0278	10090.ENSMUSP00000084672,10090.ENSMUSP00000126024	Zbtb46,Cdk6	1.55596
GO:0045919	positive regulation of cytolysis	2	7	1.5	0.0278	10090.ENSMUSP00000032573,10090.ENSMUSP00000107607	Pglyrp1,Cfh	1.55596
GO:0051094	positive regulation of developmental process	24	1423	0.27	0.0278	10090.ENSMUSP00000000542,10090.ENSMUSP00000002640,10090.ENSMUSP00000020974,10090.ENSMUSP00000022834,10090.ENSMUSP00000023151,10090.ENSMUSP00000025523,10090.ENSMUSP00000028177,10090.ENSMUSP00000028881,10090.ENSMUSP00000034056,10090.ENSMUSP00000036175,10090.ENSMUSP00000041378,10090.ENSMUSP00000046105,10090.ENSMUSP00000052444,10090.ENSMUSP00000063986,10090.ENSMUSP00000081041,10090.ENSMUSP00000084672…	Acvrl1,Scin,Id2,Cma1,Bcl6,Csf1r,Olfm1,Il1b,Tlr3,Gdpd5,Shtn1,H2-Aa,Cxcr3,Cx3cr1,Fgfr1,Zbtb46,Cd74,Xlr3b,L1cam,Kdf1,Tmsb4x,Sgk1,Lgals3,Ccr2	1.55596
GO:0002824	positive regulation of adaptive immune response based on somatic recombination of immune receptors built from immunoglobulin superfamily domains	5	102	0.73	0.0279	10090.ENSMUSP00000028881,10090.ENSMUSP00000041008,10090.ENSMUSP00000043551,10090.ENSMUSP00000103679,10090.ENSMUSP00000132453	Il1b,H2-Ab1,Cd226,Il18r1,Ccr2	1.5544
GO:0031325	positive regulation of cellular metabolic process	42	3004	0.19	0.0279	10090.ENSMUSP00000000542,10090.ENSMUSP00000004392,10090.ENSMUSP00000019071,10090.ENSMUSP00000019266,10090.ENSMUSP00000020922,10090.ENSMUSP00000020974,10090.ENSMUSP00000021283,10090.ENSMUSP00000023147,10090.ENSMUSP00000023151,10090.ENSMUSP00000024810,10090.ENSMUSP00000024866,10090.ENSMUSP00000025257,10090.ENSMUSP00000025523,10090.ENSMUSP00000027695,10090.ENSMUSP00000028239,10090.ENSMUSP00000028881…	Acvrl1,Irf5,Ccl6,Ccl9,Trib2,Id2,Pik3r5,Ciita,Bcl6,Fgd2,Xdh,Aif1,Csf1r,Slc45a3,Gsn,Il1b,Cst3,Fgr,Tlr3,Anxa2,Irf8,Map3k9,Sgsm1,Gpr183,Cxcr3,Lrrk2,P2ry6,Tlr1,Epcam,Rnf144b,Itga1,Pirb,Cd6,Fgfr1,Tlr9,Cd74,Zxdb,Psap,Tmsb4x,Pid1,Prr5l,Ccr2	1.5544
GO:0045596	negative regulation of cell differentiation	15	724	0.36	0.0284	10090.ENSMUSP00000000542,10090.ENSMUSP00000019266,10090.ENSMUSP00000020922,10090.ENSMUSP00000020974,10090.ENSMUSP00000023151,10090.ENSMUSP00000024866,10090.ENSMUSP00000028177,10090.ENSMUSP00000028881,10090.ENSMUSP00000032573,10090.ENSMUSP00000047646,10090.ENSMUSP00000052584,10090.ENSMUSP00000081041,10090.ENSMUSP00000084672,10090.ENSMUSP00000095171,10090.ENSMUSP00000126024	Acvrl1,Ccl9,Trib2,Id2,Bcl6,Xdh,Olfm1,Il1b,Pglyrp1,Cxcl10,Lrrk2,Fgfr1,Zbtb46,Cd74,Cdk6	1.54668
GO:0007160	cell-matrix adhesion	5	103	0.73	0.0289	10090.ENSMUSP00000001327,10090.ENSMUSP00000002885,10090.ENSMUSP00000077132,10090.ENSMUSP00000099935,10090.ENSMUSP00000102068	Itgb7,Epdr1,Itga1,L1cam,Itgb4	1.5391
GO:0048513	animal organ development	42	3012	0.19	0.0289	10090.ENSMUSP00000000542,10090.ENSMUSP00000001279,10090.ENSMUSP00000001304,10090.ENSMUSP00000006523,10090.ENSMUSP00000010904,10090.ENSMUSP00000011400,10090.ENSMUSP00000017783,10090.ENSMUSP00000020974,10090.ENSMUSP00000023151,10090.ENSMUSP00000023154,10090.ENSMUSP00000024866,10090.ENSMUSP00000025257,10090.ENSMUSP00000025523,10090.ENSMUSP00000026698,10090.ENSMUSP00000027817,10090.ENSMUSP00000028177…	Acvrl1,Lsr,Ckb,Crip1,Phlda2,Adam19,Rab11fip4,Id2,Bcl6,Cldn1,Xdh,Aif1,Csf1r,Podxl,Spta1,Olfm1,Cst3,Tlr3,Anxa2,Gdpd5,Tgfbi,Irf8,H2-Ab1,Gpr183,Lrrk2,Dsg2,Epcam,Cx3cr1,Ptpro,Pirb,Fgfr1,Tlr9,Cd74,Tgm2,Psap,Kdf1,Itgb4,Plxdc1,Il18r1,Cdk6,Gcnt4,Ccr2	1.5391
GO:0070374	positive regulation of ERK1 and ERK2 cascade	7	204	0.58	0.0297	10090.ENSMUSP00000019071,10090.ENSMUSP00000019266,10090.ENSMUSP00000025523,10090.ENSMUSP00000028881,10090.ENSMUSP00000052404,10090.ENSMUSP00000055697,10090.ENSMUSP00000095171	Ccl6,Ccl9,Csf1r,Il1b,Gpr183,P2ry6,Cd74	1.52724
GO:0098657	import into cell	12	516	0.41	0.0298	10090.ENSMUSP00000001279,10090.ENSMUSP00000025257,10090.ENSMUSP00000028239,10090.ENSMUSP00000040245,10090.ENSMUSP00000047353,10090.ENSMUSP00000052584,10090.ENSMUSP00000063804,10090.ENSMUSP00000079172,10090.ENSMUSP00000085394,10090.ENSMUSP00000099411,10090.ENSMUSP00000112539,10090.ENSMUSP00000132453	Lsr,Aif1,Gsn,Irf8,Atp1b2,Lrrk2,Rab39,Cd6,Clec9a,Tgm2,Ildr1,Ccr2	1.52578
GO:0071222	cellular response to lipopolysaccharide	6	152	0.64	0.03	10090.ENSMUSP00000028881,10090.ENSMUSP00000040245,10090.ENSMUSP00000047646,10090.ENSMUSP00000063986,10090.ENSMUSP00000079172,10090.ENSMUSP00000082207	Il1b,Irf8,Cxcl10,Cx3cr1,Cd6,Tlr9	1.52288
GO:0002828	regulation of type 2 immune response	3	30	1.04	0.0308	10090.ENSMUSP00000023151,10090.ENSMUSP00000095171,10090.ENSMUSP00000132453	Bcl6,Cd74,Ccr2	1.51145
GO:0051693	actin filament capping	3	30	1.04	0.0308	10090.ENSMUSP00000002640,10090.ENSMUSP00000027817,10090.ENSMUSP00000028239	Scin,Spta1,Gsn	1.51145
GO:0051014	actin filament severing	2	8	1.44	0.0331	10090.ENSMUSP00000002640,10090.ENSMUSP00000028239	Scin,Gsn	1.48017
GO:2000172	regulation of branching morphogenesis of a nerve	2	8	1.44	0.0331	10090.ENSMUSP00000028881,10090.ENSMUSP00000052584	Il1b,Lrrk2	1.48017
GO:0032874	positive regulation of stress-activated MAPK cascade	6	157	0.62	0.0344	10090.ENSMUSP00000024810,10090.ENSMUSP00000024866,10090.ENSMUSP00000028881,10090.ENSMUSP00000034056,10090.ENSMUSP00000041819,10090.ENSMUSP00000082207	Fgd2,Xdh,Il1b,Tlr3,Map3k9,Tlr9	1.46344
GO:0051173	positive regulation of nitrogen compound metabolic process	40	2866	0.19	0.0353	10090.ENSMUSP00000000542,10090.ENSMUSP00000004392,10090.ENSMUSP00000019071,10090.ENSMUSP00000019266,10090.ENSMUSP00000020922,10090.ENSMUSP00000020974,10090.ENSMUSP00000021283,10090.ENSMUSP00000023147,10090.ENSMUSP00000023151,10090.ENSMUSP00000024810,10090.ENSMUSP00000024866,10090.ENSMUSP00000025257,10090.ENSMUSP00000025523,10090.ENSMUSP00000028239,10090.ENSMUSP00000028881,10090.ENSMUSP00000028938…	Acvrl1,Irf5,Ccl6,Ccl9,Trib2,Id2,Pik3r5,Ciita,Bcl6,Fgd2,Xdh,Aif1,Csf1r,Gsn,Il1b,Cst3,Tlr3,Anxa2,Irf8,Map3k9,Sgsm1,Gpr183,Cxcr3,Lrrk2,P2ry6,Tlr1,Epcam,Rnf144b,Itga1,Pirb,Cd6,Fgfr1,Tlr9,Cd74,Zxdb,Psap,Tmsb4x,Pid1,Prr5l,Ccr2	1.45223
GO:0030097	hemopoiesis	13	600	0.38	0.0355	10090.ENSMUSP00000020974,10090.ENSMUSP00000023151,10090.ENSMUSP00000025523,10090.ENSMUSP00000027817,10090.ENSMUSP00000034756,10090.ENSMUSP00000040245,10090.ENSMUSP00000041008,10090.ENSMUSP00000052404,10090.ENSMUSP00000077546,10090.ENSMUSP00000095171,10090.ENSMUSP00000103679,10090.ENSMUSP00000126024,10090.ENSMUSP00000132453	Id2,Bcl6,Csf1r,Spta1,Anxa2,Irf8,H2-Ab1,Gpr183,Pirb,Cd74,Il18r1,Cdk6,Ccr2	1.44977
GO:0043065	positive regulation of apoptotic process	13	601	0.38	0.0356	10090.ENSMUSP00000002640,10090.ENSMUSP00000004392,10090.ENSMUSP00000023151,10090.ENSMUSP00000024866,10090.ENSMUSP00000028239,10090.ENSMUSP00000028881,10090.ENSMUSP00000034056,10090.ENSMUSP00000041819,10090.ENSMUSP00000052444,10090.ENSMUSP00000077132,10090.ENSMUSP00000087686,10090.ENSMUSP00000099411,10090.ENSMUSP00000099793	Scin,Irf5,Bcl6,Xdh,Gsn,Il1b,Tlr3,Map3k9,Cxcr3,Itga1,Bmf,Tgm2,Fap	1.44855
GO:0045860	positive regulation of protein kinase activity	11	462	0.42	0.0356	10090.ENSMUSP00000021283,10090.ENSMUSP00000024810,10090.ENSMUSP00000025523,10090.ENSMUSP00000028881,10090.ENSMUSP00000041819,10090.ENSMUSP00000052584,10090.ENSMUSP00000060793,10090.ENSMUSP00000077132,10090.ENSMUSP00000081041,10090.ENSMUSP00000082207,10090.ENSMUSP00000095171	Pik3r5,Fgd2,Csf1r,Il1b,Map3k9,Lrrk2,Tlr1,Itga1,Fgfr1,Tlr9,Cd74	1.44855
GO:0050869	negative regulation of B cell activation	3	32	1.01	0.0356	10090.ENSMUSP00000020974,10090.ENSMUSP00000023151,10090.ENSMUSP00000099866	Id2,Bcl6,Btla	1.44855
GO:2000406	positive regulation of T cell migration	3	32	1.01	0.0356	10090.ENSMUSP00000025257,10090.ENSMUSP00000047646,10090.ENSMUSP00000132453	Aif1,Cxcl10,Ccr2	1.44855
GO:2000181	negative regulation of blood vessel morphogenesis	5	110	0.7	0.0358	10090.ENSMUSP00000024866,10090.ENSMUSP00000047646,10090.ENSMUSP00000052444,10090.ENSMUSP00000063986,10090.ENSMUSP00000132453	Xdh,Cxcl10,Cxcr3,Cx3cr1,Ccr2	1.44612
GO:0071396	cellular response to lipid	11	464	0.42	0.0365	10090.ENSMUSP00000023154,10090.ENSMUSP00000028881,10090.ENSMUSP00000040245,10090.ENSMUSP00000047646,10090.ENSMUSP00000055697,10090.ENSMUSP00000063986,10090.ENSMUSP00000079172,10090.ENSMUSP00000080998,10090.ENSMUSP00000082207,10090.ENSMUSP00000114074,10090.ENSMUSP00000127716	Cldn1,Il1b,Irf8,Cxcl10,P2ry6,Cx3cr1,Cd6,mt-Nd3,Tlr9,Sgk1,Pid1	1.43771
GO:0000187	activation of MAPK activity	5	111	0.7	0.0369	10090.ENSMUSP00000028881,10090.ENSMUSP00000041819,10090.ENSMUSP00000052584,10090.ENSMUSP00000077132,10090.ENSMUSP00000095171	Il1b,Map3k9,Lrrk2,Itga1,Cd74	1.43297
GO:0032501	multicellular organismal process	71	5888	0.12	0.037	10090.ENSMUSP00000000542,10090.ENSMUSP00000001279,10090.ENSMUSP00000001304,10090.ENSMUSP00000001921,10090.ENSMUSP00000006523,10090.ENSMUSP00000010904,10090.ENSMUSP00000011400,10090.ENSMUSP00000017783,10090.ENSMUSP00000020779,10090.ENSMUSP00000020974,10090.ENSMUSP00000022137,10090.ENSMUSP00000022834,10090.ENSMUSP00000023151,10090.ENSMUSP00000023154,10090.ENSMUSP00000023312,10090.ENSMUSP00000024866…	Acvrl1,Lsr,Ckb,Cpa3,Crip1,Phlda2,Adam19,Rab11fip4,Mpo,Id2,Marveld2,Cma1,Bcl6,Cldn1,Alcam,Xdh,Aif1,Csf1r,Apba1,Podxl,Slc45a3,Spta1,Olfm1,Gsn,Il1b,Cst3,Mycl,Bgn,Tlr3,Anxa2,Gdpd5,Tgfbi,Irf8,H2-Ab1,Shtn1,Cd226,Dpp4,Kremen2,F13a1,Gpr183,Cxcr3,Lrrk2,Dsg2,Gprc5c,Epcam,Cx3cr1,Alox5ap,Synm,Ptpro,Itga1,Pirb,Fgfr1,Tlr9,Cd74,Xlr3b,Tgm2,Fap,L1cam,Psap,Kdf1,Itgb4,Anpep,Plxdc1,Il18r1,Tmsb4x,Sgk1,Lgals3,Cdk6,Ms4…	1.4318
GO:0045123	cellular extravasation	3	33	1	0.0377	10090.ENSMUSP00000001327,10090.ENSMUSP00000052033,10090.ENSMUSP00000077132	Itgb7,Amica1,Itga1	1.42366
GO:0051482	positive regulation of cytosolic calcium ion concentration involved in phospholipase C-activating G protein-coupled signaling pathway	3	33	1	0.0377	10090.ENSMUSP00000061296,10090.ENSMUSP00000099411,10090.ENSMUSP00000126914	P2ry10,Tgm2,Gpr35	1.42366
GO:0002064	epithelial cell development	7	216	0.55	0.0378	10090.ENSMUSP00000022137,10090.ENSMUSP00000023154,10090.ENSMUSP00000026698,10090.ENSMUSP00000028938,10090.ENSMUSP00000081041,10090.ENSMUSP00000101521,10090.ENSMUSP00000126024	Marveld2,Cldn1,Podxl,Cst3,Fgfr1,Kdf1,Cdk6	1.42251
GO:0007275	multicellular organism development	58	4603	0.14	0.0381	10090.ENSMUSP00000000542,10090.ENSMUSP00000001279,10090.ENSMUSP00000001304,10090.ENSMUSP00000006523,10090.ENSMUSP00000010904,10090.ENSMUSP00000011400,10090.ENSMUSP00000017783,10090.ENSMUSP00000020974,10090.ENSMUSP00000023151,10090.ENSMUSP00000023154,10090.ENSMUSP00000023312,10090.ENSMUSP00000024866,10090.ENSMUSP00000025257,10090.ENSMUSP00000025523,10090.ENSMUSP00000025830,10090.ENSMUSP00000026698…	Acvrl1,Lsr,Ckb,Crip1,Phlda2,Adam19,Rab11fip4,Id2,Bcl6,Cldn1,Alcam,Xdh,Aif1,Csf1r,Apba1,Podxl,Slc45a3,Spta1,Olfm1,Gsn,Il1b,Cst3,Mycl,Tlr3,Anxa2,Gdpd5,Tgfbi,Irf8,H2-Ab1,Shtn1,Kremen2,Gpr183,Cxcr3,Lrrk2,Dsg2,Epcam,Cx3cr1,Ptpro,Itga1,Pirb,Fgfr1,Tlr9,Cd74,Xlr3b,Tgm2,Fap,L1cam,Psap,Kdf1,Itgb4,Anpep,Plxdc1,Il18r1,Sgk1,Lgals3,Cdk6,Gcnt4,Ccr2	1.41908
GO:0022028	tangential migration from the subventricular zone to the olfactory bulb	2	9	1.39	0.0381	10090.ENSMUSP00000052584,10090.ENSMUSP00000081041	Lrrk2,Fgfr1	1.41908
GO:0033632	regulation of cell-cell adhesion mediated by integrin	2	9	1.39	0.0381	10090.ENSMUSP00000026698,10090.ENSMUSP00000044050	Podxl,Dpp4	1.41908
GO:0045080	positive regulation of chemokine biosynthetic process	2	9	1.39	0.0381	10090.ENSMUSP00000028881,10090.ENSMUSP00000034056	Il1b,Tlr3	1.41908
GO:0070673	response to interleukin-18	2	9	1.39	0.0381	10090.ENSMUSP00000023154,10090.ENSMUSP00000103679	Cldn1,Il18r1	1.41908
GO:2000047	regulation of cell-cell adhesion mediated by cadherin	2	9	1.39	0.0381	10090.ENSMUSP00000011400,10090.ENSMUSP00000061935	Adam19,Epcam	1.41908
GO:0032990	cell part morphogenesis	11	470	0.41	0.0386	10090.ENSMUSP00000015889,10090.ENSMUSP00000023312,10090.ENSMUSP00000025523,10090.ENSMUSP00000041378,10090.ENSMUSP00000052584,10090.ENSMUSP00000076364,10090.ENSMUSP00000077132,10090.ENSMUSP00000082207,10090.ENSMUSP00000099935,10090.ENSMUSP00000114074,10090.ENSMUSP00000127716	Plekho1,Alcam,Csf1r,Shtn1,Lrrk2,Ptpro,Itga1,Tlr9,L1cam,Sgk1,Pid1	1.41341
GO:0051050	positive regulation of transport	18	987	0.3	0.0386	10090.ENSMUSP00000025523,10090.ENSMUSP00000028881,10090.ENSMUSP00000030693,10090.ENSMUSP00000034756,10090.ENSMUSP00000038914,10090.ENSMUSP00000047353,10090.ENSMUSP00000047646,10090.ENSMUSP00000052444,10090.ENSMUSP00000052584,10090.ENSMUSP00000060793,10090.ENSMUSP00000081041,10090.ENSMUSP00000085394,10090.ENSMUSP00000090121,10090.ENSMUSP00000112539,10090.ENSMUSP00000114074,10090.ENSMUSP00000114350…	Csf1r,Il1b,Fgr,Anxa2,Kmo,Atp1b2,Cxcl10,Cxcr3,Lrrk2,Tlr1,Fgfr1,Clec9a,AF251705,Ildr1,Sgk1,Lgals3,Ms4a2,Prr5l	1.41341
GO:0009968	negative regulation of signal transduction	20	1147	0.28	0.0387	10090.ENSMUSP00000023151,10090.ENSMUSP00000024866,10090.ENSMUSP00000028881,10090.ENSMUSP00000029164,10090.ENSMUSP00000033741,10090.ENSMUSP00000035662,10090.ENSMUSP00000036175,10090.ENSMUSP00000052584,10090.ENSMUSP00000059570,10090.ENSMUSP00000060040,10090.ENSMUSP00000063986,10090.ENSMUSP00000076364,10090.ENSMUSP00000077132,10090.ENSMUSP00000082207,10090.ENSMUSP00000086485,10090.ENSMUSP00000087686…	Bcl6,Xdh,Il1b,Sla2,Bgn,Arap3,Gdpd5,Lrrk2,Lrrc3,Zfp366,Cx3cr1,Ptpro,Itga1,Tlr9,Pde10a,Bmf,Cd74,Lgals3,Pid1,Prr5l	1.41229
GO:0007229	integrin-mediated signaling pathway	4	70	0.8	0.0396	10090.ENSMUSP00000001327,10090.ENSMUSP00000030693,10090.ENSMUSP00000077132,10090.ENSMUSP00000102068	Itgb7,Fgr,Itga1,Itgb4	1.4023
GO:0043123	positive regulation of I-kappaB kinase/NF-kappaB signaling	5	115	0.68	0.0409	10090.ENSMUSP00000028881,10090.ENSMUSP00000034056,10090.ENSMUSP00000082207,10090.ENSMUSP00000095171,10090.ENSMUSP00000099411	Il1b,Tlr3,Tlr9,Cd74,Tgm2	1.38828
GO:0009653	anatomical structure morphogenesis	31	2089	0.21	0.0411	10090.ENSMUSP00000000542,10090.ENSMUSP00000001327,10090.ENSMUSP00000006523,10090.ENSMUSP00000010904,10090.ENSMUSP00000015889,10090.ENSMUSP00000020974,10090.ENSMUSP00000023151,10090.ENSMUSP00000023312,10090.ENSMUSP00000025523,10090.ENSMUSP00000026698,10090.ENSMUSP00000028177,10090.ENSMUSP00000034756,10090.ENSMUSP00000037719,10090.ENSMUSP00000041378,10090.ENSMUSP00000052444,10090.ENSMUSP00000052584…	Acvrl1,Itgb7,Crip1,Phlda2,Plekho1,Id2,Bcl6,Alcam,Csf1r,Podxl,Olfm1,Anxa2,Tgfbi,Shtn1,Cxcr3,Lrrk2,Ptpro,Itga1,Fgfr1,Tlr9,Tgm2,Fap,L1cam,Kdf1,Itgb4,Anpep,Plxdc1,Sgk1,Pid1,Gcnt4,Ccr2	1.38616
GO:0072503	cellular divalent inorganic cation homeostasis	10	408	0.43	0.0414	10090.ENSMUSP00000028881,10090.ENSMUSP00000029624,10090.ENSMUSP00000034214,10090.ENSMUSP00000047646,10090.ENSMUSP00000048059,10090.ENSMUSP00000052444,10090.ENSMUSP00000061296,10090.ENSMUSP00000099411,10090.ENSMUSP00000126914,10090.ENSMUSP00000132453	Il1b,Ccdc109b,Mt2,Cxcl10,Gpr33,Cxcr3,P2ry10,Tgm2,Gpr35,Ccr2	1.383
GO:0010038	response to metal ion	9	344	0.46	0.042	10090.ENSMUSP00000006523,10090.ENSMUSP00000020974,10090.ENSMUSP00000023154,10090.ENSMUSP00000024866,10090.ENSMUSP00000028239,10090.ENSMUSP00000034214,10090.ENSMUSP00000052584,10090.ENSMUSP00000071130,10090.ENSMUSP00000082207	Crip1,Id2,Cldn1,Xdh,Gsn,Mt2,Lrrk2,Alox5ap,Tlr9	1.37675
GO:0032735	positive regulation of interleukin-12 production	3	35	0.98	0.042	10090.ENSMUSP00000034056,10090.ENSMUSP00000040245,10090.ENSMUSP00000082207	Tlr3,Irf8,Tlr9	1.37675
GO:0045601	regulation of endothelial cell differentiation	3	35	0.98	0.042	10090.ENSMUSP00000000542,10090.ENSMUSP00000024866,10090.ENSMUSP00000028881	Acvrl1,Xdh,Il1b	1.37675
GO:0032725	positive regulation of granulocyte macrophage colony-stimulating factor production	2	10	1.34	0.0434	10090.ENSMUSP00000028881,10090.ENSMUSP00000082207	Il1b,Tlr9	1.36251
GO:0042118	endothelial cell activation	2	10	1.34	0.0434	10090.ENSMUSP00000000542,10090.ENSMUSP00000047646	Acvrl1,Cxcl10	1.36251
GO:0042592	homeostatic process	24	1494	0.25	0.0434	10090.ENSMUSP00000001304,10090.ENSMUSP00000020974,10090.ENSMUSP00000023151,10090.ENSMUSP00000023154,10090.ENSMUSP00000027817,10090.ENSMUSP00000028881,10090.ENSMUSP00000029624,10090.ENSMUSP00000034214,10090.ENSMUSP00000047353,10090.ENSMUSP00000047646,10090.ENSMUSP00000048059,10090.ENSMUSP00000052404,10090.ENSMUSP00000052444,10090.ENSMUSP00000052584,10090.ENSMUSP00000061296,10090.ENSMUSP00000063804…	Ckb,Id2,Bcl6,Cldn1,Spta1,Il1b,Ccdc109b,Mt2,Atp1b2,Cxcl10,Gpr33,Gpr183,Cxcr3,Lrrk2,P2ry10,Rab39,Pirb,Tlr9,Tgm2,Kdf1,Sgk1,Gpr35,Gcnt4,Ccr2	1.36251
GO:0043067	regulation of programmed cell death	24	1495	0.25	0.0434	10090.ENSMUSP00000002640,10090.ENSMUSP00000004392,10090.ENSMUSP00000023151,10090.ENSMUSP00000024866,10090.ENSMUSP00000025257,10090.ENSMUSP00000025523,10090.ENSMUSP00000028239,10090.ENSMUSP00000028881,10090.ENSMUSP00000028938,10090.ENSMUSP00000034056,10090.ENSMUSP00000041819,10090.ENSMUSP00000052444,10090.ENSMUSP00000052584,10090.ENSMUSP00000061935,10090.ENSMUSP00000063986,10090.ENSMUSP00000071017…	Scin,Irf5,Bcl6,Xdh,Aif1,Csf1r,Gsn,Il1b,Cst3,Tlr3,Map3k9,Cxcr3,Lrrk2,Epcam,Cx3cr1,Rnf144b,Itga1,Fgfr1,Bmf,Cd74,Tgm2,Fap,Sgk1,Lgals3	1.36251
GO:0045410	positive regulation of interleukin-6 biosynthetic process	2	10	1.34	0.0434	10090.ENSMUSP00000028881,10090.ENSMUSP00000060793	Il1b,Tlr1	1.36251
GO:0045602	negative regulation of endothelial cell differentiation	2	10	1.34	0.0434	10090.ENSMUSP00000000542,10090.ENSMUSP00000024866	Acvrl1,Xdh	1.36251
GO:0043507	positive regulation of JUN kinase activity	4	73	0.78	0.0438	10090.ENSMUSP00000024810,10090.ENSMUSP00000028881,10090.ENSMUSP00000041819,10090.ENSMUSP00000082207	Fgd2,Il1b,Map3k9,Tlr9	1.35853
GO:0018149	peptide cross-linking	3	37	0.95	0.0467	10090.ENSMUSP00000033741,10090.ENSMUSP00000048667,10090.ENSMUSP00000099411	Bgn,F13a1,Tgm2	1.33068
GO:0030099	myeloid cell differentiation	7	229	0.53	0.0472	10090.ENSMUSP00000020974,10090.ENSMUSP00000023151,10090.ENSMUSP00000025523,10090.ENSMUSP00000034756,10090.ENSMUSP00000040245,10090.ENSMUSP00000052404,10090.ENSMUSP00000077546	Id2,Bcl6,Csf1r,Anxa2,Irf8,Gpr183,Pirb	1.32606
GO:0042742	defense response to bacterium	7	229	0.53	0.0472	10090.ENSMUSP00000020779,10090.ENSMUSP00000030693,10090.ENSMUSP00000032573,10090.ENSMUSP00000040245,10090.ENSMUSP00000060793,10090.ENSMUSP00000082207,10090.ENSMUSP00000093613	Mpo,Fgr,Pglyrp1,Irf8,Tlr1,Tlr9,Rnase6	1.32606
GO:0002705	positive regulation of leukocyte mediated immunity	5	121	0.66	0.0474	10090.ENSMUSP00000028881,10090.ENSMUSP00000030693,10090.ENSMUSP00000043551,10090.ENSMUSP00000103679,10090.ENSMUSP00000127373	Il1b,Fgr,Cd226,Il18r1,Ms4a2	1.32422
GO:0070372	regulation of ERK1 and ERK2 cascade	8	290	0.48	0.0475	10090.ENSMUSP00000019071,10090.ENSMUSP00000019266,10090.ENSMUSP00000025523,10090.ENSMUSP00000028881,10090.ENSMUSP00000052404,10090.ENSMUSP00000055697,10090.ENSMUSP00000095171,10090.ENSMUSP00000099935	Ccl6,Ccl9,Csf1r,Il1b,Gpr183,P2ry6,Cd74,L1cam	1.32331
GO:0035023	regulation of Rho protein signal transduction	5	122	0.65	0.0488	10090.ENSMUSP00000023151,10090.ENSMUSP00000024810,10090.ENSMUSP00000035662,10090.ENSMUSP00000061296,10090.ENSMUSP00000126914	Bcl6,Fgd2,Arap3,P2ry10,Gpr35	1.31158

## Sheet: F-GO_MF_Zeb2
#term ID	term description	observed gene count	background gene count	strength	false discovery rate	matching proteins in your network (IDs)	matching proteins in your network (labels)	neg_log10_FDR
GO:0005515	protein binding	94	6456	0.21	5.48e-05	10090.ENSMUSP00000000542,10090.ENSMUSP00000001051,10090.ENSMUSP00000001304,10090.ENSMUSP00000001327,10090.ENSMUSP00000002640,10090.ENSMUSP00000003512,10090.ENSMUSP00000004392,10090.ENSMUSP00000009340,10090.ENSMUSP00000011400,10090.ENSMUSP00000017783,10090.ENSMUSP00000018963,10090.ENSMUSP00000019071,10090.ENSMUSP00000019266,10090.ENSMUSP00000020922,10090.ENSMUSP00000020974,10090.ENSMUSP00000023095…	Acvrl1,S100a6,Ckb,Itgb7,Scin,Fcgrt,Irf5,Mnda,Adam19,Rab11fip4,Lsp1,Ccl6,Ccl9,Trib2,Id2,Sept3,Ciita,Bcl6,Cldn1,Alcam,Fgd2,Xdh,Aif1,Csf1r,Apba1,Spta1,Gsn,Il1b,Cst3,Sla2,Mycl,Fgr,Cdk14,Pglyrp1,Tlr3,Il10ra,Anxa2,Tgfbi,H2-Ab1,Shtn1,Tlr13,Cd226,Dpp4,March1,H2-Aa,Sgsm1,Atp1b2,Cxcl10,Amica1,Cxcr3,Lrrk2,Dsg2,Zfp366,Tlr1,Gprc5c,Epcam,Ifi205,Cx3cr1,Gramd3,Rnf144b,Alox5ap,Ctse,Synm,Ptpro,Itga1,Pirb,Cd6,Fgfr1…	4.26122
GO:0044877	protein-containing complex binding	29	1094	0.47	7.64e-05	10090.ENSMUSP00000000542,10090.ENSMUSP00000001279,10090.ENSMUSP00000002640,10090.ENSMUSP00000003512,10090.ENSMUSP00000021283,10090.ENSMUSP00000023147,10090.ENSMUSP00000025257,10090.ENSMUSP00000025830,10090.ENSMUSP00000028239,10090.ENSMUSP00000028881,10090.ENSMUSP00000030693,10090.ENSMUSP00000037719,10090.ENSMUSP00000041378,10090.ENSMUSP00000043551,10090.ENSMUSP00000044050,10090.ENSMUSP00000052033…	Acvrl1,Lsr,Scin,Fcgrt,Pik3r5,Ciita,Aif1,Apba1,Gsn,Il1b,Fgr,Tgfbi,Shtn1,Cd226,Dpp4,Amica1,Lrrk2,Epcam,Synm,Itga1,Pirb,Fgfr1,Cd74,Fap,L1cam,Cd300lg,H2-DMb1,Lgals3,Ms4a2	4.11691
GO:0004896	cytokine receptor activity	8	88	1	0.00035	10090.ENSMUSP00000033418,10090.ENSMUSP00000034594,10090.ENSMUSP00000052444,10090.ENSMUSP00000063986,10090.ENSMUSP00000095171,10090.ENSMUSP00000103679,10090.ENSMUSP00000126914,10090.ENSMUSP00000132453	Il13ra1,Il10ra,Cxcr3,Cx3cr1,Cd74,Il18r1,Gpr35,Ccr2	3.45593
GO:0005488	binding	131	10884	0.12	0.00035	10090.ENSMUSP00000000542,10090.ENSMUSP00000001051,10090.ENSMUSP00000001279,10090.ENSMUSP00000001304,10090.ENSMUSP00000001327,10090.ENSMUSP00000001921,10090.ENSMUSP00000002640,10090.ENSMUSP00000002885,10090.ENSMUSP00000003512,10090.ENSMUSP00000004392,10090.ENSMUSP00000005611,10090.ENSMUSP00000006523,10090.ENSMUSP00000009340,10090.ENSMUSP00000011400,10090.ENSMUSP00000017288,10090.ENSMUSP00000017783…	Acvrl1,S100a6,Lsr,Ckb,Itgb7,Cpa3,Scin,Epdr1,Fcgrt,Irf5,Myl10,Crip1,Mnda,Adam19,Rnd3,Rab11fip4,Lsp1,Ccl6,Ccl9,Mpo,Trib2,Id2,Pik3r5,Cma1,Sept3,Ciita,Bcl6,Cldn1,Alcam,Fgd2,Xdh,Aif1,Csf1r,Apba1,Cyp27a1,Spta1,Olfm1,Gsn,Il1b,Cst3,Sla2,Mycl,Fgr,Cdk14,Ptms,Pglyrp1,Bgn,Tlr3,Mt2,Dus2,Il10ra,Anxa2,Arap3,Tgfbi,Kmo,Irf8,H2-Ab1,Cyp2s1,Shtn1,Map3k9,Tlr13,Cd226,Dpp4,March1,H2-Aa,Sgsm1,Clec1a,Atp1b2,Cxcl10,Metap1…	3.45593
GO:0060089	molecular transducer activity	27	1071	0.44	0.00035	10090.ENSMUSP00000000542,10090.ENSMUSP00000001327,10090.ENSMUSP00000003512,10090.ENSMUSP00000025523,10090.ENSMUSP00000030763,10090.ENSMUSP00000032573,10090.ENSMUSP00000033418,10090.ENSMUSP00000034056,10090.ENSMUSP00000034594,10090.ENSMUSP00000048059,10090.ENSMUSP00000052404,10090.ENSMUSP00000052444,10090.ENSMUSP00000055697,10090.ENSMUSP00000060793,10090.ENSMUSP00000061296,10090.ENSMUSP00000061760…	Acvrl1,Itgb7,Fcgrt,Csf1r,Cdk14,Pglyrp1,Il13ra1,Tlr3,Il10ra,Gpr33,Gpr183,Cxcr3,P2ry6,Tlr1,P2ry10,Gprc5c,Cx3cr1,Gpr141,Fgfr1,Tlr9,Cd74,Btla,Il18r1,Lgals3,Cdk6,Gpr35,Ccr2	3.45593
GO:0050839	cell adhesion molecule binding	11	207	0.77	0.0004	10090.ENSMUSP00000001327,10090.ENSMUSP00000028881,10090.ENSMUSP00000037719,10090.ENSMUSP00000041378,10090.ENSMUSP00000043551,10090.ENSMUSP00000052033,10090.ENSMUSP00000057096,10090.ENSMUSP00000061935,10090.ENSMUSP00000081041,10090.ENSMUSP00000099793,10090.ENSMUSP00000099935	Itgb7,Il1b,Tgfbi,Shtn1,Cd226,Amica1,Dsg2,Epcam,Fgfr1,Fap,L1cam	3.39794
GO:0019955	cytokine binding	8	103	0.93	0.00053	10090.ENSMUSP00000000542,10090.ENSMUSP00000025523,10090.ENSMUSP00000034594,10090.ENSMUSP00000052444,10090.ENSMUSP00000063986,10090.ENSMUSP00000095171,10090.ENSMUSP00000103679,10090.ENSMUSP00000132453	Acvrl1,Csf1r,Il10ra,Cxcr3,Cx3cr1,Cd74,Il18r1,Ccr2	3.27572
GO:0038023	signaling receptor activity	25	1020	0.43	0.00053	10090.ENSMUSP00000000542,10090.ENSMUSP00000001327,10090.ENSMUSP00000003512,10090.ENSMUSP00000025523,10090.ENSMUSP00000032573,10090.ENSMUSP00000033418,10090.ENSMUSP00000034056,10090.ENSMUSP00000034594,10090.ENSMUSP00000048059,10090.ENSMUSP00000052404,10090.ENSMUSP00000052444,10090.ENSMUSP00000055697,10090.ENSMUSP00000060793,10090.ENSMUSP00000061296,10090.ENSMUSP00000061760,10090.ENSMUSP00000063986…	Acvrl1,Itgb7,Fcgrt,Csf1r,Pglyrp1,Il13ra1,Tlr3,Il10ra,Gpr33,Gpr183,Cxcr3,P2ry6,Tlr1,P2ry10,Gprc5c,Cx3cr1,Gpr141,Fgfr1,Tlr9,Cd74,Btla,Il18r1,Lgals3,Gpr35,Ccr2	3.27572
GO:0042277	peptide binding	12	280	0.67	0.0008	10090.ENSMUSP00000006523,10090.ENSMUSP00000022834,10090.ENSMUSP00000025830,10090.ENSMUSP00000028177,10090.ENSMUSP00000028938,10090.ENSMUSP00000041008,10090.ENSMUSP00000044050,10090.ENSMUSP00000046105,10090.ENSMUSP00000060793,10090.ENSMUSP00000077546,10090.ENSMUSP00000095171,10090.ENSMUSP00000103015	Crip1,Cma1,Apba1,Olfm1,Cst3,H2-Ab1,Dpp4,H2-Aa,Tlr1,Pirb,Cd74,Anpep	3.09691
GO:0033218	amide binding	13	337	0.63	0.00084	10090.ENSMUSP00000006523,10090.ENSMUSP00000022834,10090.ENSMUSP00000025830,10090.ENSMUSP00000028177,10090.ENSMUSP00000028938,10090.ENSMUSP00000041008,10090.ENSMUSP00000044050,10090.ENSMUSP00000046105,10090.ENSMUSP00000060793,10090.ENSMUSP00000077546,10090.ENSMUSP00000095171,10090.ENSMUSP00000101105,10090.ENSMUSP00000103015	Crip1,Cma1,Apba1,Olfm1,Cst3,H2-Ab1,Dpp4,H2-Aa,Tlr1,Pirb,Cd74,Psap,Anpep	3.07572
GO:0042802	identical protein binding	35	1798	0.33	0.00084	10090.ENSMUSP00000001051,10090.ENSMUSP00000004392,10090.ENSMUSP00000009340,10090.ENSMUSP00000017783,10090.ENSMUSP00000023095,10090.ENSMUSP00000023151,10090.ENSMUSP00000023154,10090.ENSMUSP00000023312,10090.ENSMUSP00000024866,10090.ENSMUSP00000025523,10090.ENSMUSP00000028938,10090.ENSMUSP00000034056,10090.ENSMUSP00000034756,10090.ENSMUSP00000043101,10090.ENSMUSP00000043551,10090.ENSMUSP00000044050…	S100a6,Irf5,Mnda,Rab11fip4,Sept3,Bcl6,Cldn1,Alcam,Xdh,Csf1r,Cst3,Tlr3,Anxa2,Tlr13,Cd226,Dpp4,Amica1,Lrrk2,Tlr1,Ifi205,Gramd3,Alox5ap,Ctse,Ptpro,Pirb,Cd6,Fgfr1,Tlr9,Fap,L1cam,Psap,Sult1a1,Slamf7,Ildr1,Ccr2	3.07572
GO:0004888	transmembrane signaling receptor activity	21	863	0.43	0.0021	10090.ENSMUSP00000000542,10090.ENSMUSP00000003512,10090.ENSMUSP00000025523,10090.ENSMUSP00000033418,10090.ENSMUSP00000034056,10090.ENSMUSP00000034594,10090.ENSMUSP00000048059,10090.ENSMUSP00000052404,10090.ENSMUSP00000052444,10090.ENSMUSP00000055697,10090.ENSMUSP00000060793,10090.ENSMUSP00000061296,10090.ENSMUSP00000061760,10090.ENSMUSP00000063986,10090.ENSMUSP00000066921,10090.ENSMUSP00000081041…	Acvrl1,Fcgrt,Csf1r,Il13ra1,Tlr3,Il10ra,Gpr33,Gpr183,Cxcr3,P2ry6,Tlr1,P2ry10,Gprc5c,Cx3cr1,Gpr141,Fgfr1,Tlr9,Cd74,Il18r1,Gpr35,Ccr2	2.67778
GO:0019865	immunoglobulin binding	4	19	1.37	0.0021	10090.ENSMUSP00000003512,10090.ENSMUSP00000102782,10090.ENSMUSP00000114350,10090.ENSMUSP00000127373	Fcgrt,Cd300lg,Lgals3,Ms4a2	2.67778
GO:0004950	chemokine receptor activity	4	25	1.25	0.0045	10090.ENSMUSP00000052444,10090.ENSMUSP00000063986,10090.ENSMUSP00000126914,10090.ENSMUSP00000132453	Cxcr3,Cx3cr1,Gpr35,Ccr2	2.34679
GO:0001540	amyloid-beta binding	5	52	1.03	0.005	10090.ENSMUSP00000025830,10090.ENSMUSP00000028177,10090.ENSMUSP00000028938,10090.ENSMUSP00000077546,10090.ENSMUSP00000095171	Apba1,Olfm1,Cst3,Pirb,Cd74	2.30103
GO:0042803	protein homodimerization activity	19	868	0.38	0.0127	10090.ENSMUSP00000001051,10090.ENSMUSP00000017783,10090.ENSMUSP00000024866,10090.ENSMUSP00000025523,10090.ENSMUSP00000043101,10090.ENSMUSP00000043551,10090.ENSMUSP00000044050,10090.ENSMUSP00000052033,10090.ENSMUSP00000052584,10090.ENSMUSP00000071130,10090.ENSMUSP00000073072,10090.ENSMUSP00000076364,10090.ENSMUSP00000077546,10090.ENSMUSP00000081041,10090.ENSMUSP00000082207,10090.ENSMUSP00000099793…	S100a6,Rab11fip4,Xdh,Csf1r,Tlr13,Cd226,Dpp4,Amica1,Lrrk2,Alox5ap,Ctse,Ptpro,Pirb,Fgfr1,Tlr9,Fap,Psap,Sult1a1,Ccr2	1.8962
GO:0004177	aminopeptidase activity	4	39	1.05	0.0164	10090.ENSMUSP00000044050,10090.ENSMUSP00000048190,10090.ENSMUSP00000099793,10090.ENSMUSP00000103015	Dpp4,Metap1d,Fap,Anpep	1.78516
GO:0046983	protein dimerization activity	25	1343	0.31	0.0164	10090.ENSMUSP00000001051,10090.ENSMUSP00000017783,10090.ENSMUSP00000020974,10090.ENSMUSP00000024866,10090.ENSMUSP00000025523,10090.ENSMUSP00000027817,10090.ENSMUSP00000030407,10090.ENSMUSP00000041008,10090.ENSMUSP00000043101,10090.ENSMUSP00000043551,10090.ENSMUSP00000044050,10090.ENSMUSP00000046105,10090.ENSMUSP00000052033,10090.ENSMUSP00000052584,10090.ENSMUSP00000060793,10090.ENSMUSP00000071130…	S100a6,Rab11fip4,Id2,Xdh,Csf1r,Spta1,Mycl,H2-Ab1,Tlr13,Cd226,Dpp4,H2-Aa,Amica1,Lrrk2,Tlr1,Alox5ap,Ctse,Ptpro,Pirb,Fgfr1,Tlr9,Fap,Psap,Sult1a1,Ccr2	1.78516
GO:0005178	integrin binding	6	114	0.76	0.0193	10090.ENSMUSP00000028881,10090.ENSMUSP00000037719,10090.ENSMUSP00000043551,10090.ENSMUSP00000052033,10090.ENSMUSP00000099793,10090.ENSMUSP00000099935	Il1b,Tgfbi,Cd226,Amica1,Fap,L1cam	1.71444
GO:0023026	MHC class II protein complex binding	2	3	1.87	0.0193	10090.ENSMUSP00000095171,10090.ENSMUSP00000109870	Cd74,H2-DMb1	1.71444
GO:0034988	Fc-gamma receptor I complex binding	2	3	1.87	0.0193	10090.ENSMUSP00000030693,10090.ENSMUSP00000114350	Fgr,Lgals3	1.71444
GO:0045159	myosin II binding	2	5	1.64	0.0359	10090.ENSMUSP00000028239,10090.ENSMUSP00000123853	Gsn,Gcsam	1.44491
GO:0019956	chemokine binding	3	24	1.14	0.036	10090.ENSMUSP00000052444,10090.ENSMUSP00000063986,10090.ENSMUSP00000132453	Cxcr3,Cx3cr1,Ccr2	1.4437
GO:0008238	exopeptidase activity	5	94	0.77	0.038	10090.ENSMUSP00000001921,10090.ENSMUSP00000044050,10090.ENSMUSP00000048190,10090.ENSMUSP00000099793,10090.ENSMUSP00000103015	Cpa3,Dpp4,Metap1d,Fap,Anpep	1.42022
GO:0019863	IgE binding	2	6	1.57	0.038	10090.ENSMUSP00000114350,10090.ENSMUSP00000127373	Lgals3,Ms4a2	1.42022
GO:0042379	chemokine receptor binding	4	55	0.9	0.038	10090.ENSMUSP00000019071,10090.ENSMUSP00000019266,10090.ENSMUSP00000047646,10090.ENSMUSP00000132453	Ccl6,Ccl9,Cxcl10,Ccr2	1.42022
GO:0050840	extracellular matrix binding	4	56	0.9	0.038	10090.ENSMUSP00000033741,10090.ENSMUSP00000034756,10090.ENSMUSP00000037719,10090.ENSMUSP00000114350	Bgn,Anxa2,Tgfbi,Lgals3	1.42022
GO:0003810	protein-glutamine gamma-glutamyltransferase activity	2	7	1.5	0.0467	10090.ENSMUSP00000048667,10090.ENSMUSP00000099411	F13a1,Tgm2	1.33068
GO:0005102	signaling receptor binding	25	1515	0.26	0.0487	10090.ENSMUSP00000019071,10090.ENSMUSP00000019266,10090.ENSMUSP00000028881,10090.ENSMUSP00000029164,10090.ENSMUSP00000030693,10090.ENSMUSP00000032573,10090.ENSMUSP00000037719,10090.ENSMUSP00000043551,10090.ENSMUSP00000044050,10090.ENSMUSP00000044070,10090.ENSMUSP00000047646,10090.ENSMUSP00000052033,10090.ENSMUSP00000060040,10090.ENSMUSP00000060793,10090.ENSMUSP00000061760,10090.ENSMUSP00000077132…	Ccl6,Ccl9,Il1b,Sla2,Fgr,Pglyrp1,Tgfbi,Cd226,Dpp4,March1,Cxcl10,Amica1,Zfp366,Tlr1,Gprc5c,Itga1,Fgfr1,Tlr9,Cd74,Fap,L1cam,Psap,Itgb4,Lgals3,Ccr2	1.31247

## Sheet: G-GO_CC_Zeb2
#term ID	term description	observed gene count	background gene count	strength	false discovery rate	matching proteins in your network (IDs)	matching proteins in your network (labels)	neg_log10_FDR
GO:0005886	plasma membrane	91	4328	0.37	6e-14	10090.ENSMUSP00000000542,10090.ENSMUSP00000000696,10090.ENSMUSP00000001051,10090.ENSMUSP00000001279,10090.ENSMUSP00000001327,10090.ENSMUSP00000002640,10090.ENSMUSP00000003512,10090.ENSMUSP00000015889,10090.ENSMUSP00000017783,10090.ENSMUSP00000018963,10090.ENSMUSP00000021283,10090.ENSMUSP00000022137,10090.ENSMUSP00000023095,10090.ENSMUSP00000023154,10090.ENSMUSP00000023312,10090.ENSMUSP00000024810…	Acvrl1,Cd52,S100a6,Lsr,Itgb7,Scin,Fcgrt,Plekho1,Rab11fip4,Lsp1,Pik3r5,Marveld2,Sept3,Cldn1,Alcam,Fgd2,Aif1,Csf1r,Apba1,Podxl,Spta1,Olfm1,Gsn,Sla2,Fgr,Cdk14,Bgn,Tlr3,Il10ra,Anxa2,Arap3,H2-Ab1,Cdcp1,Tlr13,Cd226,Dpp4,March1,Mfsd2b,Ptpn7,H2-Aa,Atp1b2,Cxcl10,Gpr33,Inadl,Amica1,Gpr183,Cxcr3,Lrrk2,P2ry6,Dsg2,Tlr1,P2ry10,Gprc5c,Epcam,Rab39,Cx3cr1,Gpr141,Synm,H2-Eb1,Ptpro,Itga1,Pirb,Cd6,Fgfr1,Tlr9,Rab44,A…	13.2218
GO:0071944	cell periphery	92	4443	0.36	6e-14	10090.ENSMUSP00000000542,10090.ENSMUSP00000000696,10090.ENSMUSP00000001051,10090.ENSMUSP00000001279,10090.ENSMUSP00000001327,10090.ENSMUSP00000002640,10090.ENSMUSP00000003512,10090.ENSMUSP00000015889,10090.ENSMUSP00000017783,10090.ENSMUSP00000018963,10090.ENSMUSP00000021283,10090.ENSMUSP00000022137,10090.ENSMUSP00000023095,10090.ENSMUSP00000023154,10090.ENSMUSP00000023312,10090.ENSMUSP00000024810…	Acvrl1,Cd52,S100a6,Lsr,Itgb7,Scin,Fcgrt,Plekho1,Rab11fip4,Lsp1,Pik3r5,Marveld2,Sept3,Cldn1,Alcam,Fgd2,Aif1,Csf1r,Apba1,Podxl,Spta1,Olfm1,Gsn,Sla2,Fgr,Cdk14,Bgn,Tlr3,Il10ra,Anxa2,Arap3,H2-Ab1,Cdcp1,Tlr13,Cd226,Dpp4,March1,Mfsd2b,Ptpn7,H2-Aa,Atp1b2,Cxcl10,Gpr33,Inadl,Amica1,Gpr183,Cxcr3,Lrrk2,P2ry6,Dsg2,Tlr1,P2ry10,Gprc5c,Epcam,Rab39,Cx3cr1,Gpr141,Synm,H2-Eb1,Ptpro,Itga1,Pirb,Cd6,Fgfr1,Tlr9,Rab44,A…	13.2218
GO:0016020	membrane	121	7460	0.25	1.94e-12	10090.ENSMUSP00000000542,10090.ENSMUSP00000000696,10090.ENSMUSP00000001051,10090.ENSMUSP00000001279,10090.ENSMUSP00000001327,10090.ENSMUSP00000002640,10090.ENSMUSP00000003509,10090.ENSMUSP00000003512,10090.ENSMUSP00000010904,10090.ENSMUSP00000011400,10090.ENSMUSP00000015889,10090.ENSMUSP00000017288,10090.ENSMUSP00000017783,10090.ENSMUSP00000018963,10090.ENSMUSP00000021283,10090.ENSMUSP00000022137…	Acvrl1,Cd52,S100a6,Lsr,Itgb7,Scin,St8sia6,Fcgrt,Phlda2,Adam19,Plekho1,Rnd3,Rab11fip4,Lsp1,Pik3r5,Marveld2,Sept3,Cldn1,Alcam,Tmem50b,Fgd2,Aif1,Csf1r,Apba1,Podxl,Slc45a3,Spta1,Olfm1,Gsn,Cst3,Sla2,Ccdc109b,Fgr,Cdk14,Slc46a3,Il13ra1,Bgn,Tlr3,Il10ra,Anxa2,Arap3,Gdpd5,Kmo,H2-Ab1,Cyp2s1,Cdcp1,Skint3,Tlr13,Cd226,Dpp4,March1,Mfsd2b,Ptpn7,H2-Aa,Kremen2,Sgsm1,Clec1a,Atp1b2,Cxcl10,Gpr33,Inadl,Amica1,Gpr183,C…	11.7122
GO:0005623	cell	168	14044	0.12	1.87e-08	10090.ENSMUSP00000000542,10090.ENSMUSP00000000696,10090.ENSMUSP00000001051,10090.ENSMUSP00000001279,10090.ENSMUSP00000001304,10090.ENSMUSP00000001327,10090.ENSMUSP00000001921,10090.ENSMUSP00000002640,10090.ENSMUSP00000002885,10090.ENSMUSP00000003509,10090.ENSMUSP00000003512,10090.ENSMUSP00000004392,10090.ENSMUSP00000006523,10090.ENSMUSP00000009340,10090.ENSMUSP00000010904,10090.ENSMUSP00000011400…	Acvrl1,Cd52,S100a6,Lsr,Ckb,Itgb7,Cpa3,Scin,Epdr1,St8sia6,Fcgrt,Irf5,Crip1,Mnda,Phlda2,Adam19,Gzmb,Plekho1,Rnd3,Rab11fip4,Lsp1,Mpo,Trib2,Id2,Pik3r5,Marveld2,Cma1,Sept3,Ciita,Bcl6,Cldn1,Alcam,Tmem50b,Fgd2,Xdh,Aif1,Csf1r,Apba1,Podxl,Cyp27a1,Spta1,Olfm1,Gsn,Il1b,Cst3,Sla2,Ccdc109b,Mycl,Fgr,Cdk14,Hgfac,Ptms,Plbd1,Pglyrp1,Bgn,Tlr3,Mt2,Ifi30,Dus2,Il10ra,Anxa2,Arap3,Gdpd5,Fcrla,Strip2,Tgfbi,Kmo,Irf8,H2-A…	7.72816
GO:0016021	integral component of membrane	80	4504	0.29	1.87e-08	10090.ENSMUSP00000000542,10090.ENSMUSP00000001279,10090.ENSMUSP00000001327,10090.ENSMUSP00000003509,10090.ENSMUSP00000003512,10090.ENSMUSP00000011400,10090.ENSMUSP00000022137,10090.ENSMUSP00000023154,10090.ENSMUSP00000023312,10090.ENSMUSP00000023686,10090.ENSMUSP00000025523,10090.ENSMUSP00000026698,10090.ENSMUSP00000027695,10090.ENSMUSP00000028177,10090.ENSMUSP00000029624,10090.ENSMUSP00000031655…	Acvrl1,Lsr,Itgb7,St8sia6,Fcgrt,Adam19,Marveld2,Cldn1,Alcam,Tmem50b,Csf1r,Podxl,Slc45a3,Olfm1,Ccdc109b,Slc46a3,Il13ra1,Tlr3,Il10ra,Gdpd5,Kmo,H2-Ab1,Cdcp1,Skint3,Tlr13,Cd226,Dpp4,March1,Mfsd2b,H2-Aa,Kremen2,Clec1a,Atp1b2,Gpr33,Amica1,Gpr183,Cxcr3,P2ry6,Dsg2,Hepacam2,Lrrc3,Tlr1,P2ry10,Gprc5c,Epcam,Cx3cr1,Gpr141,Rnf144b,Alox5ap,H2-Eb1,Ptpro,Itga1,Pirb,Cd6,mt-Nd3,Fgfr1,Tlr9,Clec9a,AF251705,Cd300c,Cd74…	7.72816
GO:0031224	intrinsic component of membrane	82	4661	0.29	1.87e-08	10090.ENSMUSP00000000542,10090.ENSMUSP00000000696,10090.ENSMUSP00000001279,10090.ENSMUSP00000001327,10090.ENSMUSP00000003509,10090.ENSMUSP00000003512,10090.ENSMUSP00000011400,10090.ENSMUSP00000022137,10090.ENSMUSP00000023154,10090.ENSMUSP00000023312,10090.ENSMUSP00000023686,10090.ENSMUSP00000025523,10090.ENSMUSP00000026698,10090.ENSMUSP00000027695,10090.ENSMUSP00000028177,10090.ENSMUSP00000029624…	Acvrl1,Cd52,Lsr,Itgb7,St8sia6,Fcgrt,Adam19,Marveld2,Cldn1,Alcam,Tmem50b,Csf1r,Podxl,Slc45a3,Olfm1,Ccdc109b,Slc46a3,Il13ra1,Tlr3,Il10ra,Gdpd5,Kmo,H2-Ab1,Cdcp1,Skint3,Tlr13,Cd226,Dpp4,March1,Mfsd2b,H2-Aa,Kremen2,Clec1a,Atp1b2,Gpr33,Amica1,Gpr183,Cxcr3,P2ry6,Dsg2,Hepacam2,Lrrc3,Tlr1,P2ry10,Gprc5c,Epcam,Cx3cr1,Gpr141,Rnf144b,Alox5ap,H2-Eb1,Ptpro,Itga1,Pirb,Cd6,mt-Nd3,Fgfr1,Tlr9,Clec9a,AF251705,Cd300c…	7.72816
GO:0009986	cell surface	27	796	0.57	3.25e-07	10090.ENSMUSP00000000542,10090.ENSMUSP00000001327,10090.ENSMUSP00000023147,10090.ENSMUSP00000023312,10090.ENSMUSP00000025523,10090.ENSMUSP00000033741,10090.ENSMUSP00000034056,10090.ENSMUSP00000034756,10090.ENSMUSP00000041008,10090.ENSMUSP00000043551,10090.ENSMUSP00000044050,10090.ENSMUSP00000046105,10090.ENSMUSP00000047646,10090.ENSMUSP00000052444,10090.ENSMUSP00000061935,10090.ENSMUSP00000077132…	Acvrl1,Itgb7,Ciita,Alcam,Csf1r,Bgn,Tlr3,Anxa2,H2-Ab1,Cd226,Dpp4,H2-Aa,Cxcl10,Cxcr3,Epcam,Itga1,Clec9a,Cd74,Fap,Btla,L1cam,Itgb4,Anpep,Slamf7,Lgals3,Ms4a2,Ccr2	6.48812
GO:0098552	side of membrane	21	514	0.65	7.64e-07	10090.ENSMUSP00000001051,10090.ENSMUSP00000023312,10090.ENSMUSP00000027817,10090.ENSMUSP00000029164,10090.ENSMUSP00000030693,10090.ENSMUSP00000041008,10090.ENSMUSP00000043551,10090.ENSMUSP00000045803,10090.ENSMUSP00000046105,10090.ENSMUSP00000047646,10090.ENSMUSP00000052444,10090.ENSMUSP00000052584,10090.ENSMUSP00000077132,10090.ENSMUSP00000095171,10090.ENSMUSP00000099866,10090.ENSMUSP00000099935…	S100a6,Alcam,Spta1,Sla2,Fgr,H2-Ab1,Cd226,Ptpn7,H2-Aa,Cxcl10,Cxcr3,Lrrk2,Itga1,Cd74,Btla,L1cam,Anpep,Slamf7,Lgals3,Ms4a2,Ccr2	6.11691
GO:0005764	lysosome	19	422	0.7	7.78e-07	10090.ENSMUSP00000002885,10090.ENSMUSP00000015581,10090.ENSMUSP00000020779,10090.ENSMUSP00000028881,10090.ENSMUSP00000028938,10090.ENSMUSP00000032336,10090.ENSMUSP00000034299,10090.ENSMUSP00000034756,10090.ENSMUSP00000044070,10090.ENSMUSP00000046105,10090.ENSMUSP00000052584,10090.ENSMUSP00000063804,10090.ENSMUSP00000074143,10090.ENSMUSP00000082207,10090.ENSMUSP00000093613,10090.ENSMUSP00000095171…	Epdr1,Gzmb,Mpo,Il1b,Cst3,Plbd1,Ifi30,Anxa2,March1,H2-Aa,Lrrk2,Rab39,H2-Eb1,Tlr9,Rnase6,Cd74,Psap,Naaa,H2-DMb1	6.10902
GO:0009897	external side of plasma membrane	15	308	0.73	8.08e-06	10090.ENSMUSP00000023312,10090.ENSMUSP00000041008,10090.ENSMUSP00000043551,10090.ENSMUSP00000046105,10090.ENSMUSP00000047646,10090.ENSMUSP00000052444,10090.ENSMUSP00000077132,10090.ENSMUSP00000095171,10090.ENSMUSP00000099866,10090.ENSMUSP00000099935,10090.ENSMUSP00000103015,10090.ENSMUSP00000106907,10090.ENSMUSP00000114350,10090.ENSMUSP00000127373,10090.ENSMUSP00000132453	Alcam,H2-Ab1,Cd226,H2-Aa,Cxcl10,Cxcr3,Itga1,Cd74,Btla,L1cam,Anpep,Slamf7,Lgals3,Ms4a2,Ccr2	5.09259
GO:0001726	ruffle	11	168	0.86	1.89e-05	10090.ENSMUSP00000001051,10090.ENSMUSP00000015889,10090.ENSMUSP00000024810,10090.ENSMUSP00000025257,10090.ENSMUSP00000026698,10090.ENSMUSP00000028239,10090.ENSMUSP00000030693,10090.ENSMUSP00000034756,10090.ENSMUSP00000035662,10090.ENSMUSP00000099793,10090.ENSMUSP00000126024	S100a6,Plekho1,Fgd2,Aif1,Podxl,Gsn,Fgr,Anxa2,Arap3,Fap,Cdk6	4.72354
GO:0042613	MHC class II protein complex	4	5	1.95	1.93e-05	10090.ENSMUSP00000041008,10090.ENSMUSP00000046105,10090.ENSMUSP00000074143,10090.ENSMUSP00000109870	H2-Ab1,H2-Aa,H2-Eb1,H2-DMb1	4.71444
GO:0005737	cytoplasm	123	9909	0.14	4.82e-05	10090.ENSMUSP00000001051,10090.ENSMUSP00000001304,10090.ENSMUSP00000001921,10090.ENSMUSP00000002640,10090.ENSMUSP00000002885,10090.ENSMUSP00000003509,10090.ENSMUSP00000004392,10090.ENSMUSP00000006523,10090.ENSMUSP00000009340,10090.ENSMUSP00000010904,10090.ENSMUSP00000011400,10090.ENSMUSP00000015581,10090.ENSMUSP00000015889,10090.ENSMUSP00000017288,10090.ENSMUSP00000017783,10090.ENSMUSP00000020779…	S100a6,Ckb,Cpa3,Scin,Epdr1,St8sia6,Irf5,Crip1,Mnda,Phlda2,Adam19,Gzmb,Plekho1,Rnd3,Rab11fip4,Mpo,Trib2,Id2,Pik3r5,Marveld2,Cma1,Sept3,Bcl6,Cldn1,Tmem50b,Fgd2,Xdh,Aif1,Apba1,Podxl,Cyp27a1,Spta1,Olfm1,Gsn,Il1b,Cst3,Sla2,Ccdc109b,Fgr,Cdk14,Hgfac,Ptms,Plbd1,Pglyrp1,Bgn,Tlr3,Mt2,Ifi30,Dus2,Anxa2,Arap3,Gdpd5,Fcrla,Strip2,Tgfbi,Kmo,Irf8,H2-Ab1,Cyp2s1,Shtn1,Map3k9,Tlr13,Dpp4,March1,Ptpn7,H2-Aa,Sgsm1,Atp1…	4.31695
GO:0031410	cytoplasmic vesicle	36	1710	0.37	4.86e-05	10090.ENSMUSP00000001921,10090.ENSMUSP00000015581,10090.ENSMUSP00000017783,10090.ENSMUSP00000020779,10090.ENSMUSP00000022137,10090.ENSMUSP00000022834,10090.ENSMUSP00000024810,10090.ENSMUSP00000025830,10090.ENSMUSP00000028239,10090.ENSMUSP00000028881,10090.ENSMUSP00000028938,10090.ENSMUSP00000029164,10090.ENSMUSP00000033741,10090.ENSMUSP00000034056,10090.ENSMUSP00000034756,10090.ENSMUSP00000041008…	Cpa3,Gzmb,Rab11fip4,Mpo,Marveld2,Cma1,Fgd2,Apba1,Gsn,Il1b,Cst3,Sla2,Bgn,Tlr3,Anxa2,H2-Ab1,Tlr13,Dpp4,March1,Sgsm1,Lrrk2,Tlr1,Rab39,Ctse,H2-Eb1,Itga1,Fgfr1,Tlr9,Bmf,Rnase6,Cd74,L1cam,Cd300lg,H2-DMb1,Ermap,Ms4a2	4.31336
GO:0031982	vesicle	37	1837	0.35	8.34e-05	10090.ENSMUSP00000001921,10090.ENSMUSP00000015581,10090.ENSMUSP00000017783,10090.ENSMUSP00000020779,10090.ENSMUSP00000022137,10090.ENSMUSP00000022834,10090.ENSMUSP00000024810,10090.ENSMUSP00000025830,10090.ENSMUSP00000028239,10090.ENSMUSP00000028881,10090.ENSMUSP00000028938,10090.ENSMUSP00000029164,10090.ENSMUSP00000033741,10090.ENSMUSP00000034056,10090.ENSMUSP00000034756,10090.ENSMUSP00000041008…	Cpa3,Gzmb,Rab11fip4,Mpo,Marveld2,Cma1,Fgd2,Apba1,Gsn,Il1b,Cst3,Sla2,Bgn,Tlr3,Anxa2,H2-Ab1,Tlr13,Dpp4,March1,Sgsm1,Lrrk2,Tlr1,Rab39,Ctse,H2-Eb1,Itga1,Fgfr1,Tlr9,Bmf,Rnase6,Cd74,L1cam,Cd300lg,Anpep,H2-DMb1,Ermap,Ms4a2	4.07883
GO:0031252	cell leading edge	15	393	0.62	8.56e-05	10090.ENSMUSP00000001051,10090.ENSMUSP00000015889,10090.ENSMUSP00000024810,10090.ENSMUSP00000025257,10090.ENSMUSP00000026698,10090.ENSMUSP00000028239,10090.ENSMUSP00000030693,10090.ENSMUSP00000034756,10090.ENSMUSP00000035662,10090.ENSMUSP00000041378,10090.ENSMUSP00000044050,10090.ENSMUSP00000099793,10090.ENSMUSP00000101521,10090.ENSMUSP00000102068,10090.ENSMUSP00000126024	S100a6,Plekho1,Fgd2,Aif1,Podxl,Gsn,Fgr,Anxa2,Arap3,Shtn1,Dpp4,Fap,Kdf1,Itgb4,Cdk6	4.06753
GO:0070160	tight junction	8	117	0.88	0.00031	10090.ENSMUSP00000001279,10090.ENSMUSP00000022137,10090.ENSMUSP00000023154,10090.ENSMUSP00000049176,10090.ENSMUSP00000052033,10090.ENSMUSP00000061935,10090.ENSMUSP00000103191,10090.ENSMUSP00000112539	Lsr,Marveld2,Cldn1,Inadl,Amica1,Epcam,Plxdc1,Ildr1	3.50864
GO:0061689	tricellular tight junction	3	4	1.92	0.00039	10090.ENSMUSP00000001279,10090.ENSMUSP00000022137,10090.ENSMUSP00000112539	Lsr,Marveld2,Ildr1	3.40894
GO:0005771	multivesicular body	5	38	1.16	0.00062	10090.ENSMUSP00000028938,10090.ENSMUSP00000041008,10090.ENSMUSP00000052584,10090.ENSMUSP00000095171,10090.ENSMUSP00000102782	Cst3,H2-Ab1,Lrrk2,Cd74,Cd300lg	3.20761
GO:0005770	late endosome	10	225	0.69	0.00082	10090.ENSMUSP00000028938,10090.ENSMUSP00000029164,10090.ENSMUSP00000034756,10090.ENSMUSP00000041008,10090.ENSMUSP00000044070,10090.ENSMUSP00000052584,10090.ENSMUSP00000074143,10090.ENSMUSP00000095171,10090.ENSMUSP00000102782,10090.ENSMUSP00000109870	Cst3,Sla2,Anxa2,H2-Ab1,March1,Lrrk2,H2-Eb1,Cd74,Cd300lg,H2-DMb1	3.08619
GO:0016324	apical plasma membrane	12	339	0.59	0.0012	10090.ENSMUSP00000022137,10090.ENSMUSP00000023154,10090.ENSMUSP00000026698,10090.ENSMUSP00000044050,10090.ENSMUSP00000047353,10090.ENSMUSP00000049176,10090.ENSMUSP00000055697,10090.ENSMUSP00000057096,10090.ENSMUSP00000061935,10090.ENSMUSP00000076364,10090.ENSMUSP00000082207,10090.ENSMUSP00000102782	Marveld2,Cldn1,Podxl,Dpp4,Atp1b2,Inadl,P2ry6,Dsg2,Epcam,Ptpro,Tlr9,Cd300lg	2.92082
GO:0098590	plasma membrane region	24	1115	0.38	0.0013	10090.ENSMUSP00000015889,10090.ENSMUSP00000017783,10090.ENSMUSP00000022137,10090.ENSMUSP00000023095,10090.ENSMUSP00000023154,10090.ENSMUSP00000024810,10090.ENSMUSP00000025257,10090.ENSMUSP00000026698,10090.ENSMUSP00000028177,10090.ENSMUSP00000030693,10090.ENSMUSP00000034756,10090.ENSMUSP00000044050,10090.ENSMUSP00000047353,10090.ENSMUSP00000049176,10090.ENSMUSP00000052584,10090.ENSMUSP00000055697…	Plekho1,Rab11fip4,Marveld2,Sept3,Cldn1,Fgd2,Aif1,Podxl,Olfm1,Fgr,Anxa2,Dpp4,Atp1b2,Inadl,Lrrk2,P2ry6,Dsg2,Epcam,Ptpro,Tlr9,Fap,L1cam,Itgb4,Cd300lg	2.88606
GO:0043235	receptor complex	11	302	0.6	0.0017	10090.ENSMUSP00000001327,10090.ENSMUSP00000023312,10090.ENSMUSP00000028177,10090.ENSMUSP00000060793,10090.ENSMUSP00000061760,10090.ENSMUSP00000077132,10090.ENSMUSP00000079172,10090.ENSMUSP00000081041,10090.ENSMUSP00000095171,10090.ENSMUSP00000102068,10090.ENSMUSP00000103191	Itgb7,Alcam,Olfm1,Tlr1,Gprc5c,Itga1,Cd6,Fgfr1,Cd74,Itgb4,Plxdc1	2.76955
GO:0012505	endomembrane system	54	3670	0.21	0.0021	10090.ENSMUSP00000001051,10090.ENSMUSP00000001921,10090.ENSMUSP00000003509,10090.ENSMUSP00000011400,10090.ENSMUSP00000015581,10090.ENSMUSP00000017288,10090.ENSMUSP00000017783,10090.ENSMUSP00000020779,10090.ENSMUSP00000022834,10090.ENSMUSP00000023151,10090.ENSMUSP00000023686,10090.ENSMUSP00000024810,10090.ENSMUSP00000024866,10090.ENSMUSP00000025830,10090.ENSMUSP00000028177,10090.ENSMUSP00000028881…	S100a6,Cpa3,St8sia6,Adam19,Gzmb,Rnd3,Rab11fip4,Mpo,Cma1,Bcl6,Tmem50b,Fgd2,Xdh,Apba1,Olfm1,Il1b,Cst3,Sla2,Hgfac,Bgn,Tlr3,Dus2,Anxa2,Gdpd5,Tgfbi,H2-Ab1,Cyp2s1,Tlr13,Dpp4,March1,Sgsm1,Lrrk2,Phf11a,Hepacam2,Tlr1,Rab39,Alox5ap,Ctse,H2-Eb1,Itga1,Tlr9,Bmf,Tbc1d9,Cd74,Plekhm3,Tgm2,L1cam,Cd300lg,Slamf7,H2-DMb1,Sgk1,Ms4a2,Bscl2,Gcnt4	2.67778
GO:0045177	apical part of cell	13	423	0.53	0.0021	10090.ENSMUSP00000022137,10090.ENSMUSP00000023154,10090.ENSMUSP00000026698,10090.ENSMUSP00000044050,10090.ENSMUSP00000047353,10090.ENSMUSP00000049176,10090.ENSMUSP00000055697,10090.ENSMUSP00000057096,10090.ENSMUSP00000061935,10090.ENSMUSP00000076364,10090.ENSMUSP00000082207,10090.ENSMUSP00000099793,10090.ENSMUSP00000102782	Marveld2,Cldn1,Podxl,Dpp4,Atp1b2,Inadl,P2ry6,Dsg2,Epcam,Ptpro,Tlr9,Fap,Cd300lg	2.67778
GO:0030054	cell junction	22	1037	0.37	0.0027	10090.ENSMUSP00000001279,10090.ENSMUSP00000002640,10090.ENSMUSP00000022137,10090.ENSMUSP00000023095,10090.ENSMUSP00000023154,10090.ENSMUSP00000026698,10090.ENSMUSP00000028177,10090.ENSMUSP00000034299,10090.ENSMUSP00000043551,10090.ENSMUSP00000044050,10090.ENSMUSP00000049176,10090.ENSMUSP00000052033,10090.ENSMUSP00000052584,10090.ENSMUSP00000057096,10090.ENSMUSP00000061935,10090.ENSMUSP00000073855…	Lsr,Scin,Marveld2,Sept3,Cldn1,Podxl,Olfm1,Ifi30,Cd226,Dpp4,Inadl,Amica1,Lrrk2,Dsg2,Epcam,Synm,Itga1,Fap,Kdf1,Itgb4,Plxdc1,Ildr1	2.56864
GO:0005768	endosome	18	779	0.41	0.0037	10090.ENSMUSP00000017783,10090.ENSMUSP00000024810,10090.ENSMUSP00000028938,10090.ENSMUSP00000029164,10090.ENSMUSP00000034056,10090.ENSMUSP00000034756,10090.ENSMUSP00000041008,10090.ENSMUSP00000043101,10090.ENSMUSP00000044070,10090.ENSMUSP00000052584,10090.ENSMUSP00000073072,10090.ENSMUSP00000074143,10090.ENSMUSP00000082207,10090.ENSMUSP00000095171,10090.ENSMUSP00000099935,10090.ENSMUSP00000102782…	Rab11fip4,Fgd2,Cst3,Sla2,Tlr3,Anxa2,H2-Ab1,Tlr13,March1,Lrrk2,Ctse,H2-Eb1,Tlr9,Cd74,L1cam,Cd300lg,H2-DMb1,Ms4a2	2.4318
GO:0001772	immunological synapse	4	34	1.11	0.004	10090.ENSMUSP00000023312,10090.ENSMUSP00000079172,10090.ENSMUSP00000102415,10090.ENSMUSP00000114350	Alcam,Cd6,Fyb2,Lgals3	2.39794
GO:0005622	intracellular	137	12462	0.08	0.004	10090.ENSMUSP00000001051,10090.ENSMUSP00000001304,10090.ENSMUSP00000001921,10090.ENSMUSP00000002640,10090.ENSMUSP00000002885,10090.ENSMUSP00000003509,10090.ENSMUSP00000004392,10090.ENSMUSP00000006523,10090.ENSMUSP00000009340,10090.ENSMUSP00000010904,10090.ENSMUSP00000011400,10090.ENSMUSP00000015581,10090.ENSMUSP00000015889,10090.ENSMUSP00000017288,10090.ENSMUSP00000017783,10090.ENSMUSP00000020779…	S100a6,Ckb,Cpa3,Scin,Epdr1,St8sia6,Irf5,Crip1,Mnda,Phlda2,Adam19,Gzmb,Plekho1,Rnd3,Rab11fip4,Mpo,Trib2,Id2,Pik3r5,Marveld2,Cma1,Sept3,Ciita,Bcl6,Cldn1,Tmem50b,Fgd2,Xdh,Aif1,Csf1r,Apba1,Podxl,Cyp27a1,Spta1,Olfm1,Gsn,Il1b,Cst3,Sla2,Ccdc109b,Mycl,Fgr,Cdk14,Hgfac,Ptms,Plbd1,Pglyrp1,Bgn,Tlr3,Mt2,Ifi30,Dus2,Anxa2,Arap3,Gdpd5,Fcrla,Strip2,Tgfbi,Kmo,Irf8,H2-Ab1,Cyp2s1,Shtn1,Map3k9,Tlr13,Dpp4,March1,Ptpn7…	2.39794
GO:0098797	plasma membrane protein complex	13	461	0.49	0.004	10090.ENSMUSP00000001327,10090.ENSMUSP00000023312,10090.ENSMUSP00000028177,10090.ENSMUSP00000041008,10090.ENSMUSP00000046105,10090.ENSMUSP00000047353,10090.ENSMUSP00000060793,10090.ENSMUSP00000074143,10090.ENSMUSP00000077132,10090.ENSMUSP00000079172,10090.ENSMUSP00000102068,10090.ENSMUSP00000109870,10090.ENSMUSP00000127373	Itgb7,Alcam,Olfm1,H2-Ab1,H2-Aa,Atp1b2,Tlr1,H2-Eb1,Itga1,Cd6,Itgb4,H2-DMb1,Ms4a2	2.39794
GO:0005911	cell-cell junction	12	417	0.5	0.0053	10090.ENSMUSP00000001279,10090.ENSMUSP00000022137,10090.ENSMUSP00000023154,10090.ENSMUSP00000026698,10090.ENSMUSP00000043551,10090.ENSMUSP00000044050,10090.ENSMUSP00000049176,10090.ENSMUSP00000052033,10090.ENSMUSP00000057096,10090.ENSMUSP00000061935,10090.ENSMUSP00000103191,10090.ENSMUSP00000112539	Lsr,Marveld2,Cldn1,Podxl,Cd226,Dpp4,Inadl,Amica1,Dsg2,Epcam,Plxdc1,Ildr1	2.27572
GO:0031226	intrinsic component of plasma membrane	23	1183	0.33	0.0054	10090.ENSMUSP00000000542,10090.ENSMUSP00000001327,10090.ENSMUSP00000023154,10090.ENSMUSP00000023312,10090.ENSMUSP00000028177,10090.ENSMUSP00000034056,10090.ENSMUSP00000043101,10090.ENSMUSP00000043551,10090.ENSMUSP00000045315,10090.ENSMUSP00000047353,10090.ENSMUSP00000048059,10090.ENSMUSP00000060793,10090.ENSMUSP00000061296,10090.ENSMUSP00000061935,10090.ENSMUSP00000077132,10090.ENSMUSP00000079172…	Acvrl1,Itgb7,Cldn1,Alcam,Olfm1,Tlr3,Tlr13,Cd226,Mfsd2b,Atp1b2,Gpr33,Tlr1,P2ry10,Epcam,Itga1,Cd6,Cd74,Tgm2,Btla,Itgb4,Gpr35,Ms4a2,Ccr2	2.26761
GO:0005887	integral component of plasma membrane	22	1115	0.34	0.0057	10090.ENSMUSP00000000542,10090.ENSMUSP00000001327,10090.ENSMUSP00000023154,10090.ENSMUSP00000023312,10090.ENSMUSP00000028177,10090.ENSMUSP00000034056,10090.ENSMUSP00000043101,10090.ENSMUSP00000043551,10090.ENSMUSP00000045315,10090.ENSMUSP00000047353,10090.ENSMUSP00000048059,10090.ENSMUSP00000060793,10090.ENSMUSP00000061296,10090.ENSMUSP00000061935,10090.ENSMUSP00000077132,10090.ENSMUSP00000079172…	Acvrl1,Itgb7,Cldn1,Alcam,Olfm1,Tlr3,Tlr13,Cd226,Mfsd2b,Atp1b2,Gpr33,Tlr1,P2ry10,Epcam,Itga1,Cd6,Cd74,Btla,Itgb4,Gpr35,Ms4a2,Ccr2	2.24413
GO:0098802	plasma membrane receptor complex	7	157	0.69	0.0067	10090.ENSMUSP00000001327,10090.ENSMUSP00000023312,10090.ENSMUSP00000028177,10090.ENSMUSP00000060793,10090.ENSMUSP00000077132,10090.ENSMUSP00000079172,10090.ENSMUSP00000102068	Itgb7,Alcam,Olfm1,Tlr1,Itga1,Cd6,Itgb4	2.17393
GO:0005923	bicellular tight junction	6	114	0.76	0.0069	10090.ENSMUSP00000022137,10090.ENSMUSP00000023154,10090.ENSMUSP00000049176,10090.ENSMUSP00000052033,10090.ENSMUSP00000061935,10090.ENSMUSP00000103191	Marveld2,Cldn1,Inadl,Amica1,Epcam,Plxdc1	2.16115
GO:0005576	extracellular region	33	2044	0.25	0.0079	10090.ENSMUSP00000001279,10090.ENSMUSP00000001921,10090.ENSMUSP00000002885,10090.ENSMUSP00000019071,10090.ENSMUSP00000019266,10090.ENSMUSP00000020779,10090.ENSMUSP00000022834,10090.ENSMUSP00000024849,10090.ENSMUSP00000024866,10090.ENSMUSP00000028177,10090.ENSMUSP00000028239,10090.ENSMUSP00000028881,10090.ENSMUSP00000028938,10090.ENSMUSP00000030985,10090.ENSMUSP00000032336,10090.ENSMUSP00000032573…	Lsr,Cpa3,Epdr1,Ccl6,Ccl9,Mpo,Cma1,Emilin2,Xdh,Olfm1,Gsn,Il1b,Cst3,Hgfac,Plbd1,Pglyrp1,Bgn,Ifi30,Anxa2,Tgfbi,Dpp4,Cxcl10,F13a1,Tlr9,Cst7,Rnase6,Tgm2,Fap,Itgb4,Anpep,Cfh,Lgals3,Serpinb10	2.10237
GO:0043204	perikaryon	7	170	0.66	0.0097	10090.ENSMUSP00000025257,10090.ENSMUSP00000028177,10090.ENSMUSP00000041378,10090.ENSMUSP00000052584,10090.ENSMUSP00000077132,10090.ENSMUSP00000086485,10090.ENSMUSP00000132453	Aif1,Olfm1,Shtn1,Lrrk2,Itga1,Pde10a,Ccr2	2.01323
GO:0032587	ruffle membrane	5	85	0.81	0.0111	10090.ENSMUSP00000015889,10090.ENSMUSP00000024810,10090.ENSMUSP00000025257,10090.ENSMUSP00000030693,10090.ENSMUSP00000099793	Plekho1,Fgd2,Aif1,Fgr,Fap	1.95468
GO:0071438	invadopodium membrane	2	5	1.64	0.0131	10090.ENSMUSP00000044050,10090.ENSMUSP00000099793	Dpp4,Fap	1.88273
GO:0043025	neuronal cell body	15	688	0.38	0.014	10090.ENSMUSP00000000542,10090.ENSMUSP00000001304,10090.ENSMUSP00000023312,10090.ENSMUSP00000025257,10090.ENSMUSP00000028177,10090.ENSMUSP00000028938,10090.ENSMUSP00000036175,10090.ENSMUSP00000041378,10090.ENSMUSP00000052584,10090.ENSMUSP00000063986,10090.ENSMUSP00000077132,10090.ENSMUSP00000086485,10090.ENSMUSP00000099935,10090.ENSMUSP00000103191,10090.ENSMUSP00000132453	Acvrl1,Ckb,Alcam,Aif1,Olfm1,Cst3,Gdpd5,Shtn1,Lrrk2,Cx3cr1,Itga1,Pde10a,L1cam,Plxdc1,Ccr2	1.85387
GO:0016323	basolateral plasma membrane	8	243	0.56	0.0154	10090.ENSMUSP00000022137,10090.ENSMUSP00000023154,10090.ENSMUSP00000034756,10090.ENSMUSP00000055697,10090.ENSMUSP00000061935,10090.ENSMUSP00000082207,10090.ENSMUSP00000102068,10090.ENSMUSP00000102782	Marveld2,Cldn1,Anxa2,P2ry6,Epcam,Tlr9,Itgb4,Cd300lg	1.81248
GO:0030027	lamellipodium	7	189	0.61	0.0154	10090.ENSMUSP00000025257,10090.ENSMUSP00000026698,10090.ENSMUSP00000028239,10090.ENSMUSP00000035662,10090.ENSMUSP00000041378,10090.ENSMUSP00000044050,10090.ENSMUSP00000099793	Aif1,Podxl,Gsn,Arap3,Shtn1,Dpp4,Fap	1.81248
GO:0044297	cell body	16	776	0.36	0.0162	10090.ENSMUSP00000000542,10090.ENSMUSP00000001304,10090.ENSMUSP00000023312,10090.ENSMUSP00000025257,10090.ENSMUSP00000026698,10090.ENSMUSP00000028177,10090.ENSMUSP00000028938,10090.ENSMUSP00000036175,10090.ENSMUSP00000041378,10090.ENSMUSP00000052584,10090.ENSMUSP00000063986,10090.ENSMUSP00000077132,10090.ENSMUSP00000086485,10090.ENSMUSP00000099935,10090.ENSMUSP00000103191,10090.ENSMUSP00000132453	Acvrl1,Ckb,Alcam,Aif1,Podxl,Olfm1,Cst3,Gdpd5,Shtn1,Lrrk2,Cx3cr1,Itga1,Pde10a,L1cam,Plxdc1,Ccr2	1.79048
GO:0008305	integrin complex	3	29	1.06	0.021	10090.ENSMUSP00000001327,10090.ENSMUSP00000077132,10090.ENSMUSP00000102068	Itgb7,Itga1,Itgb4	1.67778
GO:0016328	lateral plasma membrane	4	62	0.85	0.021	10090.ENSMUSP00000023154,10090.ENSMUSP00000057096,10090.ENSMUSP00000061935,10090.ENSMUSP00000076364	Cldn1,Dsg2,Epcam,Ptpro	1.67778
GO:0048471	perinuclear region of cytoplasm	15	730	0.36	0.0215	10090.ENSMUSP00000001051,10090.ENSMUSP00000017783,10090.ENSMUSP00000025257,10090.ENSMUSP00000025830,10090.ENSMUSP00000028239,10090.ENSMUSP00000028938,10090.ENSMUSP00000034214,10090.ENSMUSP00000034756,10090.ENSMUSP00000036175,10090.ENSMUSP00000041378,10090.ENSMUSP00000049176,10090.ENSMUSP00000063986,10090.ENSMUSP00000081041,10090.ENSMUSP00000114074,10090.ENSMUSP00000132453	S100a6,Rab11fip4,Aif1,Apba1,Gsn,Cst3,Mt2,Anxa2,Gdpd5,Shtn1,Inadl,Cx3cr1,Fgfr1,Sgk1,Ccr2	1.66756
GO:0005615	extracellular space	20	1131	0.29	0.0252	10090.ENSMUSP00000001279,10090.ENSMUSP00000001921,10090.ENSMUSP00000019071,10090.ENSMUSP00000019266,10090.ENSMUSP00000020779,10090.ENSMUSP00000024866,10090.ENSMUSP00000028177,10090.ENSMUSP00000028881,10090.ENSMUSP00000030985,10090.ENSMUSP00000032336,10090.ENSMUSP00000032573,10090.ENSMUSP00000034756,10090.ENSMUSP00000037719,10090.ENSMUSP00000047646,10090.ENSMUSP00000082207,10090.ENSMUSP00000086606…	Lsr,Cpa3,Ccl6,Ccl9,Mpo,Xdh,Olfm1,Il1b,Hgfac,Plbd1,Pglyrp1,Anxa2,Tgfbi,Cxcl10,Tlr9,Cst7,Rnase6,Fap,Anpep,Serpinb10	1.5986
GO:0042995	cell projection	33	2238	0.21	0.0252	10090.ENSMUSP00000000542,10090.ENSMUSP00000000696,10090.ENSMUSP00000001051,10090.ENSMUSP00000001304,10090.ENSMUSP00000002640,10090.ENSMUSP00000015889,10090.ENSMUSP00000023095,10090.ENSMUSP00000023312,10090.ENSMUSP00000024810,10090.ENSMUSP00000025257,10090.ENSMUSP00000025830,10090.ENSMUSP00000026698,10090.ENSMUSP00000027817,10090.ENSMUSP00000028177,10090.ENSMUSP00000028239,10090.ENSMUSP00000028938…	Acvrl1,Cd52,S100a6,Ckb,Scin,Plekho1,Sept3,Alcam,Fgd2,Aif1,Apba1,Podxl,Spta1,Olfm1,Gsn,Cst3,Fgr,Anxa2,Arap3,Gdpd5,Shtn1,Dpp4,Lrrk2,Cx3cr1,Ptpro,Itga1,Fap,L1cam,Plxdc1,Sgk1,Lgals3,Cdk6,Ccr2	1.5986
GO:0031256	leading edge membrane	6	161	0.61	0.026	10090.ENSMUSP00000015889,10090.ENSMUSP00000024810,10090.ENSMUSP00000025257,10090.ENSMUSP00000030693,10090.ENSMUSP00000044050,10090.ENSMUSP00000099793	Plekho1,Fgd2,Aif1,Fgr,Dpp4,Fap	1.58503
GO:0120025	plasma membrane bounded cell projection	32	2172	0.21	0.0281	10090.ENSMUSP00000000542,10090.ENSMUSP00000000696,10090.ENSMUSP00000001051,10090.ENSMUSP00000001304,10090.ENSMUSP00000015889,10090.ENSMUSP00000023095,10090.ENSMUSP00000023312,10090.ENSMUSP00000024810,10090.ENSMUSP00000025257,10090.ENSMUSP00000025830,10090.ENSMUSP00000026698,10090.ENSMUSP00000027817,10090.ENSMUSP00000028177,10090.ENSMUSP00000028239,10090.ENSMUSP00000028938,10090.ENSMUSP00000030693…	Acvrl1,Cd52,S100a6,Ckb,Plekho1,Sept3,Alcam,Fgd2,Aif1,Apba1,Podxl,Spta1,Olfm1,Gsn,Cst3,Fgr,Anxa2,Arap3,Gdpd5,Shtn1,Dpp4,Lrrk2,Cx3cr1,Ptpro,Itga1,Fap,L1cam,Plxdc1,Sgk1,Lgals3,Cdk6,Ccr2	1.55129
GO:0031902	late endosome membrane	5	115	0.68	0.0285	10090.ENSMUSP00000034756,10090.ENSMUSP00000044070,10090.ENSMUSP00000074143,10090.ENSMUSP00000102782,10090.ENSMUSP00000109870	Anxa2,March1,H2-Eb1,Cd300lg,H2-DMb1	1.54516
GO:0010008	endosome membrane	9	347	0.46	0.0307	10090.ENSMUSP00000017783,10090.ENSMUSP00000024810,10090.ENSMUSP00000034056,10090.ENSMUSP00000034756,10090.ENSMUSP00000043101,10090.ENSMUSP00000044070,10090.ENSMUSP00000074143,10090.ENSMUSP00000102782,10090.ENSMUSP00000109870	Rab11fip4,Fgd2,Tlr3,Anxa2,Tlr13,March1,H2-Eb1,Cd300lg,H2-DMb1	1.51286
GO:0030139	endocytic vesicle	6	176	0.57	0.0367	10090.ENSMUSP00000017783,10090.ENSMUSP00000028239,10090.ENSMUSP00000044050,10090.ENSMUSP00000060793,10090.ENSMUSP00000063804,10090.ENSMUSP00000082207	Rab11fip4,Gsn,Dpp4,Tlr1,Rab39,Tlr9	1.43533
GO:0044295	axonal growth cone	3	39	0.93	0.0371	10090.ENSMUSP00000028177,10090.ENSMUSP00000041378,10090.ENSMUSP00000099935	Olfm1,Shtn1,L1cam	1.43063
GO:0045121	membrane raft	9	374	0.42	0.0462	10090.ENSMUSP00000026698,10090.ENSMUSP00000034756,10090.ENSMUSP00000044050,10090.ENSMUSP00000052584,10090.ENSMUSP00000060793,10090.ENSMUSP00000077132,10090.ENSMUSP00000099935,10090.ENSMUSP00000102415,10090.ENSMUSP00000127373	Podxl,Anxa2,Dpp4,Lrrk2,Tlr1,Itga1,L1cam,Fyb2,Ms4a2	1.33536

## Sheet: H-KEGG_Zeb2
#term ID	term description	observed gene count	background gene count	strength	false discovery rate	matching proteins in your network (IDs)	matching proteins in your network (labels)	neg_log10_FDR
mmu04514	Cell adhesion molecules (CAMs)	11	158	0.89	1.73e-05	10090.ENSMUSP00000001327,10090.ENSMUSP00000023154,10090.ENSMUSP00000023312,10090.ENSMUSP00000041008,10090.ENSMUSP00000043551,10090.ENSMUSP00000046105,10090.ENSMUSP00000074143,10090.ENSMUSP00000079172,10090.ENSMUSP00000092985,10090.ENSMUSP00000099935,10090.ENSMUSP00000109870	Itgb7,Cldn1,Alcam,H2-Ab1,Cd226,H2-Aa,H2-Eb1,Cd6,H2-Ob,L1cam,H2-DMb1	4.76195
mmu04640	Hematopoietic cell lineage	9	90	1.04	1.73e-05	10090.ENSMUSP00000025523,10090.ENSMUSP00000028881,10090.ENSMUSP00000041008,10090.ENSMUSP00000046105,10090.ENSMUSP00000074143,10090.ENSMUSP00000077132,10090.ENSMUSP00000092985,10090.ENSMUSP00000103015,10090.ENSMUSP00000109870	Csf1r,Il1b,H2-Ab1,H2-Aa,H2-Eb1,Itga1,H2-Ob,Anpep,H2-DMb1	4.76195
mmu05152	Tuberculosis	12	172	0.89	1.73e-05	10090.ENSMUSP00000018963,10090.ENSMUSP00000023147,10090.ENSMUSP00000028881,10090.ENSMUSP00000034594,10090.ENSMUSP00000041008,10090.ENSMUSP00000046105,10090.ENSMUSP00000060793,10090.ENSMUSP00000074143,10090.ENSMUSP00000082207,10090.ENSMUSP00000092985,10090.ENSMUSP00000095171,10090.ENSMUSP00000109870	Lsp1,Ciita,Il1b,Il10ra,H2-Ab1,H2-Aa,Tlr1,H2-Eb1,Tlr9,H2-Ob,Cd74,H2-DMb1	4.76195
mmu05310	Asthma	6	23	1.46	1.73e-05	10090.ENSMUSP00000041008,10090.ENSMUSP00000046105,10090.ENSMUSP00000074143,10090.ENSMUSP00000092985,10090.ENSMUSP00000109870,10090.ENSMUSP00000127373	H2-Ab1,H2-Aa,H2-Eb1,H2-Ob,H2-DMb1,Ms4a2	4.76195
mmu04612	Antigen processing and presentation	8	78	1.05	3.3e-05	10090.ENSMUSP00000023147,10090.ENSMUSP00000034299,10090.ENSMUSP00000041008,10090.ENSMUSP00000046105,10090.ENSMUSP00000074143,10090.ENSMUSP00000092985,10090.ENSMUSP00000095171,10090.ENSMUSP00000109870	Ciita,Ifi30,H2-Ab1,H2-Aa,H2-Eb1,H2-Ob,Cd74,H2-DMb1	4.48149
mmu05332	Graft-versus-host disease	7	54	1.16	3.3e-05	10090.ENSMUSP00000015581,10090.ENSMUSP00000028881,10090.ENSMUSP00000041008,10090.ENSMUSP00000046105,10090.ENSMUSP00000074143,10090.ENSMUSP00000092985,10090.ENSMUSP00000109870	Gzmb,Il1b,H2-Ab1,H2-Aa,H2-Eb1,H2-Ob,H2-DMb1	4.48149
mmu04940	Type I diabetes mellitus	7	59	1.12	4.18e-05	10090.ENSMUSP00000015581,10090.ENSMUSP00000028881,10090.ENSMUSP00000041008,10090.ENSMUSP00000046105,10090.ENSMUSP00000074143,10090.ENSMUSP00000092985,10090.ENSMUSP00000109870	Gzmb,Il1b,H2-Ab1,H2-Aa,H2-Eb1,H2-Ob,H2-DMb1	4.37882
mmu05321	Inflammatory bowel disease (IBD)	7	58	1.12	4.18e-05	10090.ENSMUSP00000028881,10090.ENSMUSP00000041008,10090.ENSMUSP00000046105,10090.ENSMUSP00000074143,10090.ENSMUSP00000092985,10090.ENSMUSP00000103679,10090.ENSMUSP00000109870	Il1b,H2-Ab1,H2-Aa,H2-Eb1,H2-Ob,Il18r1,H2-DMb1	4.37882
mmu04672	Intestinal immune network for IgA production	6	40	1.22	5.78e-05	10090.ENSMUSP00000001327,10090.ENSMUSP00000041008,10090.ENSMUSP00000046105,10090.ENSMUSP00000074143,10090.ENSMUSP00000092985,10090.ENSMUSP00000109870	Itgb7,H2-Ab1,H2-Aa,H2-Eb1,H2-Ob,H2-DMb1	4.23807
mmu05145	Toxoplasmosis	8	107	0.92	0.00015	10090.ENSMUSP00000021283,10090.ENSMUSP00000023147,10090.ENSMUSP00000034594,10090.ENSMUSP00000041008,10090.ENSMUSP00000046105,10090.ENSMUSP00000074143,10090.ENSMUSP00000092985,10090.ENSMUSP00000109870	Pik3r5,Ciita,Il10ra,H2-Ab1,H2-Aa,H2-Eb1,H2-Ob,H2-DMb1	3.82391
mmu05150	Staphylococcus aureus infection	6	50	1.12	0.00015	10090.ENSMUSP00000041008,10090.ENSMUSP00000046105,10090.ENSMUSP00000074143,10090.ENSMUSP00000092985,10090.ENSMUSP00000107607,10090.ENSMUSP00000109870	H2-Ab1,H2-Aa,H2-Eb1,H2-Ob,Cfh,H2-DMb1	3.82391
mmu05330	Allograft rejection	6	52	1.1	0.00017	10090.ENSMUSP00000015581,10090.ENSMUSP00000041008,10090.ENSMUSP00000046105,10090.ENSMUSP00000074143,10090.ENSMUSP00000092985,10090.ENSMUSP00000109870	Gzmb,H2-Ab1,H2-Aa,H2-Eb1,H2-Ob,H2-DMb1	3.76955
mmu04060	Cytokine-cytokine receptor interaction	11	252	0.68	0.00033	10090.ENSMUSP00000019071,10090.ENSMUSP00000019266,10090.ENSMUSP00000025523,10090.ENSMUSP00000028881,10090.ENSMUSP00000033418,10090.ENSMUSP00000034594,10090.ENSMUSP00000047646,10090.ENSMUSP00000052444,10090.ENSMUSP00000063986,10090.ENSMUSP00000103679,10090.ENSMUSP00000132453	Ccl6,Ccl9,Csf1r,Il1b,Il13ra1,Il10ra,Cxcl10,Cxcr3,Cx3cr1,Il18r1,Ccr2	3.48149
mmu05164	Influenza A	9	165	0.78	0.00033	10090.ENSMUSP00000023147,10090.ENSMUSP00000028881,10090.ENSMUSP00000034056,10090.ENSMUSP00000041008,10090.ENSMUSP00000046105,10090.ENSMUSP00000047646,10090.ENSMUSP00000074143,10090.ENSMUSP00000092985,10090.ENSMUSP00000109870	Ciita,Il1b,Tlr3,H2-Ab1,H2-Aa,Cxcl10,H2-Eb1,H2-Ob,H2-DMb1	3.48149
mmu05140	Leishmaniasis	6	65	1.01	0.00044	10090.ENSMUSP00000028881,10090.ENSMUSP00000041008,10090.ENSMUSP00000046105,10090.ENSMUSP00000074143,10090.ENSMUSP00000092985,10090.ENSMUSP00000109870	Il1b,H2-Ab1,H2-Aa,H2-Eb1,H2-Ob,H2-DMb1	3.35655
mmu05320	Autoimmune thyroid disease	6	67	0.99	0.00048	10090.ENSMUSP00000015581,10090.ENSMUSP00000041008,10090.ENSMUSP00000046105,10090.ENSMUSP00000074143,10090.ENSMUSP00000092985,10090.ENSMUSP00000109870	Gzmb,H2-Ab1,H2-Aa,H2-Eb1,H2-Ob,H2-DMb1	3.31876
mmu05168	Herpes simplex infection	9	202	0.69	0.0012	10090.ENSMUSP00000028881,10090.ENSMUSP00000034056,10090.ENSMUSP00000041008,10090.ENSMUSP00000046105,10090.ENSMUSP00000074143,10090.ENSMUSP00000082207,10090.ENSMUSP00000092985,10090.ENSMUSP00000095171,10090.ENSMUSP00000109870	Il1b,Tlr3,H2-Ab1,H2-Aa,H2-Eb1,Tlr9,H2-Ob,Cd74,H2-DMb1	2.92082
mmu05323	Rheumatoid arthritis	6	81	0.91	0.0012	10090.ENSMUSP00000028881,10090.ENSMUSP00000041008,10090.ENSMUSP00000046105,10090.ENSMUSP00000074143,10090.ENSMUSP00000092985,10090.ENSMUSP00000109870	Il1b,H2-Ab1,H2-Aa,H2-Eb1,H2-Ob,H2-DMb1	2.92082
mmu05202	Transcriptional misregulation in cancer	8	167	0.72	0.0015	10090.ENSMUSP00000001327,10090.ENSMUSP00000015581,10090.ENSMUSP00000020779,10090.ENSMUSP00000020974,10090.ENSMUSP00000023151,10090.ENSMUSP00000025523,10090.ENSMUSP00000027695,10090.ENSMUSP00000030763	Itgb7,Gzmb,Mpo,Id2,Bcl6,Csf1r,Slc45a3,Cdk14	2.82391
mmu04620	Toll-like receptor signaling pathway	6	98	0.83	0.0027	10090.ENSMUSP00000004392,10090.ENSMUSP00000028881,10090.ENSMUSP00000034056,10090.ENSMUSP00000047646,10090.ENSMUSP00000060793,10090.ENSMUSP00000082207	Irf5,Il1b,Tlr3,Cxcl10,Tlr1,Tlr9	2.56864
mmu04659	Th17 cell differentiation	6	100	0.82	0.0029	10090.ENSMUSP00000028881,10090.ENSMUSP00000041008,10090.ENSMUSP00000046105,10090.ENSMUSP00000074143,10090.ENSMUSP00000092985,10090.ENSMUSP00000109870	Il1b,H2-Ab1,H2-Aa,H2-Eb1,H2-Ob,H2-DMb1	2.5376
mmu04810	Regulation of actin cytoskeleton	8	208	0.63	0.0054	10090.ENSMUSP00000001327,10090.ENSMUSP00000002640,10090.ENSMUSP00000005611,10090.ENSMUSP00000028239,10090.ENSMUSP00000077132,10090.ENSMUSP00000081041,10090.ENSMUSP00000102068,10090.ENSMUSP00000107795	Itgb7,Scin,Myl10,Gsn,Itga1,Fgfr1,Itgb4,Tmsb4x	2.26761
mmu05416	Viral myocarditis	5	76	0.86	0.0055	10090.ENSMUSP00000041008,10090.ENSMUSP00000046105,10090.ENSMUSP00000074143,10090.ENSMUSP00000092985,10090.ENSMUSP00000109870	H2-Ab1,H2-Aa,H2-Eb1,H2-Ob,H2-DMb1	2.25964
mmu04658	Th1 and Th2 cell differentiation	5	86	0.81	0.0089	10090.ENSMUSP00000041008,10090.ENSMUSP00000046105,10090.ENSMUSP00000074143,10090.ENSMUSP00000092985,10090.ENSMUSP00000109870	H2-Ab1,H2-Aa,H2-Eb1,H2-Ob,H2-DMb1	2.05061
mmu04062	Chemokine signaling pathway	7	179	0.63	0.0092	10090.ENSMUSP00000019071,10090.ENSMUSP00000019266,10090.ENSMUSP00000030693,10090.ENSMUSP00000047646,10090.ENSMUSP00000052444,10090.ENSMUSP00000063986,10090.ENSMUSP00000132453	Ccl6,Ccl9,Fgr,Cxcl10,Cxcr3,Cx3cr1,Ccr2	2.03621
mmu05322	Systemic lupus erythematosus	5	92	0.78	0.0108	10090.ENSMUSP00000041008,10090.ENSMUSP00000046105,10090.ENSMUSP00000074143,10090.ENSMUSP00000092985,10090.ENSMUSP00000109870	H2-Ab1,H2-Aa,H2-Eb1,H2-Ob,H2-DMb1	1.96658
mmu04145	Phagosome	6	165	0.6	0.0259	10090.ENSMUSP00000020779,10090.ENSMUSP00000041008,10090.ENSMUSP00000046105,10090.ENSMUSP00000074143,10090.ENSMUSP00000092985,10090.ENSMUSP00000109870	Mpo,H2-Ab1,H2-Aa,H2-Eb1,H2-Ob,H2-DMb1	1.5867
mmu04614	Renin-angiotensin system	3	35	0.98	0.0259	10090.ENSMUSP00000001921,10090.ENSMUSP00000022834,10090.ENSMUSP00000103015	Cpa3,Cma1,Anpep	1.5867
mmu05412	Arrhythmogenic right ventricular cardiomyopathy (ARVC)	4	71	0.79	0.0259	10090.ENSMUSP00000001327,10090.ENSMUSP00000057096,10090.ENSMUSP00000077132,10090.ENSMUSP00000102068	Itgb7,Dsg2,Itga1,Itgb4	1.5867
mmu04380	Osteoclast differentiation	5	122	0.65	0.0299	10090.ENSMUSP00000025523,10090.ENSMUSP00000028881,10090.ENSMUSP00000070073,10090.ENSMUSP00000077546,10090.ENSMUSP00000104259	Csf1r,Il1b,Gm14548,Pirb,Gm15448	1.52433

## Sheet: I-Network_Zeb2
#term ID	term description	observed gene count	background gene count	strength	false discovery rate	matching proteins in your network (IDs)	matching proteins in your network (labels)	neg_log10_FDR
CL:14272	MHC class II, alpha/beta chain, N-terminal, and dynactin complex	6	26	1.41	0.00024	10090.ENSMUSP00000041008,10090.ENSMUSP00000046105,10090.ENSMUSP00000074143,10090.ENSMUSP00000092985,10090.ENSMUSP00000095171,10090.ENSMUSP00000109870	H2-Ab1,H2-Aa,H2-Eb1,H2-Ob,Cd74,H2-DMb1	3.61979
CL:14269	mixed, incl. COPI-independent Golgi-to-ER retrograde traffic, and MHC class II, alpha/beta chain, N-terminal	7	55	1.15	0.00042	10090.ENSMUSP00000027817,10090.ENSMUSP00000041008,10090.ENSMUSP00000046105,10090.ENSMUSP00000074143,10090.ENSMUSP00000092985,10090.ENSMUSP00000095171,10090.ENSMUSP00000109870	Spta1,H2-Ab1,H2-Aa,H2-Eb1,H2-Ob,Cd74,H2-DMb1	3.37675
CL:14307	MHC class II protein complex, and CLIP, MHC2 interacting	4	6	1.87	0.00042	10090.ENSMUSP00000041008,10090.ENSMUSP00000046105,10090.ENSMUSP00000074143,10090.ENSMUSP00000095171	H2-Ab1,H2-Aa,H2-Eb1,Cd74	3.37675
CL:20700	mixed, incl. Dissolution of Fibrin Clot, and Immunoglobulin	6	34	1.29	0.00042	10090.ENSMUSP00000070073,10090.ENSMUSP00000077546,10090.ENSMUSP00000103015,10090.ENSMUSP00000104259,10090.ENSMUSP00000114350,10090.ENSMUSP00000138771	Gm14548,Pirb,Anpep,Gm15448,Lgals3,Serpinb10	3.37675
CL:19221	mixed, incl. Other interleukin signaling, and CD59 antigen, conserved site	5	25	1.34	0.00073	10090.ENSMUSP00000020974,10090.ENSMUSP00000025523,10090.ENSMUSP00000040245,10090.ENSMUSP00000084672,10090.ENSMUSP00000085394	Id2,Csf1r,Irf8,Zbtb46,Clec9a	3.13668
CL:19222	mixed, incl. negative regulation of B cell differentiation, and flt3 ligand	4	13	1.53	0.001	10090.ENSMUSP00000020974,10090.ENSMUSP00000040245,10090.ENSMUSP00000084672,10090.ENSMUSP00000085394	Id2,Irf8,Zbtb46,Clec9a	3
CL:20703	mixed, incl. Dissolution of Fibrin Clot, and Immunoglobulin	5	28	1.29	0.001	10090.ENSMUSP00000070073,10090.ENSMUSP00000077546,10090.ENSMUSP00000103015,10090.ENSMUSP00000104259,10090.ENSMUSP00000114350	Gm14548,Pirb,Anpep,Gm15448,Lgals3	3
CL:22499	Chemokine receptors bind chemokines, and Formyl peptide receptors bind formyl peptides and many other ligands	6	51	1.11	0.001	10090.ENSMUSP00000019071,10090.ENSMUSP00000019266,10090.ENSMUSP00000047646,10090.ENSMUSP00000052404,10090.ENSMUSP00000052444,10090.ENSMUSP00000063986	Ccl6,Ccl9,Cxcl10,Gpr183,Cxcr3,Cx3cr1	3
CL:22507	Chemokine receptors bind chemokines, and CC chemokine, conserved site	5	28	1.29	0.001	10090.ENSMUSP00000019071,10090.ENSMUSP00000019266,10090.ENSMUSP00000047646,10090.ENSMUSP00000052444,10090.ENSMUSP00000063986	Ccl6,Ccl9,Cxcl10,Cxcr3,Cx3cr1	3
CL:19139	mixed, incl. Small cytokines (intecrine/chemokine), interleukin-8 like, and TNFs bind their physiological receptors	7	97	0.9	0.0024	10090.ENSMUSP00000015581,10090.ENSMUSP00000020974,10090.ENSMUSP00000025523,10090.ENSMUSP00000040245,10090.ENSMUSP00000084672,10090.ENSMUSP00000085394,10090.ENSMUSP00000132453	Gzmb,Id2,Csf1r,Irf8,Zbtb46,Clec9a,Ccr2	2.61979
CL:19141	mixed, incl. TNFs bind their physiological receptors, and alpha-beta T cell differentiation involved in immune response	6	65	1.01	0.0024	10090.ENSMUSP00000015581,10090.ENSMUSP00000020974,10090.ENSMUSP00000025523,10090.ENSMUSP00000040245,10090.ENSMUSP00000084672,10090.ENSMUSP00000085394	Gzmb,Id2,Csf1r,Irf8,Zbtb46,Clec9a	2.61979
CL:20706	mixed, incl. Dissolution of Fibrin Clot, and IgG-binding protein	4	19	1.37	0.0024	10090.ENSMUSP00000070073,10090.ENSMUSP00000077546,10090.ENSMUSP00000103015,10090.ENSMUSP00000114350	Gm14548,Pirb,Anpep,Lgals3	2.61979
CL:24953	Claudin, conserved site, and Tight junction protein ZO	5	39	1.15	0.0024	10090.ENSMUSP00000022137,10090.ENSMUSP00000023154,10090.ENSMUSP00000052033,10090.ENSMUSP00000061935,10090.ENSMUSP00000112539	Marveld2,Cldn1,Amica1,Epcam,Ildr1	2.61979
CL:19679	mixed, incl. Toll-like receptor signaling pathway, and Regulation of TNFR1 signaling	6	93	0.85	0.0079	10090.ENSMUSP00000028881,10090.ENSMUSP00000034056,10090.ENSMUSP00000043101,10090.ENSMUSP00000060793,10090.ENSMUSP00000082207,10090.ENSMUSP00000103679	Il1b,Tlr3,Tlr13,Tlr1,Tlr9,Il18r1	2.10237
CL:24806	mixed, incl. tight junction, and Hippo signaling pathway - multiple species	7	157	0.69	0.0193	10090.ENSMUSP00000022137,10090.ENSMUSP00000023154,10090.ENSMUSP00000048267,10090.ENSMUSP00000049176,10090.ENSMUSP00000052033,10090.ENSMUSP00000061935,10090.ENSMUSP00000112539	Marveld2,Cldn1,Rassf4,Inadl,Amica1,Epcam,Ildr1	1.71444
CL:24807	tight junction, and Adherens junctions interactions	6	112	0.77	0.0193	10090.ENSMUSP00000022137,10090.ENSMUSP00000023154,10090.ENSMUSP00000049176,10090.ENSMUSP00000052033,10090.ENSMUSP00000061935,10090.ENSMUSP00000112539	Marveld2,Cldn1,Inadl,Amica1,Epcam,Ildr1	1.71444
CL:7660	mixed, incl. Antiviral defense, and response to interferon-beta	6	115	0.76	0.0203	10090.ENSMUSP00000009340,10090.ENSMUSP00000015889,10090.ENSMUSP00000048129,10090.ENSMUSP00000049931,10090.ENSMUSP00000058882,10090.ENSMUSP00000062409	Mnda,Plekho1,AI607873,Gm6377,Hepacam2,Ifi205	1.6925
CL:20052	mixed, incl. Adaptive immunity, and FCERI mediated MAPK activation	5	80	0.84	0.0242	10090.ENSMUSP00000000696,10090.ENSMUSP00000023312,10090.ENSMUSP00000079172,10090.ENSMUSP00000106907,10090.ENSMUSP00000127373	Cd52,Alcam,Cd6,Slamf7,Ms4a2	1.61618
CL:7658	mixed, incl. B-box-type zinc finger, and Antiviral defense	7	171	0.65	0.0257	10090.ENSMUSP00000009340,10090.ENSMUSP00000015889,10090.ENSMUSP00000048129,10090.ENSMUSP00000049931,10090.ENSMUSP00000053146,10090.ENSMUSP00000058882,10090.ENSMUSP00000062409	Mnda,Plekho1,AI607873,Gm6377,Phf11a,Hepacam2,Ifi205	1.59007
CL:19677	mixed, incl. NOD-like receptor signaling pathway, and Toll/interleukin-1 receptor homology (TIR) domain	7	175	0.64	0.0283	10090.ENSMUSP00000028881,10090.ENSMUSP00000034056,10090.ENSMUSP00000043101,10090.ENSMUSP00000060793,10090.ENSMUSP00000082207,10090.ENSMUSP00000087686,10090.ENSMUSP00000103679	Il1b,Tlr3,Tlr13,Tlr1,Tlr9,Bmf,Il18r1	1.54821
CL:19765	Toll/interleukin-1 receptor homology (TIR) domain, and interleukin-1-mediated signaling pathway	3	22	1.18	0.0294	10090.ENSMUSP00000034056,10090.ENSMUSP00000060793,10090.ENSMUSP00000082207	Tlr3,Tlr1,Tlr9	1.53165
CL:18602	S100 protein binding, and S-100/ICaBP type calcium binding domain	3	23	1.16	0.032	10090.ENSMUSP00000001051,10090.ENSMUSP00000034756,10090.ENSMUSP00000090633	S100a6,Anxa2,Ahnak	1.49485
CL:18605	mixed, incl. Annexin A2, and Protein S100-A10	2	5	1.64	0.032	10090.ENSMUSP00000034756,10090.ENSMUSP00000090633	Anxa2,Ahnak	1.49485
CL:19236	mixed, incl. Basic leucine zipper transcriptional factor ATF-like 3, and negative regulation of dendritic cell differentiation	2	6	1.57	0.032	10090.ENSMUSP00000084672,10090.ENSMUSP00000085394	Zbtb46,Clec9a	1.49485
CL:20050	mixed, incl. Adaptive immunity, and RHO GTPases Activate NADPH Oxidases	6	135	0.69	0.032	10090.ENSMUSP00000000696,10090.ENSMUSP00000023312,10090.ENSMUSP00000079172,10090.ENSMUSP00000106907,10090.ENSMUSP00000108573,10090.ENSMUSP00000127373	Cd52,Alcam,Cd6,Slamf7,Mpeg1,Ms4a2	1.49485
CL:20136	mixed, incl. T-cell antigen CD7, and T-cell surface glycoprotein CD5	2	5	1.64	0.032	10090.ENSMUSP00000023312,10090.ENSMUSP00000079172	Alcam,Cd6	1.49485
CL:20731	mixed, incl. antibody-dependent cellular cytotoxicity, and positive regulation of long-term synaptic depression	2	5	1.64	0.032	10090.ENSMUSP00000070073,10090.ENSMUSP00000077546	Gm14548,Pirb	1.49485
CL:22509	Chemokine receptors bind chemokines	3	23	1.16	0.032	10090.ENSMUSP00000047646,10090.ENSMUSP00000052444,10090.ENSMUSP00000063986	Cxcl10,Cxcr3,Cx3cr1	1.49485
CL:22527	T cell chemotaxis, and CC chemokine receptor 5	2	5	1.64	0.032	10090.ENSMUSP00000047646,10090.ENSMUSP00000052444	Cxcl10,Cxcr3	1.49485
CL:25326	mixed, incl. Ndr family, and Myc amino-terminal region	3	24	1.14	0.032	10090.ENSMUSP00000029164,10090.ENSMUSP00000030407,10090.ENSMUSP00000042662	Sla2,Mycl,Skint3	1.49485
CL:38190	regulation of angiotensin levels in blood, and basement membrane disassembly	2	5	1.64	0.032	10090.ENSMUSP00000001921,10090.ENSMUSP00000022834	Cpa3,Cma1	1.49485
CL:7831	HIN-200/IF120x, and positive regulation of protein glycosylation in Golgi	2	6	1.57	0.032	10090.ENSMUSP00000048129,10090.ENSMUSP00000062409	AI607873,Ifi205	1.49485
CL:7661	mixed, incl. Antiviral defense, and response to interferon-beta	5	100	0.74	0.0352	10090.ENSMUSP00000009340,10090.ENSMUSP00000015889,10090.ENSMUSP00000048129,10090.ENSMUSP00000058882,10090.ENSMUSP00000062409	Mnda,Plekho1,AI607873,Hepacam2,Ifi205	1.45346
CL:19795	positive regulation of interferon-alpha biosynthetic process, and regulation of MyD88-independent toll-like receptor signaling pathway	2	7	1.5	0.036	10090.ENSMUSP00000034056,10090.ENSMUSP00000082207	Tlr3,Tlr9	1.4437
CL:20054	mixed, incl. FCERI mediated Ca+2 mobilization, and Phosphorylation of CD3 and TCR zeta chains	4	65	0.83	0.0433	10090.ENSMUSP00000023312,10090.ENSMUSP00000079172,10090.ENSMUSP00000106907,10090.ENSMUSP00000127373	Alcam,Cd6,Slamf7,Ms4a2	1.36351

## Sheet: J-MCL_Zeb2
#clustering method	cluster number	cluster color	gene count	protein name	protein identifier	protein description
MCL	1	Red	15	Ccl6	10090.ENSMUSP00000019071	C-C motif chemokine 6; CCL6(22-95) and CCL6(23-95) are potent chemoattractants; Belongs to the intercrine beta (chemokine CC) family
MCL	1	Red	15	Ccl9	10090.ENSMUSP00000019266	C-C motif chemokine 9; Monokine with inflammatory, pyrogenic and chemokinetic properties. Circulates at high concentrations in the blood of healthy animals. Binding to a high-affinity receptor activates calcium release in neutrophils. It also inhibits colony formation of bone marrow myeloid immature progenitors; Belongs to the intercrine beta (chemokine CC) family
MCL	1	Red	15	Ccr2	10090.ENSMUSP00000132453	C-C chemokine receptor type 2; Receptor for the CCL2, CCL7 and CCL12 chemokines. Receptor for the beta-defensin DEFB106A/DEFB106B (By similarity). Transduces a signal by increasing intracellular calcium ion levels. Upon CCL2 ligation, mediates chemotaxis and migration induction through the activation of the PI3K cascade, the small G protein Rac and lamellipodium protrusion (By similarity)
MCL	1	Red	15	Ccr9	10090.ENSMUSP00000127024	C-C chemokine receptor type 9; Receptor for chemokine SCYA25/TECK. Subsequently transduces a signal by increasing the intracellular calcium ions level
MCL	1	Red	15	Cx3cr1	10090.ENSMUSP00000063986	CX3C chemokine receptor 1; Receptor for the CX3C chemokine fractalkine (CX3CL1); binds to CX3CL1 and mediates both its adhesive and migratory functions
MCL	1	Red	15	Cxcl10	10090.ENSMUSP00000047646	C-X-C motif chemokine 10; In addition to its role as a proinflammatory cytokine, may participate in T-cell effector function and perhaps T-cell development; Belongs to the intercrine alpha (chemokine CxC) family
MCL	1	Red	15	Cxcl16	10090.ENSMUSP00000019064	C-X-C motif chemokine 16; Induces a strong chemotactic response. Induces calcium mobilization. Binds to CXCR6/Bonzo. Also acts as a scavenger receptor on macrophages, which specifically binds to OxLDL (oxidized low density lipoprotein), suggesting that it may be involved in pathophysiology such as atherogenesis; Belongs to the intercrine alpha (chemokine CxC) family
MCL	1	Red	15	Cxcr3	10090.ENSMUSP00000052444	C-X-C chemokine receptor type 3; Receptor for the C-X-C chemokine CXCL9, CXCL10 and CXCL11 and mediates the proliferation, survival and angiogenic activity of mesangial cells through a heterotrimeric G-protein signaling pathway. Probably promotes cell chemotaxis response (By similarity). Binds to CCL21
MCL	1	Red	15	Gna14	10090.ENSMUSP00000025602	Guanine nucleotide-binding protein subunit alpha-14; Guanine nucleotide-binding proteins (G proteins) are involved as modulators or transducers in various transmembrane signaling systems
MCL	1	Red	15	Gpr183	10090.ENSMUSP00000052404	G-protein coupled receptor 183; G-protein coupled receptor expressed in lymphocytes that acts as a chemotactic receptor for B-cells, T-cells, splenic dendritic cells, monocytes/macrophages and astrocytes. Receptor for oxysterol 7-alpha,25-dihydroxycholesterol (7-alpha,25-OHC) and other related oxysterols. Mediates cell positioning and movement of a number of cells by binding the 7-alpha,25-OHC li…
MCL	1	Red	15	Il1b	10090.ENSMUSP00000028881	Interleukin-1 beta; Potent proinflammatory cytokine. Initially discovered as the major endogenous pyrogen, induces prostaglandin synthesis, neutrophil influx and activation, T-cell activation and cytokine production, B-cell activation and antibody production, and fibroblast proliferation and collagen production; Belongs to the IL-1 family
MCL	1	Red	15	P2ry10	10090.ENSMUSP00000061296	Putative P2Y purinoceptor 10; Putative receptor for purines coupled to G-proteins
MCL	1	Red	15	P2ry6	10090.ENSMUSP00000055697	P2Y purinoceptor 6; Receptor for extracellular UTP > ADP = 2-methylthio-ATP > ADP-beta-S > ATP = ATP-gamma-S. The activity of this receptor is mediated by G proteins which activate a phosphatidylinositol- calcium second messenger system. Functionally coupled to phospholipase C (By similarity)
MCL	1	Red	15	Psap	10090.ENSMUSP00000101105	Prosaposin; Saposins are specific low-molecular mass non-enzymic proteins, they participate in the lysosomal degradation of sphingolipids, which takes place by the sequential action of specific hydrolases
MCL	1	Red	15	Tbxa2r	10090.ENSMUSP00000100962	Thromboxane A2 receptor; Receptor for thromboxane A2 (TXA2), a potent stimulator of platelet aggregation. The activity of this receptor is mediated by a G-protein that activates a phosphatidylinositol-calcium second messenger system. In the kidney, the binding of TXA2 to glomerular TP receptors causes intense vasoconstriction. Activates phospholipase C and adenylyl cyclase
MCL	2	Brown	8	Cd74	10090.ENSMUSP00000095171	H-2 class II histocompatibility antigen gamma chain; Plays a critical role in MHC class II antigen processing by stabilizing peptide-free class II alpha/beta heterodimers in a complex soon after their synthesis and directing transport of the complex from the endoplasmic reticulum to compartments where peptide loading of class II takes place
MCL	2	Brown	8	Ctse	10090.ENSMUSP00000073072	Cathepsin E; May have a role in immune function. Probably involved in the processing of antigenic peptides during MHC class II-mediated antigen presentation. May play a role in activation-induced lymphocyte depletion in the thymus, and in neuronal degeneration and glial cell activation in the brain; Belongs to the peptidase A1 family
MCL	2	Brown	8	H2-Aa	10090.ENSMUSP00000046105	Histocompatibility 2, class II antigen A, alpha
MCL	2	Brown	8	H2-Ab1	10090.ENSMUSP00000041008	Histocompatibility 2, class II antigen A, beta 1; Belongs to the MHC class II family
MCL	2	Brown	8	H2-DMb1	10090.ENSMUSP00000109870	Class II histocompatibility antigen, M beta 1 chain; Plays a critical role in catalyzing the release of class II HLA-associated invariant chain-derived peptides (CLIP) from newly synthesized class II HLA molecules and freeing the peptide binding site for acquisition of antigenic peptides; Belongs to the MHC class II family
MCL	2	Brown	8	H2-Eb1	10090.ENSMUSP00000074143	Histocompatibility 2, class II antigen E beta; Belongs to the MHC class II family
MCL	2	Brown	8	H2-Ob	10090.ENSMUSP00000092985	Histocompatibility 2, O region beta locus; Belongs to the MHC class II family
MCL	2	Brown	8	Kif5a	10090.ENSMUSP00000096775	Kinesin heavy chain isoform 5A; Microtubule-dependent motor required for slow axonal transport of neurofilament proteins (NFH, NFM and NFL). Can induce formation of neurite-like membrane protrusions in non-neuronal cells in a ZFYVE27-dependent manner. The ZFYVE27-KIF5A complex contributes to the vesicular transport of VAPA, VAPB, SURF4, RAB11A, RAB11B and RTN3 proteins in neurons; Belongs to the …
MCL	3	Dark Golden Rod	7	Asah1	10090.ENSMUSP00000034000	Acid ceramidase; Hydrolyzes the sphingolipid ceramide into sphingosine and free fatty acid
MCL	3	Dark Golden Rod	7	Cst3	10090.ENSMUSP00000028938	Cystatin-C; As an inhibitor of cysteine proteinases, this protein is thought to serve an important physiological role as a local regulator of this enzyme activity
MCL	3	Dark Golden Rod	7	Ctss	10090.ENSMUSP00000015667	Cathepsin S; Thiol protease. Key protease responsible for the removal of the invariant chain from MHC class II molecules. The bond- specificity of this proteinase is in part similar to the specificities of cathepsin L and cathepsin N; Belongs to the peptidase C1 family
MCL	3	Dark Golden Rod	7	Il10ra	10090.ENSMUSP00000034594	Interleukin-10 receptor subunit alpha; Receptor for IL10; binds IL10 with a high affinity
MCL	3	Dark Golden Rod	7	Ltf	10090.ENSMUSP00000035077	Lactotransferrin; Transferrins are iron binding transport proteins which can bind two Fe(3+) ions in association with the binding of an anion, usually bicarbonate
MCL	3	Dark Golden Rod	7	Mpeg1	10090.ENSMUSP00000108573	Macrophage expressed gene 1
MCL	3	Dark Golden Rod	7	Pglyrp1	10090.ENSMUSP00000032573	Peptidoglycan recognition protein 1; Pattern receptor that binds to murein peptidoglycans (PGN) of Gram-positive bacteria. Has bactericidal activity towards Gram-positive bacteria. May kill Gram-positive bacteria by interfering with peptidoglycan biosynthesis. Binds also to Gram- negative bacteria. Involved in innate immunity. May function in intracellular killing of bacteria. The soluble form tr…
MCL	4	Yellow	6	Anpep	10090.ENSMUSP00000103015	Aminopeptidase N; Broad specificity aminopeptidase which plays a role in the final digestion of peptides generated from hydrolysis of proteins by gastric and pancreatic proteases. Also involved in the processing of various peptides including peptide hormones, such as angiotensin III and IV, neuropeptides, and chemokines (By similarity). May also be involved the cleavage of peptides bound to major…
MCL	4	Yellow	6	Gm14548	10090.ENSMUSP00000070073	Predicted gene 14548
MCL	4	Yellow	6	Gm15448	10090.ENSMUSP00000104259	Predicted gene 15448
MCL	4	Yellow	6	Lgals3	10090.ENSMUSP00000114350	Galectin-3; Galactose-specific lectin which binds IgE. May mediate with the alpha-3, beta-1 integrin the stimulation by CSPG4 of endothelial cells migration. Together with DMBT1, required for terminal differentiation of columnar epithelial cells during early embryogenesis. In the nucleus: acts as a pre-mRNA splicing factor. Involved in acute inflammatory responses including neutrophil activation …
MCL	4	Yellow	6	Pirb	10090.ENSMUSP00000077546	Leukocyte immunoglobulin-like receptor subfamily B member 3; May act as receptor for class I MHC antigens. Becomes activated upon coligation of LILRB3 and immune receptors, such as FCGR2B and the B-cell receptor. Down-regulates antigen-induced B- cell activation by recruiting phosphatases to its immunoreceptor tyrosine-based inhibitor motifs (ITIM)
MCL	4	Yellow	6	Serpinb10	10090.ENSMUSP00000138771	Serpin B10; Protease inhibitor that may play a role in the regulation of protease activities during hematopoiesis and apoptosis induced by TNF. May regulate protease activities in the cytoplasm and in the nucleus (By similarity)
MCL	5	Olive	4	Itga1	10090.ENSMUSP00000077132	Integrin alpha-1; Integrin alpha-1/beta-1 is a receptor for laminin and collagen. It recognizes the proline-hydroxylated sequence G-F-P-G- E-R in collagen. Involved in anchorage-dependent, negative regulation of EGF-stimulated cell growth
MCL	5	Olive	4	Itgb4	10090.ENSMUSP00000102068	Integrin beta-4; Integrin alpha-6/beta-4 is a receptor for laminin. It plays a critical structural role in the hemidesmosome of epithelial cells. Is required for the regulation of keratinocyte polarity and motility. ITGA6:ITGB4 binds to NRG1 (via EGF domain) and this binding is essential for NRG1-ERBB signaling. ITGA6:ITGB4 binds to IGF1 and this binding is essential for IGF1 signaling (By simila…
MCL	5	Olive	4	Itgb7	10090.ENSMUSP00000001327	Integrin beta-7; Integrin alpha-4/beta-7 (Peyer patches-specific homing receptor LPAM-1) is involved in adhesive interactions of leukocytes. It is a receptor for fibronectin and recognizes one or more domains within the alternatively spliced CS-1 region of fibronectin. Integrin alpha-4/beta-7 is also a receptor for MADCAM1 and VCAM1. It recognizes the sequence L-D-T in MADCAM1. Integrin alpha-E/b…
MCL	5	Olive	4	Myl10	10090.ENSMUSP00000005611	Myosin, light chain 10, regulatory
MCL	6	Green	3	Tlr3	10090.ENSMUSP00000034056	Toll-like receptor 3; Key component of innate and adaptive immunity. TLRs (Toll-like receptors) control host immune response against pathogens through recognition of molecular patterns specific to microorganisms. TLR3 is a nucleotide-sensing TLR which is activated by double-stranded RNA, a sign of viral infection. Acts via the adapter TRIF/TICAM1, leading to NF-kappa-B activation, IRF3 nuclear tr…
MCL	6	Green	3	Tlr9	10090.ENSMUSP00000082207	Toll-like receptor 9; Key component of innate and adaptive immunity. TLRs (Toll-like receptors) control host immune response against pathogens through recognition of molecular patterns specific to microorganisms. TLR9 is a nucleotide-sensing TLR which is activated by unmethylated cytidine-phosphate-guanosine (CpG) dinucleotides. Acts via MYD88 and TRAF6, leading to NF-kappa-B activation, cytokine…
MCL	6	Green	3	Unc93b1	10090.ENSMUSP00000124272	Protein unc-93 homolog B1; Plays an important role in innate and adaptive immunity by regulating nucleotide-sensing Toll-like receptor (TLR) signaling. Required for the transport of a subset of TLRs (including TLR3, TLR7 and TLR9) from the endoplasmic reticulum to endolysosomes where they can engage pathogen nucleotides and activate signaling cascades. May play a role in autoreactive B- cells rem…
MCL	7	Forest Green	3	Ahnak	10090.ENSMUSP00000090633	AHNAK nucleoprotein (desmoyokin)
MCL	7	Forest Green	3	Anxa2	10090.ENSMUSP00000034756	Annexin A2; Calcium-regulated membrane-binding protein whose affinity for calcium is greatly enhanced by anionic phospholipids. It binds two calcium ions with high affinity. May be involved in heat-stress response (By similarity). Inhibits PCSK9-enhanced LDLR degradation, probably reduces PCSK9 protein levels via a translational mechanism but also competes with LDLR for binding with PCSK9; Belong…
MCL	7	Forest Green	3	Mpo	10090.ENSMUSP00000020779	Myeloperoxidase; Part of the host defense system of polymorphonuclear leukocytes. It is responsible for microbicidal activity against a wide range of organisms. In the stimulated PMN, MPO catalyzes the production of hypohalous acids, primarily hypochlorous acid in physiologic situations, and other toxic intermediates that greatly enhance PMN microbicidal activity; Belongs to the peroxidase family…
MCL	8	Light Green	3	Fgfr1	10090.ENSMUSP00000081041	Fibroblast growth factor receptor 1; Tyrosine-protein kinase that acts as cell-surface receptor for fibroblast growth factors and plays an essential role in the regulation of embryonic development, cell proliferation, differentiation and migration. Required for normal mesoderm patterning and correct axial organization during embryonic development, normal skeletogenesis and normal development of t…
MCL	8	Light Green	3	L1cam	10090.ENSMUSP00000099935	Neural cell adhesion molecule L1; Neural cell adhesion molecule involved in the dynamics of cell adhesion and in the generation of transmembrane signals at tyrosine kinase receptors. During brain development, critical in multiple processes, including neuronal migration, axonal growth and fasciculation, and synaptogenesis. In the mature brain, plays a role in the dynamics of neuronal structure and…
MCL	8	Light Green	3	Spta1	10090.ENSMUSP00000027817	Spectrin alpha chain, erythrocytic 1; Spectrin is the major constituent of the cytoskeletal network underlying the erythrocyte plasma membrane. It associates with band 4.1 and actin to form the cytoskeletal superstructure of the erythrocyte plasma membrane
MCL	9	Lime Green	3	AF251705	10090.ENSMUSP00000090121	CMRF35-like molecule; Acts as an activating receptor in mast cells and macrophages
MCL	9	Lime Green	3	Cd300c	10090.ENSMUSP00000090123	CMRF35-like molecule 6; CD300C antigen
MCL	9	Lime Green	3	Stbd1	10090.ENSMUSP00000054322	Starch-binding domain-containing protein 1; Acts as a cargo receptor for glycogen. Delivers its cargo to an autophagic pathway called glycophagy, resulting in the transport of glycogen to lysosomes
MCL	10	Cyan	3	mt-Co2	10090.ENSMUSP00000080994	Cytochrome c oxidase subunit 2; Cytochrome c oxidase is the component of the respiratory chain that catalyzes the reduction of oxygen to water. Subunits 1- 3 form the functional core of the enzyme complex. Subunit 2 transfers the electrons from cytochrome c via its binuclear copper A center to the bimetallic center of the catalytic subunit 1
MCL	10	Cyan	3	mt-Nd3	10090.ENSMUSP00000080998	NADH-ubiquinone oxidoreductase chain 3; Core subunit of the mitochondrial membrane respiratory chain NADH dehydrogenase (Complex I) that is believed to belong to the minimal assembly required for catalysis. Complex I functions in the transfer of electrons from NADH to the respiratory chain. The immediate electron acceptor for the enzyme is believed to be ubiquinone (By similarity)
MCL	10	Cyan	3	mt-Nd4l	10090.ENSMUSP00000081021	NADH-ubiquinone oxidoreductase chain 4L; Core subunit of the mitochondrial membrane respiratory chain NADH dehydrogenase (Complex I) that is believed to belong to the minimal assembly required for catalysis. Complex I functions in the transfer of electrons from NADH to the respiratory chain. The immediate electron acceptor for the enzyme is believed to be ubiquinone (By similarity)
MCL	11	Medium Purple	2	Cma1	10090.ENSMUSP00000022834	Chymase; Major secreted protease of mast cells with suspected roles in vasoactive peptide generation, extracellular matrix degradation, and regulation of gland secretion; Belongs to the peptidase S1 family. Granzyme subfamily
MCL	11	Medium Purple	2	Cpa3	10090.ENSMUSP00000001921	Carboxypeptidase A3, mast cell
MCL	12	Medium Purple 2	2	Dsg2	10090.ENSMUSP00000057096	Desmoglein-2; Component of intercellular desmosome junctions. Involved in the interaction of plaque proteins and intermediate filaments mediating cell-cell adhesion
MCL	12	Medium Purple 2	2	Perp	10090.ENSMUSP00000019998	P53 apoptosis effector related to PMP-22; Component of intercellular desmosome junctions. Plays a role in stratified epithelial integrity and cell-cell adhesion by promoting desmosome assembly. Plays a role as an effector in the TP53-dependent apoptotic pathway
MCL	13	Orchid	2	Alcam	10090.ENSMUSP00000023312	CD166 antigen; Cell adhesion molecule that mediates both heterotypic cell-cell contacts via its interaction with CD6, as well as homotypic cell-cell contacts. Promotes T-cell activation and proliferation via its interactions with CD6 (By similarity). Contributes to the formation and maturation of the immunological synapse via its interactions with CD6 (By similarity). Mediates homotypic interacti…
MCL	13	Orchid	2	Cd6	10090.ENSMUSP00000079172	T-cell differentiation antigen CD6; Cell adhesion molecule that mediates cell-cell contacts and regulates T-cell responses via its interaction with ALCAM/CD166. Contributes to signaling cascades triggered by activation of the TCR/CD3 complex. Functions as costimulatory molecule; promotes T-cell activation and proliferation. Contributes to the formation and maturation of the immunological synapse.…
MCL	14	Purple	2	Apba1	10090.ENSMUSP00000025830	Amyloid-beta A4 precursor protein-binding family A member 1; Putative function in synaptic vesicle exocytosis by binding to Munc18-1, an essential component of the synaptic vesicle exocytotic machinery. May modulate processing of the amyloid-beta precursor protein (APP) and hence formation of AAP- beta (By similarity)
MCL	14	Purple	2	Ppfia4	10090.ENSMUSP00000128314	Liprin-alpha 4; Protein tyrosine phosphatase, receptor type, f polypeptide (PTPRF), interacting protein (liprin), alpha 4
MCL	15	Hot Pink	2	Bgn	10090.ENSMUSP00000033741	Biglycan; May be involved in collagen fiber assembly; Belongs to the small leucine-rich proteoglycan (SLRP) family. SLRP class I subfamily
MCL	15	Hot Pink	2	Ust	10090.ENSMUSP00000052017	Uronyl 2-sulfotransferase; Sulfotransferase that catalyzes the transfer of sulfate to the position 2 of uronyl residues. Has mainly activity toward iduronyl residues in dermatan sulfate, and weaker activity toward glucuronyl residues of chondroitin sulfate. Has no activity toward desulfated N-resulfated heparin (By similarity)
MCL	16	Pink	2	Cd86	10090.ENSMUSP00000087047	T-lymphocyte activation antigen CD86; Receptor involved in the costimulatory signal essential for T-lymphocyte proliferation and interleukin-2 production, by binding CD28 or CTLA-4. May play a critical role in the early events of T-cell activation and costimulation of naive T-cells, such as deciding between immunity and anergy that is made by T- cells within 24 hours after activation
MCL	16	Pink	2	Grap2	10090.ENSMUSP00000046532	GRB2-related adaptor protein 2; Interacts with SLP-76 to regulate NF-AT activation. Binds to tyrosine-phosphorylated shc; Belongs to the GRB2/sem-5/DRK family
