# Supplementary material for: Interplay between the EMT transcription factors ZEB1 and ZEB2 regulates hematopoietic stem and progenitor cell differentiation and hematopoietic lineage fidelity
Source: PLoS Biol. 2021 Sep 22;19(9):e3001394. doi: 10.1371/journal.pbio.3001394 (PMC8489726; doi:10.1371/journal.pbio.3001394)
Supplement: S4 Table — We calculated 1× normalized occupancy values in a window of 4000 base pairs around genes containing peaks that also are DEGs in the mouse (see S1 Table). Peak annotation was performed with the ChIPSeeker R package. ChIP-seq, Chromatin Immunoprecipitation Sequencing. (XLSX) [file pbio.3001394.s016.xlsx]

## Sheet: A-ZEB1_occupancy_plot
chr	start	end	gene_symbol	distanceToTSS	Column6	Column7	Column8	Column9	Column10	Column11	Column12	Column13	Column14	Column15	Column16	Column17	Column18	Column19	Column20	Column21	Column22	Column23	Column24	Column25	Column26	Column27	Column28	Column29	Column30	Column31	Column32	Column33	Column34	Column35	Column36	Column37	Column38	Column39	Column40	Column41	Column42	Column43	Column44	Column45	Column46	Column47	Column48	Column49	Column50
chr6_GL000253v2_alt	4361032	4361166	HLA-DMB	-594	.	0	0	0	0	0	0	0	0	0	0	0	0	0	0	0	0	0	0	0	0	0	0	0	0	0	0	0	0	0	0	0	0	0	0	0	0	0	0	0	0	0	0	0	0
chr6	32941664	32941800	HLA-DMB	-636	.	0	0	0	0	0	0	0	0	0	0	0	0	0	0	0	0	0	0	0	0	0	0	0	0	0	0	0	0	0	0	0	0	0	0	0	0	0	0	0	0	0	0	0	0
chr18	63906244	63906380	SERPINB10	-1578	.	16.3352	16.3352	16.3352	13.0682	0	0	0	0	0	0	0	0	0	0	0	0	0	0	0	0	0	0	0	0	0	0	0	0	0	0	0	0	0	0	0	0	0	0	0	0	0	0	0	0
chr15	56465137	56465157	MNS1	0	.	0	0	0	0	0	0	0	0	0	0	0	0	0	0	0	0	0	0	0	0	0	0	0	0	0	0	0	0	0	0	0	0	0	0	0	0	0	0	0	0	0	0	0	0
chr11	75451950	75452091	GDPD5	240	.	0	0	0	0	0	0	0	0	0	0	0	0	0	0	0	0	0	0	0	0	0	0	0	0	0	0	0	0	0	0	0	0	0	0	0	0	0	0	0	0	0	0	0	0
chr6	6320662	6320697	F13A1	-20	.	0	0	0	0	0	0	0	0	0	0	0	0	0	0	0	0	0	0	0	0	0	0	0	0	0	0	0	0	0	0	0	0	0	0	0	0	0	0	0	0	0	0	0	0
chr5	126463079	126463262	GRAMD2B	734	.	0	0	0	8.1676	8.1676	8.1676	8.1676	8.1676	8.1676	8.1676	8.1676	8.1676	8.1676	0	0	0	0	0	0	0	0	0	0	0	0	0	0	0	40.838	40.838	40.838	40.838	40.838	49.0056	49.0056	49.0056	49.0056	49.0056	8.1676	8.1676	8.1676	8.1676	8.1676	0
chr11	60970457	60970591	CD6	-1089	.	0	0	0	0	0	0	0	0	0	0	0	0	0	0	0	0	0	0	0	0	0	0	0	0	0	0	0	0	0	0	0	0	0	0	0	0	0	3.26704	8.1676	8.1676	8.1676	8.1676	8.1676	8.1676
chr3	99876173	99876212	FILIP1L	0	.	0	0	0	0	0	0	0	0	0	0	0	0	0	0	0	0	0	0	0	0	0	0	0	0	0	0	0	0	0	0	0	0	0	0	0	0	0	0	0	0	0	0	0	0
chr5	76818822	76819161	F2RL1	0	.	0	0	0	0	0	0	0	0	0	0	0	0	0	0	0	0	0	0	0	0	0	0	0	0	0	0	0	0	0	0	0	0	0	0	0	0	0	0	0	0	0	0	0	0
chr19	39195876	39196074	NCCRP1	-890	.	0	0	0	0	0	0	0	0	0	0	0	0	0	0	0	0	0	0	0	0	0	0	0	0	0	0	0	0	0	0	0	0	0	0	0	0	0	0	0	0	0	0	0	0
chr14	55129056	55129190	LGALS3	-62	.	8.1676	8.1676	5.71732	0	0	0	0	0	0	0	0	0	0	0	0	0	0	0	0	0	0	0	0	0	0	0	0	0	0	0	0	0	0	0	0	0	0	4.90056	16.3352	16.3352	16.3352	16.3352	16.3352	16.3352
chr6	138107888	138108029	PERP	-469	.	8.1676	8.1676	8.1676	8.1676	8.1676	8.1676	8.1676	8.1676	8.1676	1.63352	0	0	0	0	0	0	0	0	0	13.0682	16.3352	16.3352	16.3352	16.3352	16.3352	16.3352	16.3352	16.3352	16.3352	3.26704	0	0	0	0	0	0	0	0	0	0	0	0	0	0
chr6	134318058	134318067	SGK1	0	.	0	0	0	1.63352	8.1676	8.1676	8.1676	8.1676	8.1676	8.1676	8.1676	8.1676	8.1676	6.53408	0	0	0	0	1.63352	8.1676	8.1676	8.1676	8.1676	8.1676	8.1676	8.1676	8.1676	8.1676	6.53408	0	0	0	0	0	0	0	0	0	0	0	0	0	0	0
chr15	99104787	99104980	SYNM	-100	.	0	0	0	0	0	0	0	0	0	0	0	0	0	0	0	0	0	0	0	0	0	2.45028	8.1676	8.1676	8.1676	8.1676	5.71732	0	0	0	0	4.90056	16.3352	16.3352	16.3352	16.3352	16.3352	16.3352	16.3352	16.3352	16.3352	11.4346	0	0
chr1	205680683	205680817	SLC45A3	-174	.	16.3352	16.3352	16.3352	16.3352	16.3352	16.3352	16.3352	16.3352	16.3352	16.3352	0	0	0	0	0	0	0	0	0	0	0	0	0	0	0	0	0	0	0	0	24.5028	24.5028	24.5028	24.5028	24.5028	65.3408	65.3408	65.3408	65.3408	65.3408	73.5084	73.5084	73.5084	73.5084
chr7	129433905	129434039	STRIP2	-393	.	0	0	0	0	0	0	0	0	0	0	0	0	0	0	0	0	0	0	0	0	0	0	4.90056	24.5028	24.5028	24.5028	24.5028	24.5028	24.5028	24.5028	24.5028	24.5028	19.6022	0	0	0	0	0	0	0	0	0	0	0
chr1	40097252	40097447	PPT1	0	.	0	0	0	0	0	0	0	0	0	0	0	0	0	0	0	14.7017	16.3352	16.3352	16.3352	16.3352	1.63352	0	0	0	0	0	0	0	0	0	0	0	0	0	0	0	0	0	0	0	0	0	0	0
chr12	40224926	40224996	LRRK2	-1	.	0	0	0	0	0	0	0	0	0	0	0	0	0	0	0	0	0	0	0	0	0	0	0	0	0	0	0	0	0	0	0	0	0	0	0	0	0	0	0	0	0	0	0	0
chr16	68023082	68023283	DUS2	0	.	24.5028	19.6022	0	0	0	0	0	0	0	0	0	4.90056	24.5028	24.5028	24.5028	24.5028	22.8693	16.3352	16.3352	16.3352	16.3352	13.0682	0	0	0	0	1.63352	8.1676	8.1676	8.1676	8.1676	6.53408	0	0	0	0	0	0	0	0	0	0	0	0
chr9	94639518	94639541	FBP1	-11	.	0	0	0	0	0	0	0	0	0	0	0	0	0	0	0	0	0	0	0	0	0	0	0	0	0	0	0	0	0	0	0	0	7.35084	8.1676	8.1676	8.1676	8.1676	0.81676	0	0	0	0	0	0
chr4	75941089	75941274	NAAA	-76	.	0	0	0	0	0	0	0	0	0	0	0	0	0	0	0	0	0	0	0	0	0	0	0	0	0	0	1.63352	16.3352	16.3352	16.3352	16.3352	14.7017	0	0	0	0	1.63352	16.3352	16.3352	16.3352	16.3352	16.3352	16.3352	16.3352
chr2	12716048	12716220	TRIB2	-669	.	0	0	0	0	0	0	0	0	0	0	0	0	0	0	0	0	0	0	0	0	0	9.80112	24.5028	24.5028	24.5028	24.5028	24.5028	24.5028	24.5028	24.5028	24.5028	14.7017	0	0	0	0	0	0	0	0	0	6.53408	16.3352	16.3352
chr5_GL339449v2_alt	198482	198538	MARVELD2	0	.	0	0	0	0	0	0	0	0	0	0	0	0	0	0	0	0	0	0	0	0	0	0	0	0	0	0	0	0	0	0	0	0	0	0	0	0	0	0	0	0	0	0	0	0
chr5_GL339449v2_alt	198482	198538	MARVELD2	0	.	0	0	0	0	0	0	0	0	0	0	0	0	0	0	0	0	0	0	0	0	0	0	0	0	0	0	0	0	0	0	0	0	0	0	0	0	0	0	0	0	0	0	0	0
chr2	208025527	208025688	PLEKHM3	0	.	8.1676	8.1676	8.1676	8.1676	2.45028	0	0	0	0	0	0	0	0	0	0	0	0	0	0	0	0	0	0	0	0	0	0	0	0	28.5866	40.838	40.838	40.838	40.838	17.9687	8.1676	8.1676	8.1676	8.1676	2.45028	0	0	0	0
chr2	208025527	208025688	PLEKHM3	0	.	8.1676	8.1676	8.1676	8.1676	2.45028	0	0	0	0	0	0	0	0	0	0	0	0	0	0	0	0	0	0	0	0	0	0	0	0	28.5866	40.838	40.838	40.838	40.838	17.9687	8.1676	8.1676	8.1676	8.1676	2.45028	0	0	0	0
chr5	52786954	52787112	ITGA1	-804	.	0	0	0	0	0	0	0	0	0	0	0	0	0	0	0	0	0	0	0	0	0	0	0	0	0	0	0	0	0	0	0	0	0	0	0	0	0	0	0	0	0	0	0	0
chr13	30744626	30744663	ALOX5AP	2290	.	6.53408	16.3352	16.3352	16.3352	16.3352	16.3352	16.3352	16.3352	16.3352	16.3352	9.80112	0	0	0	0	0	0	0	0	0	0	0	0	0	0	0	0	0	0	0	0	0	0	0	0	0	0	0	0	0	0	0	0	0
chr1	203026516	203026520	PPFIA4	18	.	0	0	0	39.2045	49.0056	49.0056	49.0056	49.0056	68.6078	73.5084	73.5084	73.5084	73.5084	34.3039	24.5028	24.5028	24.5028	24.5028	4.90056	0	0	0	0	0	0	0	0	0	0	0	0	0	0	0	0	0	0	0	0	0	0	0	0	0
chr10	48684997	48685142	WDFY4	121	.	0	0	0	0	0	0	0	0	0	0	0	0	0	0	0	0	0	0	0	0	0	0	0	0	0	0	0	0	0	0	0	0	0	0	0	0	0	0	7.35084	8.1676	8.1676	8.1676	8.1676	0.81676
chr1	203765089	203765182	LAX1	0	.	8.1676	4.0838	0	0	0	0	0	0	0	0	0	0	0	0	0	0	8.1676	16.3352	16.3352	16.3352	16.3352	8.1676	0	0	0	0	0	0	0	0	0	0	0	0	0	0	0	0	0	0	0	0	0	0
chr5	69415035	69415371	MARVELD2	0	.	8.1676	8.1676	8.1676	8.1676	5.71732	0	0	0	0	0	0	0	0	0	0	0	0	0	0	0	0	0	0	0	0	0	0	0	0	0	0	0	0	0	0	0	0	0	0	0	0	0	0	0
chr18	69946012	69946156	CD226	1263	.	0	0	0	0	0	0	0	0	0	0	0	0	0	0	0	0	0	0	0	0	0	0	0	0	0	0	0	0	0	0	0	0	0	0	0	0	0	0	0	0	0	3.26704	8.1676	8.1676
chr2	33475778	33475940	RASGRP3	-657	.	0	0	0	0	0	0	0	0	0	0	0	0	0	0	0	0	0	0	0	0	0	0	0	0	0	0	0	0	0	0	0	0	0	0	0	0	0	0	0	0	0	0	0	0
chr2	85538959	85539167	MAT2A	-1	.	0	0	0	0	0	0	0	0	0	0	0	0	0	0	0	0	0	0	0	0	0	0	0	0	0	0	0	0	0	0	0	0	0	0	0	0	0	0	0	0	0	0	0	0
chr2	85538689	85538871	PARTICL	-23	.	0	0	0	0	0	0	0	0	0	0	0	0	0	0	0	0	0	0	0	0	0	0	0	0	0	0	0	0	0	0	0	0	0	0	0	0	0	0	0	0	0	0	0	0
chr17	75721234	75721456	ITGB4	0	.	0	0	0	0	0	0	0	0	0	0	0	0	0	0	0	0	0	0	0	0	0	0	0	0	0	0	0	0	0	0	8.1676	16.3352	16.3352	16.3352	16.3352	16.3352	16.3352	16.3352	16.3352	16.3352	8.1676	0	0	0
chr19	10836554	10836568	C19orf38	-7	.	0	0	0	0	0	0	0	0	0	0	0	0	0	0	0	0	0	0	0	0	0	0	0	0	0	0	0	0	0	0	0	0	0	0	0	0	0	0	1.63352	16.3352	16.3352	16.3352	16.3352	17.152
chr9	121268370	121268620	GSN	202	.	12.2514	8.1676	8.1676	8.1676	8.1676	4.0838	0	0	0	0	8.1676	16.3352	16.3352	16.3352	16.3352	16.3352	16.3352	16.3352	16.3352	16.3352	8.1676	0	0	0	0	0	0	0	0	0	0	0	0	0	0	0	0	0	0	0	0	0	0	0
chr2	240624898	240625087	GPR35	-158	.	1.63352	8.1676	8.1676	8.1676	8.1676	6.53408	0	0	0	0	6.53408	32.6704	32.6704	32.6704	32.6704	35.9374	49.0056	49.0056	49.0056	49.0056	39.2045	0	0	0	0	0	0	0	0	0	0	0	0	0	0	0	0	0	0	0	1.63352	8.1676	8.1676	8.1676
chr11	2930565	2931047	PHLDA2	-1145	.	0	0	0	0	4.90056	8.1676	8.1676	8.1676	8.1676	3.26704	0	0	0	0	0	0	0	0	0	0	0	0	0	0	0	0	0	0	0	0	0	0	0	0	0	0	0	0	0	0	0	0	0	0
chr3	112133248	112133361	GCSAM	0	.	8.1676	8.1676	8.1676	8.1676	4.90056	0	0	0	0	0	0	0	0	0	0	0	0	0	0	0	0	0	0	0	0	0	0	0	0	0	0	0	0	0	0	0	0	0	0	0	0	0	0	0
chr11	73289568	73289782	P2RY6	161	.	0	0	0	0	0	0	0	0	0	0	0	0	0	0	0	0	0	0	0	0	0	0	0	0	0	0	0	4.0838	8.1676	8.1676	8.1676	8.1676	4.0838	0	0	0	0	4.0838	8.1676	8.1676	8.1676	8.1676	4.0838	0
chr10	44959287	44959529	RASSF4	0	.	0	0	0	0	0	0	0	0	0	0	0	0	0	0	0	0	0	0	0	0	0	0	0	0	0	0	0	0	0	0	0	0	0	0	0	0	0	0	0	6.53408	8.1676	8.1676	8.1676	8.1676
chr2	47369181	47369310	EPCAM	33	.	0	0	0	0	0	0	0	0	0	0	0	0	0	0	0	0	0	0	0	0	0	0	0	0	0	0	0	0	0	0	4.0838	8.1676	8.1676	8.1676	8.1676	4.0838	0	0	0	0	0	0	0	0
chr11_KI270831v1_alt	162757	163158	PHLDA2	-1187	.	8.1676	8.1676	8.1676	8.1676	8.1676	8.1676	8.1676	8.1676	8.1676	2.45028	0	0	0	0	0	0	0	0	0	0	0	0	0	0	0	0	0	0	0	0	0	0	0	0	0	0	0	0	0	0	0	0	0	0
chr20	38165354	38165550	TGM2	-72	.	0	0	0	0	3.26704	16.3352	16.3352	16.3352	16.3352	16.3352	16.3352	16.3352	16.3352	16.3352	14.7017	8.1676	8.1676	8.1676	8.1676	8.1676	8.1676	8.1676	8.1676	8.1676	9.80112	16.3352	16.3352	16.3352	16.3352	17.9687	24.5028	24.5028	24.5028	24.5028	21.2358	8.1676	8.1676	8.1676	8.1676	6.53408	0	0	0	0
chr9	121201198	121201334	RAB14	535	.	0	0	0	0	0	0	0	0	0	0	0	0	0	0	0	0	0	0	0	0	0	0	0	0	0	0	0	0	0	0	0	0	0	0	0	0	0	0	0	0	0	0	0	0
chr22	20117109	20117243	TRMT2A	0	.	0	0	0	0	0	0	0	0	0	0	0	0	19.6022	32.6704	32.6704	32.6704	32.6704	17.9687	8.1676	8.1676	8.1676	8.1676	3.26704	0	0	0	0	4.90056	8.1676	8.1676	8.1676	8.1676	8.1676	8.1676	8.1676	8.1676	8.1676	3.26704	0	0	0	0	0	0
chr16	85899034	85899161	IRF8	-1	.	0	0	0	0	0	5.71732	8.1676	8.1676	8.1676	8.1676	8.1676	8.1676	8.1676	8.1676	8.1676	2.45028	0	0	0	0	17.152	24.5028	24.5028	24.5028	24.5028	7.35084	0	0	0	0	0	0	0	0	0	0	0	0	0	0	5.71732	8.1676	8.1676	8.1676
chr9	121201469	121201482	RAB14	387	.	0	0	0	0	0	0	0	0	0	0	0	0	0	0	0	0	0	0	0	0	0	0	0	0	0	0	0	0	0	0	0	0	0	0	0	0	0	0	0	0	0	0	0	0
chr1	202341936	202342003	UBE2T	0	.	0	0	0	14.7017	16.3352	16.3352	16.3352	16.3352	16.3352	16.3352	16.3352	16.3352	16.3352	38.3877	40.838	40.838	40.838	40.838	40.838	40.838	40.838	40.838	40.838	11.4346	8.1676	8.1676	8.1676	8.1676	22.8693	24.5028	24.5028	24.5028	24.5028	17.152	16.3352	16.3352	16.3352	16.3352	23.686	24.5028	24.5028	24.5028	24.5028	2.45028
chr6	25279320	25279427	CARMIL1	0	.	0	0	0	0	0	0	0	0	0	0	0	0	0	0	0	0	0	0	0	0	0	0	0	0	0	0	0	0	0	0	0	0	0	0	0	0	0	0	0	0	0	0	0	0
chr6	37005402	37005606	FGD2	-40	.	0	0	0	0	0	0	0	0	0	0	0	0	0	0	0	0	0	0	0	0	0	0	0	0	0	0	0	0	0	0	0	0	0	0	3.26704	8.1676	8.1676	8.1676	8.1676	8.1676	8.1676	8.1676	8.1676	8.1676
chr1	150149474	150149609	PLEKHO1	291	.	0	0	0	0	0	0	0	0	0	0	0	0	0	0	0	0	0	0	0	0	0	0	0	0	0	0	0	0	0	0	0	0	0	0	0	0	0	0	0	0	0	0	0	0
chr18	31497815	31498176	DSG2	-1	.	24.5028	16.3352	16.3352	16.3352	16.3352	16.3352	16.3352	16.3352	16.3352	16.3352	20.419	24.5028	24.5028	24.5028	24.5028	12.2514	0	0	0	0	0	0	0	0	0	0	0	0	0	0	0	0	0	0	0	0	0	0	0	0	0	0	0	0
chr18	31497815	31498176	DSG2	-1	.	24.5028	16.3352	16.3352	16.3352	16.3352	16.3352	16.3352	16.3352	16.3352	16.3352	20.419	24.5028	24.5028	24.5028	24.5028	12.2514	0	0	0	0	0	0	0	0	0	0	0	0	0	0	0	0	0	0	0	0	0	0	0	0	0	0	0	0
chr17	43211867	43211874	TMEM106A	-1	.	0	0	0	0	0	0	0	0	0	0	0	0	0	0	0	0	0	0	0	0	0	0	0	0	0	0	0	0	0	0	0	0	0	0	0	0	0	0	0	0	0	0	0	0
chr13	49496145	49496293	PHF11	0	.	0	0	0	0	0	0	0	0	0	0	0	0	0	0	0	0	0	0	0	0	0	0	0	0	0	0	0	0	0	0	0	0	0	0	0	0	0	0	0	0	0	0	0	0
chr2	102355632	102355944	IL18R1	0	.	0	0	0	0	0	0	0	0	0	0	0	0	0	0	0	0	0	0	0	0	0	0	0	0	0	0	0	0	0	0	0	0	0	0	0	0	13.0682	16.3352	16.3352	16.3352	16.3352	35.9374	40.838	40.838
chr2	102355995	102356130	IL18R1	0	.	0	0	0	0	0	0	0	0	3.26704	16.3352	16.3352	16.3352	16.3352	21.2358	40.838	40.838	40.838	40.838	37.571	24.5028	24.5028	24.5028	24.5028	19.6022	0	0	0	0	0	0	0	0	0	3.26704	16.3352	16.3352	16.3352	16.3352	17.9687	24.5028	24.5028	24.5028	24.5028	24.5028
chr6	96837060	96837592	GPR63	0	.	0	0	0	0	0	0	0	0	0	0	0	0	0	0	0	0	0	0	0	0	0	0	0	0	0	0	0	0	0	0	0	0	0	0	0	0	0	0	0	0	0	0	0	0
chr11	130159531	130159781	ST14	-1	.	0	0	0	0	0	0	0	0	0	0	0	0	0	0	0	0	0	0	0	0	0	0	0	0	0	0	0	0	0	0	0	0	0	0	9.80112	16.3352	16.3352	16.3352	16.3352	6.53408	0	0	0	0
chr16	66934350	66934503	CIAO2B	0	.	24.5028	24.5028	49.0056	65.3408	65.3408	65.3408	65.3408	50.6391	40.838	40.838	40.838	40.838	16.3352	0	0	0	0	9.80112	16.3352	16.3352	16.3352	16.3352	16.3352	16.3352	16.3352	16.3352	16.3352	21.2358	24.5028	24.5028	24.5028	24.5028	24.5028	24.5028	24.5028	24.5028	24.5028	9.80112	0	0	0	0	0	0
chr17	4739928	4739963	CXCL16	0	.	0	0	0	0	0	0	0	0	0	0	0	0	0	0	0	0	0	0	0	0	0	0	0	0	0	0	0	0	0	0	0	0	0	0	0	0	0	0	0	0	12.2514	24.5028	24.5028	24.5028
chr2	171999620	171999952	METAP1D	0	.	0	0	0	0	0	0	0	0	0	0	0	4.90056	8.1676	8.1676	8.1676	8.1676	3.26704	0	0	0	0	0	0	0	0	0	0	0	0	0	0	0	0	0	0	0	0	0	0	0	0	9.80112	16.3352	16.3352
chr2	171999620	171999952	METAP1D	0	.	0	0	0	0	0	0	0	0	0	0	0	4.90056	8.1676	8.1676	8.1676	8.1676	3.26704	0	0	0	0	0	0	0	0	0	0	0	0	0	0	0	0	0	0	0	0	0	0	0	0	9.80112	16.3352	16.3352
chr17	35242371	35242553	SLFN5	-518	.	0	0	0	0	0	0	0	0	0	0	0	0	0	0	0	0	0	0	0	0	0	0	0	0	0	0	0	0	1.63352	8.1676	8.1676	8.1676	8.1676	8.1676	8.1676	8.1676	8.1676	8.1676	6.53408	0	0	0	0	0
chr2	84905578	84905655	TMSB10	-1	.	0	0	0	0	0	0	0	0	0	0	0	0	0	0	0	0	0	0	0	0	0	0	0	0	0	0	0	0	0	0	0	0	0	0	0	0	0	0	0	0	0	0	0	0
chr5	157575775	157575895	ADAM19	0	.	0	0	0	0	0	0	0	0	0	0	0	0	0	0	0	0	0	0	0	0	0	0	0	0	0	0	0	0	0	0	0	0	0	0	0	0	0	0	0	0	0	0	0	0
chr16	66933914	66934116	CIAO2B	134	.	0	0	0	8.1676	16.3352	16.3352	16.3352	16.3352	8.1676	0	0	0	0	8.1676	16.3352	16.3352	16.3352	16.3352	16.3352	16.3352	16.3352	16.3352	16.3352	8.1676	0	0	0	0	0	0	0	0	0	4.0838	8.1676	8.1676	8.1676	8.1676	16.3352	24.5028	24.5028	24.5028	24.5028	44.9218
chr12	53209227	53209376	ITGB7	-1945	.	49.0056	49.0056	49.0056	49.0056	45.7386	16.3352	16.3352	16.3352	16.3352	16.3352	16.3352	16.3352	16.3352	16.3352	14.7017	0	0	0	0	0.81676	8.1676	8.1676	8.1676	8.1676	7.35084	0	0	0	0	0	0	0	0	0	0	0	0	0	0	0	0	0	0	0
chr17	35242942	35243071	SLFN5	0	.	8.1676	8.1676	8.1676	8.1676	8.1676	8.1676	8.1676	8.1676	8.1676	17.9687	24.5028	24.5028	24.5028	24.5028	19.6022	16.3352	16.3352	16.3352	16.3352	6.53408	0	0	0	0	0	0	0	0	0	0	0	0	0	0	0	0	0	0	0	0	0	0	0	0
chr14	70809222	70809359	MAP3K9	-51	.	24.5028	0	0	0	0	0	0	0	0	0	0	0	0	0	0	0	0	0	0	0	0	0	0	0	0	0	0	0	0	0	0	0	0	0	0	0	0	0	0	0	0	0	0	0
chr14	70809418	70809907	MAP3K9	0	.	0	0	0	0	0	0	0	0	0	0	0	0	0	4.90056	24.5028	24.5028	24.5028	24.5028	24.5028	24.5028	24.5028	24.5028	24.5028	19.6022	0	0	0	0	0	0	0	0	0	0	0	0	0	0	0	0	0	0	0	0
chr6	36130257	36130701	MAPK13	0	.	0	0	0	0	0	0	0	0	0	0	0	0	0	0	0	0	0	0	0	0	0	0	0	0	0	0	0	0	0	0	0	0	0	0	0	0	0	7.35084	8.1676	8.1676	8.1676	8.1676	8.1676	8.1676
chr4	109560075	109560576	MCUB	0	.	8.1676	8.1676	20.419	32.6704	32.6704	32.6704	32.6704	32.6704	32.6704	32.6704	32.6704	32.6704	16.3352	0	0	0	0	0	0	0	0	0	0	0	0	0	0	0	0	0	0	0	0	0	0	0	0	8.1676	16.3352	16.3352	16.3352	16.3352	16.3352	16.3352
chr7	92836477	92836636	CDK6-AS1	0	.	0	0	0	0	0	0	0	0	0	4.90056	8.1676	8.1676	8.1676	8.1676	8.1676	8.1676	8.1676	8.1676	8.1676	3.26704	0	0	0	0	0	0	0	0	0	0	0	0	0	0	0	0	0	0	0	14.7017	24.5028	24.5028	24.5028	24.5028
chr16	85902717	85902973	IRF8	0	.	4.0838	8.1676	8.1676	8.1676	8.1676	16.3352	24.5028	24.5028	24.5028	24.5028	20.419	16.3352	16.3352	16.3352	16.3352	12.2514	8.1676	8.1676	8.1676	8.1676	4.0838	0	0	0	0	0	0	0	0	0	0	0	0	0	0	0	0	0	0	0	4.0838	8.1676	8.1676	8.1676
chr3	105366734	105366873	ALCAM	-36	.	0	0	0	0	0	0	0	0	0	7.35084	24.5028	24.5028	24.5028	24.5028	26.9531	32.6704	32.6704	32.6704	32.6704	22.8693	0	0	0	0	0	0	0	0	0	0	0	0	0	0	0	0	0	0	0	0	0	0	0	0
chr19	18173566	18173735	IFI30	-78	.	24.5028	24.5028	24.5028	24.5028	24.5028	24.5028	24.5028	24.5028	24.5028	24.5028	0	0	0	0	0	24.5028	24.5028	24.5028	24.5028	24.5028	24.5028	24.5028	24.5028	24.5028	24.5028	32.6704	32.6704	32.6704	32.6704	32.6704	65.3408	65.3408	65.3408	65.3408	65.3408	0	0	0	0	0	8.1676	8.1676	8.1676	8.1676
chrX	12975092	12975109	TMSB4X	-1	.	0	0	0	0	0	0	0	0	0	0	24.5028	24.5028	24.5028	24.5028	24.5028	49.0056	49.0056	49.0056	49.0056	49.0056	24.5028	24.5028	24.5028	24.5028	24.5028	0	0	0	0	0	0	0	0	0	0	0	0	0	0	0	0	0	0	0
chr6	106360484	106360716	CRYBG1	-92	.	0	0	0	0	0	0	0	0	0	0	0	0	0	0	0	0	0	0	0	0	0	0	0	0	0	0	0	0	0	0	0	0	0	0	0	0	0	0	0	0	0	0	0	0
chr3	52244164	52244481	PPM1M	-1278	.	0	0	0	0	0	0	0	0	0	0	0	0	1.63352	8.1676	8.1676	8.1676	8.1676	6.53408	0	0	0	0	1.63352	8.1676	8.1676	8.1676	8.1676	6.53408	0	0	0	0	1.63352	8.1676	8.1676	8.1676	8.1676	8.1676	8.1676	8.1676	8.1676	8.1676	6.53408	0
chr6	106510658	106510976	CRYBG1	-879	.	0	0	0	0	0	0	0	0	0	0	0	0	0	0	0	0	0	0	0	0	0	0	0	0	0	0	0	0	0	0	0	0	0	0	0	0	0	0	0	0	0	0	0	0
chr7	93232198	93232572	VPS50	0	.	0	0	0	0	0	0	0	0	0	0	0	0	0	0	0	0	12.2514	24.5028	24.5028	24.5028	24.5028	24.5028	24.5028	24.5028	24.5028	24.5028	12.2514	0	0	0	0	0	0	0	0	0	0	0	0	0	0	0	0	0
chr7	93232198	93232572	VPS50	0	.	0	0	0	0	0	0	0	0	0	0	0	0	0	0	0	0	12.2514	24.5028	24.5028	24.5028	24.5028	24.5028	24.5028	24.5028	24.5028	24.5028	12.2514	0	0	0	0	0	0	0	0	0	0	0	0	0	0	0	0	0
chr5	150412756	150413009	CD74	0	.	40.838	42.4715	49.0056	49.0056	49.0056	49.0056	49.0056	49.0056	49.0056	49.0056	49.0056	45.7386	32.6704	32.6704	32.6704	32.6704	29.4034	16.3352	16.3352	16.3352	16.3352	16.3352	16.3352	16.3352	16.3352	16.3352	13.0682	0	0	0	0	0	0	0	0	0	6.53408	32.6704	32.6704	32.6704	32.6704	29.4034	16.3352	16.3352
chr5	150412756	150413009	CD74	0	.	40.838	42.4715	49.0056	49.0056	49.0056	49.0056	49.0056	49.0056	49.0056	49.0056	49.0056	45.7386	32.6704	32.6704	32.6704	32.6704	29.4034	16.3352	16.3352	16.3352	16.3352	16.3352	16.3352	16.3352	16.3352	16.3352	13.0682	0	0	0	0	0	0	0	0	0	6.53408	32.6704	32.6704	32.6704	32.6704	29.4034	16.3352	16.3352
chr7	128940641	128940823	IRF5	0	.	24.5028	24.5028	24.5028	24.5028	24.5028	24.5028	22.8693	16.3352	16.3352	16.3352	16.3352	24.5028	57.1732	57.1732	57.1732	57.1732	58.8067	65.3408	65.3408	65.3408	65.3408	57.1732	24.5028	24.5028	24.5028	24.5028	24.5028	24.5028	24.5028	24.5028	24.5028	19.6022	0	0	0	0	6.53408	32.6704	32.6704	32.6704	32.6704	35.9374	49.0056	49.0056
chr17	39152981	39153187	PLXDC1	0	.	0	0	0	0	0	0	13.0682	32.6704	32.6704	32.6704	32.6704	26.1363	16.3352	16.3352	16.3352	16.3352	16.3352	16.3352	16.3352	16.3352	16.3352	9.80112	0	0	0	0	3.26704	8.1676	8.1676	8.1676	8.1676	4.90056	0	0	0	0	0	0	0	0	0	0	0	0
chr11	68003104	68003233	UNC93B1	236	.	0	0	0	0	0	0	0	0	0	0	0	0	0	0	0	0	0	0	0	0	0	0	0	6.53408	8.1676	8.1676	8.1676	8.1676	8.1676	8.1676	8.1676	8.1676	8.1676	1.63352	0	0	0	0	0	0	0	0	0	0
chr7	151632376	151632741	PRKAG2	-23	.	0	0	0	0	0	0	0	0	0	0	0	0	0	0	0	0	0	0	0	0	0	0	0	0	0	0	0	0	0	0	0	0	0	0	6.53408	8.1676	8.1676	8.1676	8.1676	1.63352	0	0	0	0
chr11	68003492	68003800	UNC93B1	-23	.	0	0	0	0	0	0	0	0	0	0	19.6022	32.6704	32.6704	32.6704	32.6704	32.6704	32.6704	32.6704	32.6704	32.6704	13.0682	0	0	0	0	14.7017	24.5028	24.5028	24.5028	24.5028	19.6022	16.3352	16.3352	16.3352	16.3352	6.53408	0	0	0	0	0	0	0	0
chr12	53207251	53207308	ITGB7	0	.	16.3352	16.3352	1.63352	0	0	0	0	0	0	0	0	0	0	0	0	0	0	0	0	0	0	0	0	0	0	0	0	0	0	0	0	0	0	0	0	0	0	22.0525	24.5028	24.5028	24.5028	24.5028	31.8536	32.6704
chr3	122022247	122022437	ILDR1	0	.	0	0	0	0	0	0	0	0	0	0	0	0	0	0	0	0	0	0	0	0	1.63352	8.1676	8.1676	8.1676	8.1676	8.1676	8.1676	8.1676	8.1676	8.1676	6.53408	0	0	0	0	4.90056	24.5028	24.5028	24.5028	24.5028	19.6022	0	0	0
chr3	122022247	122022437	ILDR1	0	.	0	0	0	0	0	0	0	0	0	0	0	0	0	0	0	0	0	0	0	0	1.63352	8.1676	8.1676	8.1676	8.1676	8.1676	8.1676	8.1676	8.1676	8.1676	6.53408	0	0	0	0	4.90056	24.5028	24.5028	24.5028	24.5028	19.6022	0	0	0
chr11	1853015	1853083	LSP1	45	.	23.686	24.5028	24.5028	24.5028	24.5028	9.80112	8.1676	8.1676	8.1676	8.1676	59.6235	65.3408	65.3408	65.3408	65.3408	80.0425	81.676	81.676	81.676	81.676	15.5184	8.1676	8.1676	8.1676	8.1676	8.1676	8.1676	8.1676	8.1676	8.1676	89.0268	98.0112	98.0112	98.0112	98.0112	90.6604	89.8436	89.8436	89.8436	89.8436	75.1419	73.5084	73.5084	73.5084
chr6	47477469	47477788	CD2AP	-1	.	0	0	0	0	0	0	0	0	0	0	0	0	0	0	0	0	0	0	0	0	0	0	0	0	0	0	0	0	0	0	0	0	0	0	0	0	0	0	0	0	0	0	0	0
chr6	47477469	47477788	CD2AP	-1	.	0	0	0	0	0	0	0	0	0	0	0	0	0	0	0	0	0	0	0	0	0	0	0	0	0	0	0	0	0	0	0	0	0	0	0	0	0	0	0	0	0	0	0	0
chr1	21294661	21294813	ECE1	-237	.	0	0	0	0	0	0	28.5866	40.838	40.838	40.838	40.838	40.838	40.838	40.838	40.838	40.838	12.2514	0	0	0	0	34.3039	49.0056	49.0056	49.0056	49.0056	71.8749	81.676	81.676	81.676	81.676	47.3721	32.6704	32.6704	32.6704	32.6704	38.3877	40.838	40.838	40.838	40.838	86.5767	106.179	106.179
chr22	45236054	45236255	KIAA0930	22	.	0	0	0	0	0	0	0	0	0	3.26704	8.1676	8.1676	8.1676	8.1676	8.1676	8.1676	8.1676	8.1676	8.1676	4.90056	0	0	0	0	0	0	0	0	0	19.6022	49.0056	49.0056	49.0056	49.0056	49.0056	49.0056	49.0056	49.0056	49.0056	39.2045	24.5028	24.5028	24.5028	24.5028
chr1	21294442	21294576	ECE1	-18	.	32.6704	32.6704	32.6704	32.6704	3.26704	0	0	0	0	0	0	0	0	0	0	0	0	0	0	0	0	0	0	0	0	0	0	0	0	36.7542	40.838	40.838	40.838	40.838	40.838	40.838	40.838	40.838	40.838	4.0838	0	0	0	0
chr22	45235413	45235527	KIAA0930	0	.	8.1676	8.1676	8.1676	0	0	0	0	0	0	0	0	0	0	0	0	0	0	0	0	0	0	0	0	0	0	0	0	0	0	0	0	0	0	16.3352	16.3352	16.3352	16.3352	16.3352	0	0	0	0	0	0
chr22	45235854	45236002	KIAA0930	275	.	0	0	26.1363	32.6704	32.6704	32.6704	32.6704	45.7386	49.0056	49.0056	49.0056	49.0056	22.8693	16.3352	16.3352	16.3352	16.3352	3.26704	0	0	0	0	0	0	0	0	0	0	0	0	0	0	6.53408	8.1676	8.1676	8.1676	8.1676	8.1676	8.1676	8.1676	8.1676	8.1676	1.63352	0
chr1	39901957	39902493	MYCL	0	.	0	0	0	0	0	0	0	0	0	0	0	0	0	0	0	0	0	0	0	0	0	0	0	0	0	0	0	0	0	0	0	0	0	0	0	0	0	0	0	0	0	0	0	0
chr1	39901957	39902493	MYCL	0	.	0	0	0	0	0	0	0	0	0	0	0	0	0	0	0	0	0	0	0	0	0	0	0	0	0	0	0	0	0	0	0	0	0	0	0	0	0	0	0	0	0	0	0	0
chr8	18083758	18084208	ASAH1	0	.	0	0	0	0	0	0	0	0	0	0	0	0	0	0	0	0	9.80112	32.6704	32.6704	32.6704	32.6704	22.8693	0	0	0	0	0	0	0	0	0	0	0	0	0	0	0	0	0	0	0	0	0	0
chr1	61742262	61742479	PATJ	0	.	0	0	0	0	0	0	0	0	0	0	0	0	0	24.5028	24.5028	24.5028	24.5028	24.5028	16.3352	16.3352	16.3352	16.3352	16.3352	0	0	0	0	0	0	0	0	0	0	0	0	0	0	0	0	0	0	0	0	0
chr17	8965707	8966115	PIK3R5	0	.	0	0	0	0.81676	8.1676	8.1676	8.1676	8.1676	7.35084	0	0	0	0	0	0	0	0	0	0	0	0	0	0	0	0	0	0	0	3.26704	32.6704	32.6704	32.6704	32.6704	31.0369	16.3352	16.3352	16.3352	16.3352	14.7017	0	0	0	0	0
chr1	26960468	26960617	KDF1	0	.	1.63352	8.1676	8.1676	8.1676	8.1676	8.1676	8.1676	8.1676	8.1676	8.1676	6.53408	0	0	0	0	0	0	0	0	0	0	0	0	0	0	0	0	0	0	0	0	0	0	0	0	1.63352	8.1676	8.1676	8.1676	8.1676	6.53408	0	0	0
chr17	31487645	31487972	RAB11FIP4	-28	.	0	0	0	0	0	0	0	0	0	0	0	0	0	0	19.6022	24.5028	24.5028	24.5028	24.5028	24.5028	24.5028	24.5028	24.5028	24.5028	4.90056	0	0	0	0	0	0	0	0	0	0	0	0	0	0	0	0	0	0	0
chr19	35247766	35248146	LSR	-184	.	16.3352	16.3352	16.3352	16.3352	16.3352	16.3352	16.3352	16.3352	16.3352	16.3352	16.3352	16.3352	16.3352	16.3352	6.53408	0	0	0	0	19.6022	32.6704	32.6704	32.6704	32.6704	37.571	40.838	40.838	40.838	40.838	21.2358	8.1676	8.1676	8.1676	8.1676	3.26704	0	0	0	0	0	0	0	0	0
chr19	35248284	35248735	LSR	0	.	0	0	0	0	0	0	0	0	0	0	0	0	0	0	0	0	0	0	0	0	0	0	0	0	0	0	0	0	0	0	0	0	0	0	0	0	0	0	0	0	0	0	0	0
chr19	35248284	35248735	LSR	0	.	0	0	0	0	0	0	0	0	0	0	0	0	0	0	0	0	0	0	0	0	0	0	0	0	0	0	0	0	0	0	0	0	0	0	0	0	0	0	0	0	0	0	0	0
[truncated: 756 more columns]

## Sheet: B-ZEB1_peaks
	chr	start	end	width	strand	annotation			geneStart	geneEnd	geneLength	geneStrand	geneId	transcriptId	distanceToTSS	ENSEMBL	SYMBOL	GENENAME
1	chr6_GL000253v2_alt	4361032	4361166	135	*	Promoter	(<=1kb)	153	4353997	4360438	6442	2	3109	ENST00000428420.6	-594	ENSG00000242574	HLA-DMB	major	histocompatibility	complex,	class	II,	DM	beta
2	chr6	32941664	32941800	137	*	Promoter	(<=1kb)	6	32934636	32941028	6393	2	3109	ENST00000418107.3	-636	ENSG00000242574	HLA-DMB	major	histocompatibility	complex,	class	II,	DM	beta
3	chr18	63906244	63906380	137	*	Promoter	(1-2kb)	18	63907958	63936111	28154	1	5273	ENST00000238508.8	-1578	ENSG00000242550	SERPINB10	serpin	family	B	member	10
4	chr15	56465137	56465157	21	*	Promoter	(<=1kb)	15	56428724	56465137	36414	2	55329	ENST00000260453.4	0	ENSG00000138587	MNS1	meiosis	specific	nuclear	structural	1
5	chr11	75451950	75452091	142	*	Promoter	(<=1kb)	11	75434640	75452331	17692	2	81544	ENST00000526177.5	240	ENSG00000158555	GDPD5	glycerophosphodiester	phosphodiesterase	domain	containing	5
6	chr6	6320662	6320697	36	*	Promoter	(<=1kb)	6	6305113	6320642	15530	2	2162	ENST00000451619.1	-20	ENSG00000124491	F13A1	coagulation	factor	XIII	A	chain
7	chr5	126463079	126463262	184	*	Promoter	(<=1kb)	5	126462345	126493005	30661	1	65983	ENST00000502348.5	734	ENSG00000155324	GRAMD2B	GRAM	domain	containing	2B
8	chr11	60970457	60970591	135	*	Promoter	(1-2kb)	11	60971680	61020377	48698	1	923	ENST00000313421.11	-1089	ENSG00000013725	CD6	CD6	molecule
9	chr3	99876173	99876212	40	*	Promoter	(<=1kb)	3	99830141	99876173	46033	2	11259	ENST00000476723.1	0	ENSG00000168386	FILIP1L	filamin	A	interacting	protein	1	like
10	chr5	76818822	76819161	340	*	Promoter	(<=1kb)	5	76818933	76833227	14295	1	2150	ENST00000514165.1	0	ENSG00000164251	F2RL1	F2R	like	trypsin	receptor	1
11	chr19	39195876	39196074	199	*	Promoter	(<=1kb)	19	39196964	39201884	4921	1	342897	ENST00000339852.5	-890	ENSG00000188505	NCCRP1	NCCRP1,	F-box	associated	domain	containing
12	chr14	55129056	55129190	135	*	Promoter	(<=1kb)	14	55129252	55145423	16172	1	3958	ENST00000254301.14	-62	ENSG00000131981	LGALS3	galectin	3
13	chr6	138107888	138108029	142	*	Promoter	(<=1kb)	6	138088505	138107419	18915	2	64065	ENST00000421351.4	-469	ENSG00000112378	PERP	p53	apoptosis	effector	related	to	PMP22
14	chr6	134318058	134318067	10	*	Promoter	(<=1kb)	6	134169246	134318058	148813	2	6446	ENST00000367858.9	0	ENSG00000118515	SGK1	serum/glucocorticoid	regulated	kinase	1
15	chr15	99104787	99104980	194	*	Promoter	(<=1kb)	15	99105080	99135583	30504	1	23336	ENST00000328642.11	-100	ENSG00000182253	SYNM	synemin
16	chr1	205680683	205680817	135	*	Promoter	(<=1kb)	1	205657851	205680509	22659	2	85414	ENST00000367145.4	-174	ENSG00000158715	SLC45A3	solute	carrier	family	45	member	3
17	chr7	129433905	129434039	135	*	Promoter	(<=1kb)	7	129434432	129488399	53968	1	57464	ENST00000249344.7	-393	ENSG00000128578	STRIP2	striatin	interacting	protein	2
18	chr1	40097252	40097447	196	*	Promoter	(<=1kb)	1	40072726	40097252	24527	2	5538	ENST00000433473.8	0	ENSG00000131238	PPT1	palmitoyl-protein	thioesterase	1
19	chr12	40224926	40224996	71	*	Promoter	(<=1kb)	12	40224997	40369285	144289	1	120892	ENST00000298910.12	-1	ENSG00000188906	LRRK2	leucine	rich	repeat	kinase	2
20	chr16	68023082	68023283	202	*	Promoter	(<=1kb)	16	68023253	68079320	56068	1	54920	ENST00000358896.10	0	ENSG00000167264	DUS2	dihydrouridine	synthase	2
21	chr9	94639518	94639541	24	*	Promoter	(<=1kb)	9	94603133	94639507	36375	2	2203	ENST00000375326.8	-11	ENSG00000165140	FBP1	fructose-bisphosphatase	1
22	chr4	75941089	75941274	186	*	Promoter	(<=1kb)	4	75913660	75941013	27354	2	27163	ENST00000286733.9	-76	ENSG00000138744	NAAA	N-acylethanolamine	acid	amidase
23	chr2	12716048	12716220	173	*	Promoter	(<=1kb)	2	12716889	12742734	25846	1	28951	ENST00000155926.8	-669	ENSG00000071575	TRIB2	tribbles	pseudokinase	2
24	chr5_GL339449v2_alt	198482	198538	57	*	Promoter	(<=1kb)	133	198535	225025	26491	1	153562	ENST00000622835.4	0	ENSG00000152939	MARVELD2	MARVEL	domain	containing	2
25	chr5_GL339449v2_alt	198482	198538	57	*	Promoter	(<=1kb)	133	198535	225025	26491	1	153562	ENST00000622835.4	0	ENSG00000152939	MARVELD2	MARVEL	domain	containing	2
26	chr2	208025527	208025688	162	*	Promoter	(<=1kb)	2	207821288	208025527	204240	2	389072	ENST00000427836.8	0	ENSG00000178385	PLEKHM3	pleckstrin	homology	domain	containing	M3
27	chr2	208025527	208025688	162	*	Promoter	(<=1kb)	2	207821288	208025527	204240	2	389072	ENST00000427836.8	0	ENSG00000178385	PLEKHM3	pleckstrin	homology	domain	containing	M3
28	chr5	52786954	52787112	159	*	Promoter	(<=1kb)	5	52787916	52959209	171294	1	3672	ENST00000282588.7	-804	ENSG00000213949	ITGA1	integrin	subunit	alpha	1
29	chr13	30744626	30744663	38	*	Promoter	(2-3kb)	13	30742336	30744396	2061	1	241	ENST00000479597.1	2290	ENSG00000132965	ALOX5AP	arachidonate	5-lipoxygenase	activating	protein
30	chr1	203026516	203026520	5	*	Promoter	(<=1kb)	1	203026498	203078736	52239	1	8497	ENST00000367240.6	18	ENSG00000143847	PPFIA4	PTPRF	interacting	protein	alpha	4
31	chr10	48684997	48685142	146	*	Promoter	(<=1kb)	10	48684876	48982956	298081	1	57705	ENST00000325239.11	121	ENSG00000128815	WDFY4	WDFY	family	member	4
32	chr1	203765089	203765182	94	*	Promoter	(<=1kb)	1	203765177	203774722	9546	1	54900	ENST00000367217.5	0	ENSG00000122188	LAX1	lymphocyte	transmembrane	adaptor	1
33	chr5	69415035	69415371	337	*	Promoter	(<=1kb)	5	69415065	69442852	27788	1	153562	ENST00000647531.1	0	ENSG00000152939	MARVELD2	MARVEL	domain	containing	2
34	chr18	69946012	69946156	145	*	Promoter	(1-2kb)	18	69864115	69947419	83305	2	10666	ENST00000577287.5	1263	ENSG00000150637	CD226	CD226	molecule
35	chr2	33475778	33475940	163	*	Promoter	(<=1kb)	2	33476597	33516788	40192	1	25780	ENST00000482857.5	-657	ENSG00000152689	RASGRP3	RAS	guanyl	releasing	protein	3
36	chr2	85538959	85539167	209	*	Promoter	(<=1kb)	2	85539168	85541454	2287	1	4144	ENST00000465151.5	-1	ENSG00000168906	MAT2A	methionine	adenosyltransferase	2A
37	chr2	85538689	85538871	183	*	Promoter	(<=1kb)	2	85537462	85538666	1205	2	100630918	ENST00000667933.1	-23	ENSG00000286532	PARTICL	promoter	of	MAT2A	antisense	radiation-induced	circulating	long	non-coding	RNA
38	chr17	75721234	75721456	223	*	Promoter	(<=1kb)	17	75721328	75757604	36277	1	3691	ENST00000579662.5	0	ENSG00000132470	ITGB4	integrin	subunit	beta	4
39	chr19	10836554	10836568	15	*	Promoter	(<=1kb)	19	10836575	10869470	32896	1	255809	ENST00000592854.5	-7	ENSG00000214212	C19orf38	chromosome	19	open	reading	frame	38
40	chr9	121268370	121268620	251	*	Promoter	(<=1kb)	9	121268168	121332843	64676	1	2934	ENST00000449733.7	202	ENSG00000148180	GSN	gelsolin
41	chr2	240624898	240625087	190	*	Promoter	(<=1kb)	2	240625245	240630882	5638	1	2859	ENST00000407714.1	-158	ENSG00000178623	GPR35	G	protein-coupled	receptor	35
42	chr11	2930565	2931047	483	*	Promoter	(1-2kb)	11	2928273	2929420	1148	2	7262	ENST00000314222.5	-1145	ENSG00000181649	PHLDA2	pleckstrin	homology	like	domain	family	A	member	2
43	chr3	112133248	112133361	114	*	Promoter	(<=1kb)	3	112120839	112133248	12410	2	257144	ENST00000308910.9	0	ENSG00000174500	GCSAM	germinal	center	associated	signaling	and	motility
44	chr11	73289568	73289782	215	*	Promoter	(<=1kb)	11	73289407	73297254	7848	1	5031	ENST00000535931.1	161	ENSG00000171631	P2RY6	pyrimidinergic	receptor	P2Y6
45	chr10	44959287	44959529	243	*	Promoter	(<=1kb)	10	44959407	44994707	35301	1	83937	ENST00000489171.5	0	ENSG00000107551	RASSF4	Ras	association	domain	family	member	4
46	chr2	47369181	47369310	130	*	Promoter	(<=1kb)	2	47369148	47387034	17887	1	4072	ENST00000263735.8	33	ENSG00000119888	EPCAM	epithelial	cell	adhesion	molecule
47	chr11_KI270831v1_alt	162757	163158	402	*	Promoter	(1-2kb)	238	160388	161570	1183	2	7262	ENST00000618418.2	-1187	ENSG00000181649	PHLDA2	pleckstrin	homology	like	domain	family	A	member	2
48	chr20	38165354	38165550	197	*	Promoter	(<=1kb)	20	38137950	38165282	27333	2	7052	ENST00000468262.5	-72	ENSG00000198959	TGM2	transglutaminase	2
49	chr9	121201198	121201334	137	*	Promoter	(<=1kb)	9	121178133	121201869	23737	2	51552	ENST00000373840.9	535	ENSG00000119396	RAB14	RAB14,	member	RAS	oncogene	family
50	chr22	20117109	20117243	135	*	Promoter	(<=1kb)	22	20111875	20117226	5352	2	27037	ENST00000252136.12	0	ENSG00000099899	TRMT2A	tRNA	methyltransferase	2	homolog	A
51	chr16	85899034	85899161	128	*	Promoter	(<=1kb)	16	85899162	85922606	23445	1	3394	ENST00000268638.10	-1	ENSG00000140968	IRF8	interferon	regulatory	factor	8
52	chr9	121201469	121201482	14	*	Promoter	(<=1kb)	9	121178133	121201869	23737	2	51552	ENST00000373840.9	387	ENSG00000119396	RAB14	RAB14,	member	RAS	oncogene	family
53	chr1	202341936	202342003	68	*	Promoter	(<=1kb)	1	202331657	202341936	10280	2	29089	ENST00000646651.1	0	ENSG00000077152	UBE2T	ubiquitin	conjugating	enzyme	E2	T
54	chr6	25279320	25279427	108	*	Promoter	(<=1kb)	6	25279374	25620530	341157	1	55604	ENST00000329474.7	0	ENSG00000079691	CARMIL1	capping	protein	regulator	and	myosin	1	linker	1
55	chr6	37005402	37005606	205	*	Promoter	(<=1kb)	6	37005646	37010031	4386	1	221472	ENST00000489356.1	-40	ENSG00000146192	FGD2	FYVE,	RhoGEF	and	PH	domain	containing	2
56	chr1	150149474	150149609	136	*	Promoter	(<=1kb)	1	150149183	150159630	10448	1	51177	ENST00000369126.5	291	ENSG00000023902	PLEKHO1	pleckstrin	homology	domain	containing	O1
57	chr18	31497815	31498176	362	*	Promoter	(<=1kb)	18	31498177	31549008	50832	1	1829	ENST00000261590.13	-1	ENSG00000046604	DSG2	desmoglein	2
58	chr18	31497815	31498176	362	*	Promoter	(<=1kb)	18	31498177	31549008	50832	1	1829	ENST00000261590.13	-1	ENSG00000046604	DSG2	desmoglein	2
59	chr17	43211867	43211874	8	*	Promoter	(<=1kb)	17	43211875	43213996	2122	1	113277	ENST00000592649.5	-1	ENSG00000184988	TMEM106A	transmembrane	protein	106A
60	chr13	49496145	49496293	149	*	Promoter	(<=1kb)	13	49496236	49518151	21916	1	51131	ENST00000487433.6	0	ENSG00000136147	PHF11	PHD	finger	protein	11
61	chr2	102355632	102355944	313	*	Promoter	(<=1kb)	2	102355929	102398758	42830	1	8809	ENST00000409599.5	0	ENSG00000115604	IL18R1	interleukin	18	receptor	1
62	chr2	102355995	102356130	136	*	Promoter	(<=1kb)	2	102356045	102362916	6872	1	8809	ENST00000466357.1	0	ENSG00000115604	IL18R1	interleukin	18	receptor	1
63	chr6	96837060	96837592	533	*	Promoter	(<=1kb)	6	96794125	96837477	43353	2	81491	ENST00000229955.4	0	ENSG00000112218	GPR63	G	protein-coupled	receptor	63
64	chr11	130159531	130159781	251	*	Promoter	(<=1kb)	11	130159782	130210362	50581	1	6768	ENST00000278742.6	-1	ENSG00000149418	ST14	suppression	of	tumorigenicity	14
65	chr16	66934350	66934503	154	*	Promoter	(<=1kb)	16	66932065	66934402	2338	2	51647	ENST00000422424.7	0	ENSG00000166595	CIAO2B	cytosolic	iron-sulfur	assembly	component	2B
66	chr17	4739928	4739963	36	*	Promoter	(<=1kb)	17	4733533	4739928	6396	2	58191	ENST00000293778.11	0	ENSG00000161921	CXCL16	C-X-C	motif	chemokine	ligand	16
67	chr2	171999620	171999952	333	*	Promoter	(<=1kb)	2	171999943	172064414	64472	1	254042	ENST00000493035.5	0	ENSG00000172878	METAP1D	methionyl	aminopeptidase	type	1D,	mitochondrial
68	chr2	171999620	171999952	333	*	Promoter	(<=1kb)	2	171999943	172064414	64472	1	254042	ENST00000493035.5	0	ENSG00000172878	METAP1D	methionyl	aminopeptidase	type	1D,	mitochondrial
69	chr17	35242371	35242553	183	*	Promoter	(<=1kb)	17	35243071	35266360	23290	1	162394	ENST00000542451.1	-518	ENSG00000166750	SLFN5	schlafen	family	member	5
70	chr2	84905578	84905655	78	*	Promoter	(<=1kb)	2	84905656	84906671	1016	1	9168	ENST00000233143.6	-1	ENSG00000034510	TMSB10	thymosin	beta	10
71	chr5	157575775	157575895	121	*	Promoter	(<=1kb)	5	157395534	157575775	180242	2	8728	ENST00000517951.5	0	ENSG00000135074	ADAM19	ADAM	metallopeptidase	domain	19
72	chr16	66933914	66934116	203	*	Promoter	(<=1kb)	16	66932065	66934250	2186	2	51647	ENST00000568572.5	134	ENSG00000166595	CIAO2B	cytosolic	iron-sulfur	assembly	component	2B
73	chr12	53209227	53209376	150	*	Promoter	(1-2kb)	12	53191323	53207282	15960	2	3695	ENST00000422257.7	-1945	ENSG00000139626	ITGB7	integrin	subunit	beta	7
74	chr17	35242942	35243071	130	*	Promoter	(<=1kb)	17	35243071	35266360	23290	1	162394	ENST00000542451.1	0	ENSG00000166750	SLFN5	schlafen	family	member	5
75	chr14	70809222	70809359	138	*	Promoter	(<=1kb)	14	70722526	70809171	86646	2	4293	ENST00000554752.6	-51	ENSG00000006432	MAP3K9	mitogen-activated	protein	kinase	kinase	kinase	9
76	chr14	70809418	70809907	490	*	Promoter	(<=1kb)	14	70729651	70809534	79884	2	4293	ENST00000555993.6	0	ENSG00000006432	MAP3K9	mitogen-activated	protein	kinase	kinase	kinase	9
77	chr6	36130257	36130701	445	*	Promoter	(<=1kb)	6	36130484	36144524	14041	1	5603	ENST00000373766.9	0	ENSG00000156711	MAPK13	mitogen-activated	protein	kinase	13
78	chr4	109560075	109560576	502	*	Promoter	(<=1kb)	4	109560209	109683194	122986	1	55013	ENST00000472310.5	0	ENSG00000005059	MCUB	mitochondrial	calcium	uniporter	dominant	negative	beta	subunit
79	chr7	92836477	92836636	160	*	Promoter	(<=1kb)	7	92836483	92917187	80705	1	101927497	ENST00000435695.1	0	ENSG00000237819	CDK6-AS1	CDK6	antisense	RNA	1
80	chr16	85902717	85902973	257	*	Promoter	(<=1kb)	16	85902815	85913160	10346	1	3394	ENST00000564617.5	0	ENSG00000140968	IRF8	interferon	regulatory	factor	8
81	chr3	105366734	105366873	140	*	Promoter	(<=1kb)	3	105366909	105576900	209992	1	214	ENST00000306107.9	-36	ENSG00000170017	ALCAM	activated	leukocyte	cell	adhesion	molecule
82	chr19	18173566	18173735	170	*	Promoter	(<=1kb)	19	18173813	18178117	4305	1	10437	ENST00000407280.4	-78	ENSG00000216490	IFI30	IFI30	lysosomal	thiol	reductase
83	chrX	12975092	12975109	18	*	Promoter	(<=1kb)	23	12975110	12977223	2114	1	7114	ENST00000451311.7	-1	ENSG00000205542	TMSB4X	thymosin	beta	4	X-linked
84	chr6	106360484	106360716	233	*	Promoter	(<=1kb)	6	106360808	106571978	211171	1	202	ENST00000633556.1	-92	ENSG00000112297	CRYBG1	crystallin	beta-gamma	domain	containing	1
85	chr3	52244164	52244481	318	*	Promoter	(1-2kb)	3	52245759	52250599	4841	1	132160	ENST00000323588.9	-1278	ENSG00000164088	PPM1M	protein	phosphatase,	Mg2+/Mn2+	dependent	1M
86	chr6	106510658	106510976	319	*	Promoter	(<=1kb)	6	106511855	106570460	58606	1	202	ENST00000369066.7	-879	ENSG00000112297	CRYBG1	crystallin	beta-gamma	domain	containing	1
87	chr7	93232198	93232572	375	*	Promoter	(<=1kb)	7	93232340	93276428	44089	1	55610	ENST00000251739.9	0	ENSG00000004766	VPS50	VPS50	subunit	of	EARP/GARPII	complex
88	chr7	93232198	93232572	375	*	Promoter	(<=1kb)	7	93232340	93276428	44089	1	55610	ENST00000251739.9	0	ENSG00000004766	VPS50	VPS50	subunit	of	EARP/GARPII	complex
89	chr5	150412756	150413009	254	*	Promoter	(<=1kb)	5	150401637	150412769	11133	2	972	ENST00000377795.7	0	ENSG00000019582	CD74	CD74	molecule
90	chr5	150412756	150413009	254	*	Promoter	(<=1kb)	5	150401637	150412769	11133	2	972	ENST00000377795.7	0	ENSG00000019582	CD74	CD74	molecule
91	chr7	128940641	128940823	183	*	Promoter	(<=1kb)	7	128940672	128949388	8717	1	3663	ENST00000473745.5	0	ENSG00000128604	IRF5	interferon	regulatory	factor	5
92	chr17	39152981	39153187	207	*	Promoter	(<=1kb)	17	39067130	39153027	85898	2	57125	ENST00000578517.5	0	ENSG00000161381	PLXDC1	plexin	domain	containing	1
93	chr11	68003104	68003233	130	*	Promoter	(<=1kb)	11	67999176	68003469	4294	2	81622	ENST00000528096.1	236	ENSG00000110057	UNC93B1	unc-93	homolog	B1,	TLR	signaling	regulator
94	chr7	151632376	151632741	366	*	Promoter	(<=1kb)	7	151556124	151632353	76230	2	51422	ENST00000418337.6	-23	ENSG00000106617	PRKAG2	protein	kinase	AMP-activated	non-catalytic	subunit	gamma	2
95	chr11	68003492	68003800	309	*	Promoter	(<=1kb)	11	67999176	68003469	4294	2	81622	ENST00000528096.1	-23	ENSG00000110057	UNC93B1	unc-93	homolog	B1,	TLR	signaling	regulator
96	chr12	53207251	53207308	58	*	Promoter	(<=1kb)	12	53191323	53207251	15929	2	3695	ENST00000267082.10	0	ENSG00000139626	ITGB7	integrin	subunit	beta	7
97	chr3	122022247	122022437	191	*	Promoter	(<=1kb)	3	121987323	122022247	34925	2	286676	ENST00000344209.10	0	ENSG00000145103	ILDR1	immunoglobulin	like	domain	containing	receptor	1
98	chr3	122022247	122022437	191	*	Promoter	(<=1kb)	3	121987323	122022247	34925	2	286676	ENST00000344209.10	0	ENSG00000145103	ILDR1	immunoglobulin	like	domain	containing	receptor	1
99	chr11	1853015	1853083	69	*	Promoter	(<=1kb)	11	1852970	1892263	39294	1	4046	ENST00000311604.7	45	ENSG00000130592	LSP1	lymphocyte	specific	protein	1
100	chr6	47477469	47477788	320	*	Promoter	(<=1kb)	6	47477789	47627263	149475	1	23607	ENST00000359314.5	-1	ENSG00000198087	CD2AP	CD2	associated	protein
101	chr6	47477469	47477788	320	*	Promoter	(<=1kb)	6	47477789	47627263	149475	1	23607	ENST00000359314.5	-1	ENSG00000198087	CD2AP	CD2	associated	protein
102	chr1	21294661	21294813	153	*	Promoter	(<=1kb)	1	21272832	21294424	21593	2	1889	ENST00000527991.2	-237	ENSG00000117298	ECE1	endothelin	converting	enzyme	1
103	chr22	45236054	45236255	202	*	Promoter	(<=1kb)	22	45205221	45236277	31057	2	23313	ENST00000414854.5	22	ENSG00000100364	KIAA0930	KIAA0930
104	chr1	21294442	21294576	135	*	Promoter	(<=1kb)	1	21272832	21294424	21593	2	1889	ENST00000527991.2	-18	ENSG00000117298	ECE1	endothelin	converting	enzyme	1
105	chr22	45235413	45235527	115	*	Promoter	(<=1kb)	22	45205260	45235413	30154	2	23313	ENST00000486640.5	0	ENSG00000100364	KIAA0930	KIAA0930
106	chr22	45235854	45236002	149	*	Promoter	(<=1kb)	22	45205221	45236277	31057	2	23313	ENST00000414854.5	275	ENSG00000100364	KIAA0930	KIAA0930
107	chr1	39901957	39902493	537	*	Promoter	(<=1kb)	1	39895426	39902013	6588	2	4610	ENST00000397332.2	0	ENSG00000116990	MYCL	MYCL	proto-oncogene,	bHLH	transcription	factor
108	chr1	39901957	39902493	537	*	Promoter	(<=1kb)	1	39895426	39902013	6588	2	4610	ENST00000397332.2	0	ENSG00000116990	MYCL	MYCL	proto-oncogene,	bHLH	transcription	factor
109	chr8	18083758	18084208	451	*	Promoter	(<=1kb)	8	18055992	18084107	28116	2	427	ENST00000637790.2	0	ENSG00000104763	ASAH1	N-acylsphingosine	amidohydrolase	1
110	chr1	61742262	61742479	218	*	Promoter	(<=1kb)	1	61742406	62163950	421545	1	10207	ENST00000642238.1	0	ENSG00000132849	PATJ	PATJ	crumbs	cell	polarity	complex	component
111	chr17	8965707	8966115	409	*	Promoter	(<=1kb)	17	8878917	8965712	86796	2	23533	ENST00000447110.5	0	ENSG00000141506	PIK3R5	phosphoinositide-3-kinase	regulatory	subunit	5
112	chr1	26960468	26960617	150	*	Promoter	(<=1kb)	1	26949562	26960468	10907	2	126695	ENST00000320567.6	0	ENSG00000175707	KDF1	keratinocyte	differentiation	factor	1
113	chr17	31487645	31487972	328	*	Promoter	(<=1kb)	17	31488000	31531849	43850	1	84440	ENST00000394744.6	-28	ENSG00000131242	RAB11FIP4	RAB11	family	interacting	protein	4
114	chr19	35247766	35248146	381	*	Promoter	(<=1kb)	19	35248330	35262723	14394	1	51599	ENST00000597933.5	-184	ENSG00000105699	LSR	lipolysis	stimulated	lipoprotein	receptor
115	chr19	35248284	35248735	452	*	Promoter	(<=1kb)	19	35248330	35262723	14394	1	51599	ENST00000597933.5	0	ENSG00000105699	LSR	lipolysis	stimulated	lipoprotein	receptor
116	chr19	35248284	35248735	452	*	Promoter	(<=1kb)	19	35248330	35262723	14394	1	51599	ENST00000597933.5	0	ENSG00000105699	LSR	lipolysis	stimulated	lipoprotein	receptor

## Sheet: C-ZEB2_occuppancy_plot
chr	start	end	gene_symbol	distanceToTSS	Column6	Column7	Column8	Column9	Column10	Column11	Column12	Column13	Column14	Column15	Column16	Column17	Column18	Column19	Column20	Column21	Column22	Column23	Column24	Column25	Column26	Column27	Column28	Column29	Column30	Column31	Column32	Column33	Column34	Column35	Column36	Column37	Column38	Column39	Column40	Column41	Column42	Column43	Column44	Column45	Column46	Column47	Column48	Column49	Column50
chr2	150487763	150487966	RND3	-34	.	0.222892	0.222892	0.222892	0.222892	0.222892	0.222892	0.222892	0.222892	0.133735	0	0	0	0	0	0	0	0	0	0	0	0	0	0	0.267471	0.668677	0.668677	0.668677	0.668677	0.668677	0.668677	0.668677	0.668677	0.668677	0.757834	0.89157	0.89157	0.89157	0.89157	0.624099	0.222892	0.222892	0.222892	0.222892	0.312049
chr9	135086234	135086443	OLFM1	-111	.	0.668677	0.846991	0.89157	0.89157	0.89157	0.89157	0.356628	0.222892	0.222892	0.222892	0.222892	0.757834	0.89157	0.89157	0.89157	0.89157	0.713256	0.668677	0.668677	0.668677	0.668677	1.20362	1.33735	1.33735	1.33735	1.33735	0.802412	0.668677	0.668677	0.668677	0.668677	1.0253	1.11446	1.11446	1.11446	1.11446	0.57952	0.445785	0.445785	0.445785	0.445785	0.445785	0.445785	0.445785
chr8	85463216	85463463	CA3-AS1	0	.	0	0	0	0	0	0	0	0	0	0	0	0	0	0	0	0	0	0	0	0	0	0.401206	0.445785	0.445785	0.445785	0.445785	0.646388	0.668677	0.668677	0.668677	0.668677	1.47109	1.56025	1.56025	1.56025	1.56025	1.35964	1.33735	1.33735	1.33735	1.33735	1.13675	1.11446	1.11446
chr1	56820961	56821423	FYB2	-1265	.	0.089157	0.445785	0.445785	0.445785	0.445785	0.445785	0.445785	0.445785	0.445785	0.445785	0.490363	0.668677	0.668677	0.668677	0.668677	0.57952	0.222892	0.222892	0.222892	0.222892	0.401206	1.11446	1.11446	1.11446	1.11446	1.15904	1.33735	1.33735	1.33735	1.33735	1.33735	1.33735	1.33735	1.33735	1.33735	1.20362	0.668677	0.668677	0.668677	0.668677	0.624099	0.445785	0.445785	0.445785
chr20	63806420	63806774	ZBTB46-AS1	-1302	.	1.98374	1.78314	1.78314	1.78314	1.78314	1.47109	1.33735	1.33735	1.33735	1.33735	0.869279	0.668677	0.668677	0.668677	0.668677	0.356627	0.222892	0.222892	0.222892	0.222892	0.378917	0.445785	0.445785	0.445785	0.445785	0.28976	0.222892	0.222892	0.222892	0.222892	0.378917	0.445785	0.445785	0.445785	0.445785	0.28976	0.222892	0.222892	0.222892	0.222892	0.378917	0.445785	0.445785	0.445785
chr11	73262512	73262719	P2RY6	-1786	.	0.445785	0.445785	0.445785	0.445785	0.445785	0.445785	0.445785	0.445785	0.334338	0.222892	0.222892	0.222892	0.222892	0.222892	0.222892	0.222892	0.222892	0.222892	0.334338	0.445785	0.445785	0.445785	0.445785	0.445785	0.445785	0.445785	0.445785	0.445785	0.334338	0.222892	0.222892	0.222892	0.222892	0.111446	0	0	0	0	0	0	0	0	0	0.111446
chr1	159282149	159282457	FCER1A	-7257	.	0.668677	0.668677	0.668677	0.668677	0.601809	0.445785	0.445785	0.445785	0.445785	0.378917	0.222892	0.222892	0.222892	0.222892	0.156024	0	0	0	0	0.066868	0.222892	0.222892	0.222892	0.222892	0.28976	0.445785	0.445785	0.445785	0.445785	0.57952	0.89157	0.89157	0.89157	0.89157	0.89157	0.89157	0.89157	0.89157	0.89157	0.824702	0.668677	0.668677	0.668677	0.668677
chr22	45241323	45241548	KIAA0930	-554	.	1.33735	1.00301	0.668677	0.668677	0.668677	0.668677	0.780123	0.89157	0.89157	0.89157	0.89157	1.00301	1.11446	1.11446	1.11446	1.11446	1.22591	1.33735	1.33735	1.33735	1.33735	1.22591	1.11446	1.11446	1.11446	1.11446	1.11446	1.11446	1.11446	1.11446	1.11446	1.33736	1.56025	1.56025	1.56025	1.56025	1.56025	1.56025	1.56025	1.56025	1.56025	1.67169	1.78314	1.78314
chr1	56831986	56832313	FYB2	-12290	.	0.690966	0.668677	0.668677	0.668677	0.668677	0.668677	0.668677	0.668677	0.668677	0.668677	0.468074	0.445785	0.445785	0.445785	0.445785	0.245181	0.222892	0.222892	0.222892	0.222892	0.423496	0.445785	0.445785	0.445785	0.445785	0.646388	0.668677	0.668677	0.668677	0.668677	0.468074	0.445785	0.445785	0.445785	0.445785	0.245181	0.222892	0.222892	0.222892	0.222892	0.222892	0.222892	0.222892	0.222892
chr2	240604327	240604725	GPR35	-705	.	0.222892	0.222892	0.222892	0.222892	0.222892	0.222892	0.222892	0.222892	0.222892	0.222892	0.222892	0.222892	0.222892	0.222892	0.222892	0.222892	0.222892	0.222892	0.222892	0.222892	0.222892	0.222892	0.222892	0.222892	0.222892	0.222892	0.222892	0.222892	0.222892	0.222892	0.222892	0.222892	0.222892	0.222892	0.222892	0.222892	0.222892	0.089157	0	0	0	0	0	0
chr11	60970283	60970690	CD6	-990	.	0.668677	0.936147	1.11446	1.11446	1.11446	1.11446	0.980726	0.89157	0.89157	0.89157	0.89157	0.89157	0.89157	0.89157	0.89157	0.89157	0.89157	0.89157	0.89157	0.89157	0.89157	0.89157	0.89157	0.89157	0.89157	0.89157	0.89157	0.89157	0.89157	0.89157	0.89157	0.757834	0.668677	0.668677	0.668677	0.668677	0.534942	0.445785	0.445785	0.445785	0.445785	0.312049	0.222892	0.222892
chr11	11966792	11967003	DKK3	1743	.	0.066868	0	0	0	0	0.156024	0.222892	0.222892	0.222892	0.222892	0.222892	0.222892	0.222892	0.222892	0.222892	0.222892	0.222892	0.222892	0.222892	0.222892	0.066868	0	0	0	0	0.624099	0.89157	0.89157	0.89157	0.89157	1.04759	1.11446	1.11446	1.11446	1.11446	1.27048	1.33735	1.33735	1.33735	1.33735	1.18133	1.11446	1.11446	1.11446
chr8	38425704	38425907	FGFR1	274	.	2.00603	2.00603	2.00603	2.00603	2.11748	2.22892	2.22892	2.22892	2.22892	2.00603	1.78314	1.78314	1.78314	1.78314	1.78314	1.78314	1.78314	1.78314	1.78314	1.4488	1.11446	1.11446	1.11446	1.11446	0.55723	0	0	0	0	0	0	0	0	0	0.111446	0.222892	0.222892	0.222892	0.222892	0.334338	0.445785	0.445785	0.445785	0.445785
chr9	77457001	77457176	GNA14-AS1	706	.	0.445785	0.802413	0.89157	0.89157	0.89157	0.89157	0.534942	0.445785	0.445785	0.445785	0.445785	0.445785	0.445785	0.445785	0.445785	0.445785	1.33736	1.56025	1.56025	1.56025	1.56025	1.91687	2.00603	2.00603	2.00603	2.00603	2.36266	2.45182	2.45182	2.45182	2.45182	1.91688	1.78314	1.78314	1.78314	1.78314	1.60483	1.56025	1.56025	1.56025	1.56025	1.02531	0.89157	0.89157
chr11	75451488	75451917	GDPD5	414	.	0.445785	0.445785	0.445785	0.445785	0.445785	0.445785	0.445785	0.445785	0.445785	0.445785	0.445785	0.445785	0.445785	0.445785	0.401206	0.222892	0.222892	0.222892	0.222892	0.267471	0.445785	0.445785	0.445785	0.445785	0.401206	0.222892	0.222892	0.222892	0.222892	0.222892	0.222892	0.222892	0.222892	0.222892	0.178314	0	0	0	0	0.044578	0.222892	0.222892	0.222892	0.222892
chr3	52226163	52226234	TLR9	0	.	0.222892	0.222892	0.222892	0.222892	0.222892	0.401206	0.445785	0.445785	0.445785	0.445785	0.267471	0.222892	0.222892	0.222892	0.222892	0.222892	0.222892	0.222892	0.222892	0.222892	0.222892	0.222892	0.222892	0.222892	0.222892	0.222892	0.222892	0.222892	0.222892	0.222892	0.222892	0.222892	0.222892	0.222892	0.222892	0.222892	0.222892	0.222892	0.222892	0.222892	0.401206	0.445785	0.445785	0.445785
chr3	52245986	52246169	PPM1M	-1	.	1.56025	1.56025	1.2482	1.11446	1.11446	1.11446	1.11446	0.802412	0.668677	0.668677	0.668677	0.668677	0.824702	0.89157	0.89157	0.89157	0.89157	0.89157	0.89157	0.89157	0.89157	0.89157	1.04759	1.11446	1.11446	1.11446	1.11446	1.11446	1.11446	1.11446	1.11446	1.11446	1.42651	1.56025	1.56025	1.56025	1.56025	2.02832	2.22892	2.22892	2.22892	2.22892	2.38495	2.45182
chr5	98771661	98771856	RGMB-AS1	922	.	0.89157	0.89157	0.89157	0.89157	0.89157	0.89157	0.89157	0.89157	0.89157	0.534942	0.445785	0.445785	0.445785	0.445785	0.980725	1.11446	1.11446	1.11446	1.11446	0.936148	0.89157	0.89157	0.89157	0.89157	1.24819	1.33735	1.33735	1.33735	1.33735	0.802412	0.668677	0.668677	0.668677	0.668677	0.846991	0.89157	0.89157	0.89157	0.89157	0.713256	0.668677	0.668677	0.668677	0.668677
chr11	107928013	107928243	SLC35F2	50	.	0.668677	0.668677	0.490363	0.445785	0.445785	0.445785	0.445785	0.267471	0.222892	0.222892	0.222892	0.222892	0.401206	0.445785	0.445785	0.445785	0.445785	0.267471	0.222892	0.222892	0.222892	0.222892	0.222892	0.222892	0.222892	0.222892	0.222892	0.222892	0.222892	0.222892	0.222892	0.222892	0.57952	0.668677	0.668677	0.668677	0.668677	0.490363	0.445785	0.445785	0.445785	0.445785	0.624099	0.668677
chr11_KI270831v1_alt	162780	163105	PHLDA2	-1210	.	0.445785	0.445785	0.445785	0.445785	0.445785	0.490363	0.668677	0.668677	0.668677	0.668677	0.846992	1.56025	1.56025	1.56025	1.56025	1.56025	1.56025	1.56025	1.56025	1.56025	1.47109	1.11446	1.11446	1.11446	1.11446	1.15904	1.33735	1.33735	1.33735	1.33735	1.29277	1.11446	1.11446	1.11446	1.11446	1.20362	1.56025	1.56025	1.56025	1.56025	1.47109	1.11446	1.11446	1.11446
chr7	64313764	64313960	ZNF736	-1	.	0	0	0	0	0	0	0	0	0	0	0	0	0	0.044578	0.222892	0.222892	0.222892	0.222892	0.267471	0.445785	0.445785	0.445785	0.445785	0.490363	0.668677	0.668677	0.668677	0.668677	0.668677	0.668677	0.668677	0.668677	0.668677	0.668677	0.668677	0.668677	0.668677	0.668677	0.668677	0.668677	0.668677	0.668677	0.668677	0.624099
chr7	90596054	90596257	CDK14	-64	.	0.89157	0.89157	0.89157	0.89157	0.780123	0.668677	0.668677	0.668677	0.668677	0.557231	0.445785	0.445785	0.445785	0.445785	0.557231	0.668677	0.668677	0.668677	0.668677	0.557231	0.445785	0.445785	0.445785	0.445785	0.668677	0.89157	0.89157	0.89157	0.89157	0.89157	0.89157	0.89157	0.89157	0.89157	1.00301	1.11446	1.11446	1.11446	1.11446	0.891568	0.668677	0.668677	0.668677	0.668677
chr1	236140573	236141031	GPR137B	-1474	.	0.222892	0.222892	0.222892	0.222892	0.222892	0.222892	0.222892	0.222892	0.222892	0.222892	0.222892	0.222892	0.222892	0.222892	0.267471	0.445785	0.445785	0.445785	0.445785	0.401206	0.222892	0.222892	0.222892	0.222892	0.312049	0.668677	0.668677	0.668677	0.668677	0.624099	0.445785	0.445785	0.445785	0.445785	0.490363	0.668677	0.668677	0.668677	0.668677	0.624099	0.445785	0.445785	0.445785	0.445785
chr1	158998551	158998971	IFI16	-997	.	0.445785	0.445785	0.445785	0.468074	0.668677	0.668677	0.668677	0.668677	0.713255	1.11446	1.11446	1.11446	1.11446	1.13675	1.33735	1.33735	1.33735	1.33735	1.38193	1.78314	1.78314	1.78314	1.78314	1.78314	1.78314	1.78314	1.78314	1.78314	1.78314	1.78314	1.78314	1.78314	1.78314	1.69398	0.89157	0.89157	0.89157	0.89157	0.869281	0.668677	0.668677	0.668677	0.668677	0.713255
chr22	24805834	24806051	SGSM1	-118	.	0.534942	0	0	0	0	0.044578	0.222892	0.222892	0.222892	0.222892	0.222892	0.222892	0.222892	0.222892	0.222892	0.222892	0.222892	0.222892	0.222892	0.222892	0.178314	0	0	0	0	0	0	0	0	0	0	0	0	0	0	0	0	0	0	0	0	0	0	0
chr19	49512175	49512390	FCGRT	0	.	0.445785	0.57952	1.11446	1.11446	1.11446	1.11446	1.0253	0.668677	0.668677	0.668677	0.668677	0.713256	0.89157	0.89157	0.89157	0.89157	0.802413	0.445785	0.445785	0.445785	0.445785	0.534942	0.89157	0.89157	0.89157	0.89157	0.89157	0.89157	0.89157	0.89157	0.89157	0.936148	1.11446	1.11446	1.11446	1.11446	1.11446	1.11446	1.11446	1.11446	1.11446	1.15904	1.33735	1.33735
chr4	38804791	38805300	TLR1	0	.	0.222892	0.222892	0.222892	0.222892	0.222892	0.111446	0	0	0	0	0	0	0	0	0	0	0	0	0	0	0	0	0	0	0	0.334338	0.668677	0.668677	0.668677	0.668677	0.891568	1.11446	1.11446	1.11446	1.11446	1.33736	1.56025	1.56025	1.56025	1.56025	1.33736	1.11446	1.11446	1.11446
chr8	85378136	85378398	CA1	-23	.	0.445785	0.445785	0.445785	0.601809	0.668677	0.668677	0.668677	0.668677	0.824702	0.89157	0.89157	0.89157	0.89157	0.735545	0.668677	0.668677	0.668677	0.668677	0.512653	0.445785	0.445785	0.445785	0.445785	0.28976	0.222892	0.222892	0.222892	0.222892	0.534941	0.668677	0.668677	0.668677	0.668677	0.668677	0.668677	0.668677	0.668677	0.668677	0.824702	0.89157	0.89157	0.89157	0.89157	0.735545
chr12	51912335	51912550	ACVRL1	0	.	1.33735	1.33735	1.33735	1.33735	1.33735	1.33735	1.33735	1.33735	1.33735	1.33735	1.20362	0.668677	0.668677	0.668677	0.668677	0.668677	0.668677	0.668677	0.668677	0.668677	0.668677	0.668677	0.668677	0.668677	0.668677	0.624099	0.445785	0.445785	0.445785	0.445785	0.490363	0.668677	0.668677	0.668677	0.668677	0.624099	0.445785	0.445785	0.445785	0.445785	0.57952	1.11446	1.11446	1.11446
chr1	21280177	21280607	ECE1	-108	.	1.91687	1.56025	1.56025	1.56025	1.56025	1.56025	1.56025	1.56025	1.56025	1.56025	1.64941	2.00603	2.00603	2.00603	2.00603	1.87229	1.33735	1.33735	1.33735	1.33735	1.20362	0.668677	0.668677	0.668677	0.668677	0.534942	0	0	0	0	0.089157	0.445785	0.445785	0.445785	0.445785	0.668678	1.56025	1.56025	1.56025	1.56025	1.82772	2.8976	2.8976	2.8976
chr2	112836779	112837010	IL1B	0	.	0.757834	0.89157	0.89157	0.89157	0.89157	0.802413	0.668677	0.668677	0.668677	0.668677	0.668677	0.668677	0.668677	0.668677	0.668677	0.57952	0.445785	0.445785	0.445785	0.445785	0.624099	0.89157	0.89157	0.89157	0.89157	0.802413	0.668677	0.668677	0.668677	0.668677	0.668677	0.668677	0.668677	0.668677	0.668677	0.490363	0.222892	0.222892	0.222892	0.222892	0.133735	0	0	0
chr2	112836779	112837010	IL1B	0	.	0.757834	0.89157	0.89157	0.89157	0.89157	0.802413	0.668677	0.668677	0.668677	0.668677	0.668677	0.668677	0.668677	0.668677	0.668677	0.57952	0.445785	0.445785	0.445785	0.445785	0.624099	0.89157	0.89157	0.89157	0.89157	0.802413	0.668677	0.668677	0.668677	0.668677	0.668677	0.668677	0.668677	0.668677	0.668677	0.490363	0.222892	0.222892	0.222892	0.222892	0.133735	0	0	0
chr11	73307187	73307572	ARHGEF17	-704	.	0.445785	0.445785	0.445785	0.445785	0.445785	0.445785	0.445785	0.646388	0.668677	0.668677	0.668677	0.668677	0.869281	0.89157	0.89157	0.89157	0.89157	1.09217	1.11446	1.11446	1.11446	1.11446	1.11446	1.11446	1.11446	1.11446	1.11446	0.913859	0.89157	0.89157	0.89157	0.89157	0.89157	0.89157	0.89157	0.89157	0.89157	0.690966	0.668677	0.668677	0.668677	0.668677	0.26747	0.222892
chr1	160739070	160739246	SLAMF7	-1	.	2.22892	2.22892	2.22892	2.22892	1.33735	1.11446	1.11446	1.11446	1.11446	1.47109	1.56025	1.56025	1.56025	1.56025	1.02531	0.89157	0.89157	0.89157	0.89157	0.89157	0.89157	0.89157	0.89157	0.89157	0.534942	0.445785	0.445785	0.445785	0.445785	0.802413	0.89157	0.89157	0.89157	0.89157	1.42651	1.56025	1.56025	1.56025	1.56025	2.09519	2.22892	2.22892	2.22892	2.22892
chr1	160739070	160739246	SLAMF7	-1	.	2.22892	2.22892	2.22892	2.22892	1.33735	1.11446	1.11446	1.11446	1.11446	1.47109	1.56025	1.56025	1.56025	1.56025	1.02531	0.89157	0.89157	0.89157	0.89157	0.89157	0.89157	0.89157	0.89157	0.89157	0.534942	0.445785	0.445785	0.445785	0.445785	0.802413	0.89157	0.89157	0.89157	0.89157	1.42651	1.56025	1.56025	1.56025	1.56025	2.09519	2.22892	2.22892	2.22892	2.22892
chr17	7650119	7650770	ATP1B2	-156	.	0.445785	0.445785	0.445785	0.445785	0.445785	0.356628	0.222892	0.222892	0.222892	0.222892	0.222892	0.222892	0.222892	0.222892	0.222892	0.133735	0	0	0	0	0	0	0	0	0	0	0	0	0	0	0	0	0	0	0	0	0	0	0	0	0.267471	0.668677	0.668677	0.668677
chr17	7650119	7650770	ATP1B2	-156	.	0.445785	0.445785	0.445785	0.445785	0.445785	0.356628	0.222892	0.222892	0.222892	0.222892	0.222892	0.222892	0.222892	0.222892	0.222892	0.133735	0	0	0	0	0	0	0	0	0	0	0	0	0	0	0	0	0	0	0	0	0	0	0	0	0.267471	0.668677	0.668677	0.668677
chr11	277336	278030	NLRP6	-335	.	1.11446	1.38193	2.00603	2.00603	2.00603	2.00603	1.8723	1.56025	1.56025	1.56025	1.56025	1.69398	2.00603	2.00603	2.00603	2.00603	1.80543	1.33735	1.33735	1.33735	1.33735	1.20362	0.89157	0.89157	0.89157	0.89157	0.757834	0.445785	0.445785	0.445785	0.445785	0.512653	0.668677	0.668677	0.668677	0.668677	0.802412	1.11446	1.11446	1.11446	1.11446	1.2482	1.56025	1.56025
chr11	277336	278030	NLRP6	-335	.	1.11446	1.38193	2.00603	2.00603	2.00603	2.00603	1.8723	1.56025	1.56025	1.56025	1.56025	1.69398	2.00603	2.00603	2.00603	2.00603	1.80543	1.33735	1.33735	1.33735	1.33735	1.20362	0.89157	0.89157	0.89157	0.89157	0.757834	0.445785	0.445785	0.445785	0.445785	0.512653	0.668677	0.668677	0.668677	0.668677	0.802412	1.11446	1.11446	1.11446	1.11446	1.2482	1.56025	1.56025
chr6	134178511	134178873	SGK1	-606	.	0.668677	0.668677	0.668677	0.668677	0.668677	0.57952	0.222892	0.222892	0.222892	0.222892	0.178314	0	0	0	0	0	0	0	0	0	0	0	0	0	0	0.133735	0.668677	0.668677	0.668677	0.668677	0.668677	0.668677	0.668677	0.668677	0.668677	0.668677	0.668677	0.668677	0.668677	0.668677	0.57952	0.222892	0.222892	0.222892
chr10	44959220	44959616	RASSF4	0	.	0	0	0	0	0	0	0	0	0.534942	0.668677	0.668677	0.668677	0.668677	1.20362	1.33735	1.33735	1.33735	1.33735	1.15904	1.11446	1.11446	1.11446	1.11446	1.11446	1.11446	1.11446	1.11446	1.11446	0.57952	0.445785	0.445785	0.445785	0.445785	0.624099	0.668677	0.668677	0.668677	0.668677	0.668677	0.668677	0.668677	0.668677	0.668677	0.846991
chr6	37005528	37005745	FGD2	0	.	2.22892	1.56024	1.11446	1.11446	1.11446	1.11446	1.11446	1.11446	1.11446	1.11446	1.11446	1.24819	1.33735	1.33735	1.33735	1.33735	1.73856	2.00603	2.00603	2.00603	2.00603	2.54097	2.8976	2.8976	2.8976	2.8976	3.03133	3.12049	3.12049	3.12049	3.12049	2.71929	2.45182	2.45182	2.45182	2.45182	1.38193	0.668677	0.668677	0.668677	0.668677	0.267471	0	0
chr17	74431695	74432192	GPRC5C	0	.	0.222892	0.222892	0.222892	0.222892	0.222892	0.222892	0.222892	0.222892	0.222892	0.222892	0.222892	0.222892	0.222892	0.222892	0.222892	0.423495	0.89157	0.89157	0.89157	0.89157	1.0253	1.33735	1.33735	1.33735	1.33735	1.40422	1.56025	1.56025	1.56025	1.56025	1.35965	0.89157	0.89157	0.89157	0.89157	0.824702	0.668677	0.668677	0.668677	0.668677	0.668677	0.668677	0.668677	0.668677
chr19	44807906	44808367	BCAM	-692	.	0.668677	1.20362	1.56025	1.56025	1.56025	1.56025	1.69398	1.78314	1.78314	1.78314	1.78314	1.91687	2.00603	2.00603	2.00603	2.00603	1.33735	0.89157	0.89157	0.89157	0.89157	0.624099	0.445785	0.445785	0.445785	0.445785	0.178314	0	0	0	0	0.133735	0.222892	0.222892	0.222892	0.222892	0.490363	0.668677	0.668677	0.668677	0.668677	1.06988	1.33735	1.33735
chr12	53207251	53207396	ITGB7	0	.	0.445785	0.445785	0.57952	0.89157	0.89157	0.89157	0.89157	0.958437	1.11446	1.11446	1.11446	1.11446	1.2482	1.56025	1.56025	1.56025	1.56025	1.35965	0.89157	0.89157	0.89157	0.89157	1.0253	1.33735	1.33735	1.33735	1.33735	1.27048	1.11446	1.11446	1.11446	1.11446	1.11446	1.11446	1.11446	1.11446	1.11446	1.2482	1.56025	1.56025	1.56025	1.56025	1.69398	2.00603
chr15	89814955	89815455	ANPEP	0	.	1.11446	1.11446	1.11446	1.11446	0.780122	0.445785	0.445785	0.445785	0.445785	0.557231	0.668677	0.668677	0.668677	0.668677	1.00301	1.33735	1.33735	1.33735	1.33735	1.4488	1.56025	1.56025	1.56025	1.56025	1.33736	1.11446	1.11446	1.11446	1.11446	0.891568	0.668677	0.668677	0.668677	0.668677	0.780123	0.89157	0.89157	0.89157	0.89157	0.780123	0.668677	0.668677	0.668677	0.668677
chr11	2929762	2930015	PHLDA2	-342	.	0	0	0	0	0	0	0.178314	0.222892	0.222892	0.222892	0.222892	0.222892	0.222892	0.222892	0.222892	0.222892	0.044578	0	0	0	0	0	0	0	0	0	0.178314	0.222892	0.222892	0.222892	0.222892	0.401206	0.445785	0.445785	0.445785	0.445785	0.445785	0.445785	0.445785	0.445785	0.445785	0.624099	0.668677	0.668677
chr14	32076481	32076721	ARHGAP5-AS1	72	.	0	0	0	0	0	0	0	0	0	0	0	0	0	0	0.022289	0.222892	0.222892	0.222892	0.222892	0.222892	0.222892	0.222892	0.222892	0.222892	0.245181	0.445785	0.445785	0.445785	0.445785	0.468074	0.668677	0.668677	0.668677	0.668677	0.690966	0.89157	0.89157	0.89157	0.89157	0.89157	0.89157	0.89157	0.89157	0.89157
chr17	74430646	74431026	GPRC5C	-358	.	0.222892	0.356628	0.445785	0.445785	0.445785	0.445785	0.57952	0.668677	0.668677	0.668677	0.668677	0.802413	0.89157	0.89157	0.89157	0.89157	1.42651	1.78314	1.78314	1.78314	1.78314	1.78314	1.78314	1.78314	1.78314	1.78314	2.05061	2.22892	2.22892	2.22892	2.22892	1.69398	1.33735	1.33735	1.33735	1.33735	1.20362	1.11446	1.11446	1.11446	1.11446	0.980726	0.89157	0.89157
chr5	72508278	72508647	ZNF366	-868	.	2.00603	2.00603	2.00603	2.13977	2.67471	2.67471	2.67471	2.67471	2.54097	2.00603	2.00603	2.00603	2.00603	1.87229	1.33735	1.33735	1.33735	1.33735	1.20362	0.668677	0.668677	0.668677	0.668677	0.757834	1.11446	1.11446	1.11446	1.11446	1.20362	1.56025	1.56025	1.56025	1.56025	1.56025	1.56025	1.56025	1.56025	1.56025	1.51567	1.33735	1.33735	1.33735	1.33735	1.24819
chr19	41192800	41193218	CYP2S1	0	.	0	0	0	0	0	0	0	0	0	0	0	0	0	0	0	0	0	0	0	0.802413	0.89157	0.89157	0.89157	0.89157	1.29277	1.33735	1.33735	1.33735	1.33735	1.33735	1.33735	1.33735	1.33735	1.33735	1.33735	1.33735	1.33735	1.33735	1.33735	0.936148	0.89157	0.89157	0.89157	0.89157
chr19	41192800	41193218	CYP2S1	0	.	0	0	0	0	0	0	0	0	0	0	0	0	0	0	0	0	0	0	0	0.802413	0.89157	0.89157	0.89157	0.89157	1.29277	1.33735	1.33735	1.33735	1.33735	1.33735	1.33735	1.33735	1.33735	1.33735	1.33735	1.33735	1.33735	1.33735	1.33735	0.936148	0.89157	0.89157	0.89157	0.89157
chr9	113150523	113151006	SLC31A2	0	.	1.33735	1.33735	1.33735	1.33735	1.33735	1.33735	1.33735	1.33735	1.33735	1.33735	1.33735	1.33735	1.33735	0.891567	0.222892	0.222892	0.222892	0.222892	0.222892	0.222892	0.222892	0.222892	0.222892	0.222892	0.222892	0.222892	0.222892	0.222892	0.222892	0.222892	0.222892	0.222892	0.222892	0.312049	0.445785	0.445785	0.445785	0.445785	0.534942	0.668677	0.668677	0.668677	0.668677	0.84699
chr11	68004170	68004520	UNC93B1	-63	.	0.780123	0.668677	0.668677	0.668677	0.668677	0.780123	0.89157	0.89157	0.89157	0.89157	1.11446	1.33735	1.33735	1.33735	1.33735	1.4488	1.56025	1.56025	1.56025	1.56025	1.89458	2.22892	2.22892	2.22892	2.22892	2.00603	1.78314	1.78314	1.78314	1.78314	1.56025	1.33735	1.33735	1.33735	1.33735	1.56025	1.78314	1.78314	1.78314	1.78314	1.89458	2.00603	2.00603	2.00603
chr11	2930656	2930996	PHLDA2	-1236	.	0.445785	0.445785	0.980724	1.33735	1.33735	1.33735	1.33735	1.47109	1.56025	1.56025	1.56025	1.56025	1.69398	1.78314	1.78314	1.78314	1.78314	1.78314	1.78314	1.78314	1.78314	1.78314	1.91687	2.00603	2.00603	2.00603	2.00603	2.40724	2.67471	2.67471	2.67471	2.67471	2.40724	2.22892	2.22892	2.22892	2.22892	1.96145	1.78314	1.78314	1.78314	1.78314	1.38193	1.11446
chr5	132873100	132873400	LEAP2	-44	.	2.67471	2.67471	2.67471	2.67471	2.67471	2.22892	2.22892	2.22892	2.22892	2.22892	1.11446	1.11446	1.11446	1.11446	1.11446	0.89157	0.89157	0.89157	0.89157	0.89157	0.89157	0.89157	0.89157	0.89157	0.89157	0.89157	0.89157	0.89157	0.89157	0.89157	1.33735	1.33735	1.33735	1.33735	1.33735	1.56025	1.56025	1.56025	1.56025	1.56025	2.00603	2.00603	2.00603	2.00603
chrX	118727245	118727533	IL13RA1	-69	.	2.67471	2.87531	2.8976	2.8976	2.8976	2.8976	2.4964	2.45182	2.45182	2.45182	2.45182	2.65242	2.67471	2.67471	2.67471	2.67471	2.0729	2.00603	2.00603	2.00603	2.00603	2.00603	2.00603	2.00603	2.00603	2.00603	1.40422	1.33735	1.33735	1.33735	1.33735	1.13675	1.11446	1.11446	1.11446	1.11446	0.713255	0.668677	0.668677	0.668677	0.668677	0.468074	0.445785	0.445785
chr21_GL383581v2_alt	84962	85165	TMEM50B	-822	.	0.445785	0.445785	0.445785	0.445785	0.445785	0.445785	0.445785	0.445785	0.512653	0.668677	0.668677	0.668677	0.668677	1.00302	1.78314	1.78314	1.78314	1.78314	1.91687	2.22892	2.22892	2.22892	2.22892	2.56326	3.34339	3.34339	3.34339	3.34339	3.27652	3.12049	3.12049	3.12049	3.12049	3.05362	2.8976	2.8976	2.8976	2.8976	2.76387	2.45182	2.45182	2.45182	2.45182	2.58555
chr1	159009883	159009906	IFI16	0	.	0.490363	0.222892	0.222892	0.222892	0.222892	0.312049	0.445785	0.445785	0.445785	0.445785	0.356628	0.222892	0.222892	0.222892	0.222892	0.312049	0.445785	0.445785	0.445785	0.445785	0.534942	0.668677	0.668677	0.668677	0.668677	0.668677	0.668677	0.668677	0.668677	0.668677	0.757834	0.89157	0.89157	0.89157	0.89157	0.89157	0.89157	0.89157	0.89157	0.89157	1.06988	1.33735	1.33735	1.33735
chr21	33480204	33480574	TMEM50B	-230	.	1.33735	1.33735	1.33735	1.33735	1.33735	1.33735	2.13976	2.22892	2.22892	2.22892	2.22892	2.42953	2.45182	2.45182	2.45182	2.45182	3.05362	3.12049	3.12049	3.12049	3.12049	3.3211	3.34339	3.34339	3.34339	3.34339	3.54399	3.56628	3.56628	3.56628	3.56628	2.96447	2.8976	2.8976	2.8976	2.8976	1.89459	1.78314	1.78314	1.78314	1.78314	1.38193	1.33735	1.33735
chrX	118724952	118725187	IL13RA1	-1946	.	1.33735	1.33735	1.33735	2.34037	2.45182	2.45182	2.45182	2.45182	2.25121	2.22892	2.22892	2.22892	2.22892	2.42953	2.45182	2.45182	2.45182	2.45182	1.2482	1.11446	1.11446	1.11446	1.11446	0.913859	0.89157	0.89157	0.89157	0.89157	0.89157	0.89157	0.89157	0.89157	0.89157	0.89157	0.89157	0.89157	0.89157	0.89157	1.09217	1.11446	1.11446	1.11446	1.11446	1.51567
chr15	56465137	56465411	MNS1	0	.	0.222892	0.222892	0.312049	0.445785	0.445785	0.445785	0.445785	0.624099	0.89157	0.89157	0.89157	0.89157	1.15904	1.56025	1.56025	1.56025	1.56025	1.47109	1.33735	1.33735	1.33735	1.33735	1.42651	1.56025	1.56025	1.56025	1.56025	1.29278	0.89157	0.89157	0.89157	0.89157	0.802413	0.668677	0.668677	0.668677	0.668677	0.57952	0.445785	0.445785	0.445785	0.445785	0.891571	1.56025
chr6	138107419	138107498	PERP	0	.	1.33735	1.33735	1.33735	1.33735	1.15904	1.11446	1.11446	1.11446	1.11446	1.11446	1.11446	1.11446	1.11446	1.11446	1.47109	1.56025	1.56025	1.56025	1.56025	1.38193	1.33735	1.33735	1.33735	1.33735	1.33735	1.33735	1.33735	1.33735	1.33735	0.980726	0.89157	0.89157	0.89157	0.89157	1.24819	1.33735	1.33735	1.33735	1.33735	0.980726	0.89157	0.89157	0.89157	0.89157
chr9	121267748	121267953	GSN	-107	.	0.445785	0.445785	0.445785	0.445785	0.445785	0.668677	0.668677	0.668677	0.668677	0.668677	0.89157	0.89157	0.89157	0.89157	0.89157	1.11446	1.11446	1.11446	1.11446	1.11446	0.89157	0.89157	0.89157	0.89157	0.89157	0.668677	0.668677	0.668677	0.668677	0.668677	0.445785	0.445785	0.445785	0.445785	0.445785	0.445785	0.445785	0.445785	0.445785	0.445785	0.445785	0.445785	0.445785	0.445785
chr11	73289020	73289789	P2RY6	0	.	0.89157	0.89157	0.89157	0.89157	0.89157	0.89157	0.89157	0.89157	0.89157	1.2482	1.78314	1.78314	1.78314	1.78314	1.8723	2.00603	2.00603	2.00603	2.00603	2.09519	2.22892	2.22892	2.22892	2.22892	2.22892	2.22892	2.22892	2.22892	2.22892	1.96145	1.56025	1.56025	1.56025	1.56025	1.64941	1.78314	1.78314	1.78314	1.78314	1.42651	0.89157	0.89157	0.89157	0.89157
chr11	73289020	73289789	P2RY6	0	.	0.89157	0.89157	0.89157	0.89157	0.89157	0.89157	0.89157	0.89157	0.89157	1.2482	1.78314	1.78314	1.78314	1.78314	1.8723	2.00603	2.00603	2.00603	2.00603	2.09519	2.22892	2.22892	2.22892	2.22892	2.22892	2.22892	2.22892	2.22892	2.22892	1.96145	1.56025	1.56025	1.56025	1.56025	1.64941	1.78314	1.78314	1.78314	1.78314	1.42651	0.89157	0.89157	0.89157	0.89157
chr2	102355605	102356282	IL18R1	0	.	2.51869	2.67471	2.67471	2.67471	2.67471	2.40724	1.78314	1.78314	1.78314	1.78314	1.85001	2.00603	2.00603	2.00603	2.00603	1.60482	0.668677	0.668677	0.668677	0.668677	0.802412	1.11446	1.11446	1.11446	1.11446	1.11446	1.11446	1.11446	1.11446	1.11446	1.11446	1.11446	1.11446	1.11446	1.11446	0.913857	0.445785	0.445785	0.445785	0.445785	0.57952	0.89157	0.89157	0.89157
chr2	102355605	102356282	IL18R1	0	.	2.51869	2.67471	2.67471	2.67471	2.67471	2.40724	1.78314	1.78314	1.78314	1.78314	1.85001	2.00603	2.00603	2.00603	2.00603	1.60482	0.668677	0.668677	0.668677	0.668677	0.802412	1.11446	1.11446	1.11446	1.11446	1.11446	1.11446	1.11446	1.11446	1.11446	1.11446	1.11446	1.11446	1.11446	1.11446	0.913857	0.445785	0.445785	0.445785	0.445785	0.57952	0.89157	0.89157	0.89157
chr9	72953053	72953440	ALDH1A1	0	.	1.56025	1.56025	1.56025	1.56025	1.56025	1.69398	1.78314	1.78314	1.78314	1.78314	1.78314	1.78314	1.78314	1.78314	1.78314	1.91687	2.00603	2.00603	2.00603	2.00603	2.00603	2.00603	2.00603	2.00603	2.00603	2.00603	2.00603	2.00603	2.00603	2.00603	1.60482	1.33735	1.33735	1.33735	1.33735	0.936146	0.668677	0.668677	0.668677	0.668677	0.401206	0.222892	0.222892	0.222892
chr20	51563655	51564069	NFATC2	-824	.	2.45182	2.45182	2.45182	2.40724	2.22892	2.22892	2.22892	2.22892	2.09519	1.56025	1.56025	1.56025	1.56025	1.42651	0.89157	0.89157	0.89157	0.89157	1.02531	1.56025	1.56025	1.56025	1.56025	1.47109	1.11446	1.11446	1.11446	1.11446	1.20362	1.56025	1.56025	1.56025	1.56025	1.56025	1.56025	1.56025	1.56025	1.56025	1.60483	1.78314	1.78314	1.78314	1.78314	1.8723
chr9	121268218	121268867	GSN	50	.	0.846991	0.668677	0.668677	0.668677	0.668677	0.624099	0.445785	0.445785	0.445785	0.445785	0.445785	0.445785	0.445785	0.445785	0.445785	0.445785	0.445785	0.445785	0.445785	0.445785	0.445785	0.445785	0.445785	0.445785	0.445785	0.445785	0.445785	0.445785	0.445785	0.445785	0.445785	0.445785	0.445785	0.445785	0.445785	0.490363	0.668677	0.668677	0.668677	0.668677	0.624099	0.445785	0.445785	0.445785
chr9	121268218	121268867	GSN	50	.	0.846991	0.668677	0.668677	0.668677	0.668677	0.624099	0.445785	0.445785	0.445785	0.445785	0.445785	0.445785	0.445785	0.445785	0.445785	0.445785	0.445785	0.445785	0.445785	0.445785	0.445785	0.445785	0.445785	0.445785	0.445785	0.445785	0.445785	0.445785	0.445785	0.445785	0.445785	0.445785	0.445785	0.445785	0.445785	0.490363	0.668677	0.668677	0.668677	0.668677	0.624099	0.445785	0.445785	0.445785
chr5	38607444	38607710	LIFR	644	.	0.89157	0.89157	0.57952	0.445785	0.445785	0.445785	0.445785	0.445785	0.445785	0.445785	0.445785	0.445785	0.601809	0.668677	0.668677	0.668677	0.668677	0.980725	1.11446	1.11446	1.11446	1.11446	0.958437	0.89157	0.89157	0.89157	0.89157	0.89157	0.89157	0.89157	0.89157	0.89157	0.735545	0.668677	0.668677	0.668677	0.668677	0.668677	0.668677	0.668677	0.668677	0.668677	0.356627	0.222892
chr1	21294987	21295394	ECE1	-563	.	2.45182	1.78314	1.78314	1.78314	1.78314	1.78314	1.56025	1.56025	1.56025	1.56025	1.56025	1.78314	1.78314	1.78314	1.78314	1.78314	2.00603	2.00603	2.00603	2.00603	2.00603	1.78314	1.78314	1.78314	1.78314	1.78314	2.00603	2.00603	2.00603	2.00603	2.00603	1.78314	1.78314	1.78314	1.78314	1.78314	1.56025	1.56025	1.56025	1.56025	1.56025	1.33735	1.33735	1.33735
chr6	25278832	25279427	CARMIL1	0	.	0	0	0	0	0	0	0	0	0	0	0	0	0	0	0	0	0	0.200603	0.222892	0.222892	0.222892	0.222892	0.624098	0.668677	0.668677	0.668677	0.668677	1.06988	1.11446	1.11446	1.11446	1.11446	0.913859	0.89157	0.89157	0.89157	0.89157	0.690966	0.668677	0.668677	0.668677	0.668677	0.668677	0.668677
chr21_GL383581v2_alt	84314	84722	TMEM50B	-174	.	2.22892	2.22892	2.22892	2.58555	2.67471	2.67471	2.67471	2.67471	3.74459	4.01206	4.01206	4.01206	4.01206	3.2988	3.12049	3.12049	3.12049	3.12049	3.29881	3.34339	3.34339	3.34339	3.34339	2.2735	2.00603	2.00603	2.00603	2.00603	3.25423	3.56628	3.56628	3.56628	3.56628	3.38797	3.34339	3.34339	3.34339	3.34339	4.05665	4.23496	4.23496	4.23496	4.23496	2.45182
chr16	2963713	2964031	KREMEN2	-185	.	1.78314	1.78314	1.73856	1.56025	1.56025	1.56025	1.56025	1.60483	1.78314	1.78314	1.78314	1.78314	1.78314	1.78314	1.78314	1.78314	1.78314	1.73856	1.56025	1.56025	1.56025	1.56025	1.56025	1.56025	1.56025	1.56025	1.56025	1.64941	2.00603	2.00603	2.00603	2.00603	2.00603	2.00603	2.00603	2.00603	2.00603	2.00603	2.00603	2.00603	2.00603	2.00603	1.78314	0.89157
chr5	141681465	141681835	ARAP3	368	.	1.11446	1.11446	1.11446	1.11446	1.11446	1.11446	1.11446	1.11446	1.11446	1.11446	1.56025	1.56025	1.56025	1.56025	1.56025	1.11446	1.11446	1.11446	1.11446	1.11446	1.33735	1.33735	1.33735	1.33735	1.33735	0.668677	0.668677	0.668677	0.668677	0.668677	0.89157	0.89157	0.89157	0.89157	0.89157	0.668677	0.668677	0.668677	0.668677	0.668677	1.11446	1.11446	1.11446	1.11446
chr17	74987201	74987456	CDR2L	-176	.	0	0	0.356628	0.445785	0.445785	0.445785	0.445785	0.624099	0.668677	0.668677	0.668677	0.668677	0.668677	0.668677	0.668677	0.668677	0.668677	0.490363	0.445785	0.445785	0.445785	0.445785	0.624099	0.668677	0.668677	0.668677	0.668677	0.846991	0.89157	0.89157	0.89157	0.89157	1.06988	1.11446	1.11446	1.11446	1.11446	1.29277	1.33735	1.33735	1.33735	1.33735	0.980726	0.89157
chr13	49495281	49495792	PHF11	0	.	0.445785	0.445785	0.445785	0.445785	0.445785	0.445785	0.57952	0.668677	0.668677	0.668677	0.668677	0.534942	0.445785	0.445785	0.445785	0.445785	0.57952	0.668677	0.668677	0.668677	0.668677	0.802413	0.89157	0.89157	0.89157	0.89157	0.89157	0.89157	0.89157	0.89157	0.89157	0.89157	0.89157	0.89157	0.89157	0.89157	0.89157	0.89157	0.89157	0.89157	0.89157	0.89157	0.89157	0.89157
chr13	49495281	49495792	PHF11	0	.	0.445785	0.445785	0.445785	0.445785	0.445785	0.445785	0.57952	0.668677	0.668677	0.668677	0.668677	0.534942	0.445785	0.445785	0.445785	0.445785	0.57952	0.668677	0.668677	0.668677	0.668677	0.802413	0.89157	0.89157	0.89157	0.89157	0.89157	0.89157	0.89157	0.89157	0.89157	0.89157	0.89157	0.89157	0.89157	0.89157	0.89157	0.89157	0.89157	0.89157	0.89157	0.89157	0.89157	0.89157
chr7	12588321	12588685	SCIN	-243	.	0.89157	0.89157	0.89157	0.89157	0.757834	0.445785	0.445785	0.445785	0.445785	0.57952	0.89157	0.89157	0.89157	0.89157	1.09217	1.56025	1.56025	1.56025	1.56025	1.69398	2.00603	2.00603	2.00603	2.00603	2.13977	2.45182	2.45182	2.45182	2.45182	2.31808	2.00603	2.00603	2.00603	2.00603	2.13977	2.45182	2.45182	2.45182	2.45182	2.51869	2.67471	2.67471	2.67471	2.67471
chr5	38608240	38608291	LIFR	63	.	0.668677	0.668677	0.668677	0.780123	0.89157	0.89157	0.89157	0.89157	0.89157	0.89157	0.89157	0.89157	0.89157	0.780123	0.668677	0.668677	0.668677	0.668677	0.557231	0.445785	0.445785	0.445785	0.445785	0.222892	0	0	0	0	0	0	0	0	0	0	0	0	0	0	0	0	0	0	0	0.111446
chr11	64114579	64114878	23769	15986	.	0.668677	0.668677	0.133735	0	0	0	0	0.178314	0.222892	0.222892	0.222892	0.222892	0.222892	0.222892	0.222892	0.222892	0.222892	0.401206	0.445785	0.445785	0.445785	0.445785	0.267471	0.222892	0.222892	0.222892	0.222892	0.222892	0.222892	0.222892	0.222892	0.222892	0.044578	0	0	0	0	0	0	0	0	0	0	0
chr13	99307688	99308336	UBAC2	0	.	2.67471	2.67471	2.67471	2.58555	2.22892	2.22892	2.22892	2.22892	2.22892	2.22892	2.22892	2.22892	2.22892	2.05061	1.33735	1.33735	1.33735	1.33735	1.51566	2.22892	2.22892	2.22892	2.22892	2.13976	1.78314	1.78314	1.78314	1.78314	1.96145	2.67471	2.67471	2.67471	2.67471	2.63013	2.45182	2.45182	2.45182	2.45182	2.4964	2.67471	2.67471	2.67471	2.67471	2.54097
chr13	99307688	99308336	UBAC2	0	.	2.67471	2.67471	2.67471	2.58555	2.22892	2.22892	2.22892	2.22892	2.22892	2.22892	2.22892	2.22892	2.22892	2.05061	1.33735	1.33735	1.33735	1.33735	1.51566	2.22892	2.22892	2.22892	2.22892	2.13976	1.78314	1.78314	1.78314	1.78314	1.96145	2.67471	2.67471	2.67471	2.67471	2.63013	2.45182	2.45182	2.45182	2.45182	2.4964	2.67471	2.67471	2.67471	2.67471	2.54097
chr1	196650054	196650363	CFH	-1515	.	0.222892	0.222892	0.222892	0.222892	1.29278	1.56025	1.56025	1.56025	1.56025	2.27351	2.45182	2.45182	2.45182	2.45182	2.80844	2.8976	2.8976	2.8976	2.8976	2.00603	1.78314	1.78314	1.78314	1.78314	2.13976	2.22892	2.22892	2.22892	2.22892	2.05061	2.00603	2.00603	2.00603	2.00603	1.64941	1.56025	1.56025	1.56025	1.56025	0.846992	0.668677	0.668677	0.668677	0.668677
chr5	157577334	157577565	ADAM19	-1559	.	1.56025	1.56025	1.56025	1.56025	1.56025	1.56025	1.56025	1.56025	1.56025	1.56025	2.16205	2.22892	2.22892	2.22892	2.22892	2.63013	2.67471	2.67471	2.67471	2.67471	3.67772	3.78917	3.78917	3.78917	3.78917	4.19038	4.23496	4.23496	4.23496	4.23496	3.23194	3.12049	3.12049	3.12049	3.12049	2.31808	2.22892	2.22892	2.22892	2.22892	1.62712	1.56025	1.56025	1.56025
chr11	64113991	64114339	23769	15986	.	1.33735	1.33735	1.33735	1.33735	1.33735	1.33735	1.33735	1.33735	1.22591	1.11446	1.11446	1.11446	1.11446	0.891568	0.668677	0.668677	0.668677	0.668677	0.780123	0.89157	0.89157	0.89157	0.89157	0.89157	0.89157	0.89157	0.89157	0.89157	1.11446	1.33735	1.33735	1.33735	1.33735	1.22591	1.11446	1.11446	1.11446	1.11446	1.22591	1.33735	1.33735	1.33735	1.33735	1.4488
chr11	64113991	64114339	23769	15986	.	1.33735	1.33735	1.33735	1.33735	1.33735	1.33735	1.33735	1.33735	1.22591	1.11446	1.11446	1.11446	1.11446	0.891568	0.668677	0.668677	0.668677	0.668677	0.780123	0.89157	0.89157	0.89157	0.89157	0.89157	0.89157	0.89157	0.89157	0.89157	1.11446	1.33735	1.33735	1.33735	1.33735	1.22591	1.11446	1.11446	1.11446	1.11446	1.22591	1.33735	1.33735	1.33735	1.33735	1.4488
chr17	31487502	31487864	RAB11FIP4	-136	.	1.56025	1.69398	2.00603	2.00603	2.00603	2.00603	2.13977	2.45182	2.45182	2.45182	2.45182	2.18435	1.56025	1.56025	1.56025	1.56025	1.42651	1.11446	1.11446	1.11446	1.11446	1.11446	1.11446	1.11446	1.11446	1.11446	1.18133	1.33735	1.33735	1.33735	1.33735	1.47109	1.78314	1.78314	1.78314	1.78314	1.71627	1.56025	1.56025	1.56025	1.56025	1.69398	2.00603	2.00603
chr5	141682997	141683283	ARAP3	-767	.	1.11446	1.33735	1.33735	1.33735	1.33735	1.33735	1.56025	1.56025	1.56025	1.56025	1.56025	1.33735	1.33735	1.33735	1.33735	1.33735	1.78314	1.78314	1.78314	1.78314	1.78314	2.22892	2.22892	2.22892	2.22892	2.22892	3.56628	3.56628	3.56628	3.56628	3.56628	4.23496	4.23496	4.23496	4.23496	4.23496	6.01809	6.01809	6.01809	6.01809	6.01809	6.01809	6.01809	6.01809
chr16	66933894	66934808	CIAO2B	0	.	0	0	0	0	0.022289	0.222892	0.222892	0.222892	0.222892	0.222892	0.222892	0.222892	0.222892	0.222892	0.222892	0.222892	0.222892	0.222892	0.222892	0.222892	0.222892	0.222892	0.222892	0.222892	0.26747	0.668677	0.668677	0.668677	0.668677	0.690966	0.89157	0.89157	0.89157	0.89157	0.869281	0.668677	0.668677	0.668677	0.668677	0.690966	0.89157	0.89157	0.89157	0.89157
chr16	66933894	66934808	CIAO2B	0	.	0	0	0	0	0.022289	0.222892	0.222892	0.222892	0.222892	0.222892	0.222892	0.222892	0.222892	0.222892	0.222892	0.222892	0.222892	0.222892	0.222892	0.222892	0.222892	0.222892	0.222892	0.222892	0.26747	0.668677	0.668677	0.668677	0.668677	0.690966	0.89157	0.89157	0.89157	0.89157	0.869281	0.668677	0.668677	0.668677	0.668677	0.690966	0.89157	0.89157	0.89157	0.89157
chr8	123768108	123768502	FAM91A1	0	.	1.33735	1.33735	1.33735	1.33735	1.22591	1.11446	1.11446	1.11446	1.11446	1.11446	1.11446	1.11446	1.11446	1.11446	1.00301	0.89157	0.89157	0.89157	0.89157	1.11446	1.33735	1.33735	1.33735	1.33735	1.4488	1.56025	1.56025	1.56025	1.56025	1.56025	1.56025	1.56025	1.56025	1.56025	1.33736	1.11446	1.11446	1.11446	1.11446	1.4488	1.78314	1.78314	1.78314	1.78314
chr8	123768108	123768502	FAM91A1	0	.	1.33735	1.33735	1.33735	1.33735	1.22591	1.11446	1.11446	1.11446	1.11446	1.11446	1.11446	1.11446	1.11446	1.11446	1.00301	0.89157	0.89157	0.89157	0.89157	1.11446	1.33735	1.33735	1.33735	1.33735	1.4488	1.56025	1.56025	1.56025	1.56025	1.56025	1.56025	1.56025	1.56025	1.56025	1.33736	1.11446	1.11446	1.11446	1.11446	1.4488	1.78314	1.78314	1.78314	1.78314
chr5	141682321	141682576	ARAP3	-91	.	0.802413	0.89157	0.89157	0.89157	0.89157	1.24819	1.33735	1.33735	1.33735	1.33735	1.33735	1.33735	1.33735	1.33735	1.33735	1.33735	1.33735	1.33735	1.33735	1.33735	0.980726	0.89157	0.89157	0.89157	0.89157	0.713256	0.668677	0.668677	0.668677	0.668677	0.312049	0.222892	0.222892	0.222892	0.222892	0.757834	0.89157	0.89157	0.89157	0.89157	0.89157	0.89157	0.89157	0.89157
chr6	106360347	106360716	CRYBG1	-92	.	0.222892	0.222892	0.222892	0.222892	0.222892	0.222892	0.245181	0.445785	0.445785	0.445785	0.445785	0.423496	0.222892	0.222892	0.222892	0.222892	0.245181	0.445785	0.445785	0.445785	0.445785	0.468074	0.668677	0.668677	0.668677	0.668677	0.690966	0.89157	0.89157	0.89157	0.89157	0.89157	0.89157	0.89157	0.89157	0.89157	0.869281	0.668677	0.668677	0.668677	0.668677	0.668677	0.668677	0.668677
chr19	39195717	39195930	NCCRP1	-1034	.	0.222892	0.222892	0.423495	0.89157	0.89157	0.89157	0.89157	0.824702	0.668677	0.668677	0.668677	0.668677	0.936149	1.56025	1.56025	1.56025	1.56025	1.35965	0.89157	0.89157	0.89157	0.89157	0.958437	1.11446	1.11446	1.11446	1.11446	0.84699	0.222892	0.222892	0.222892	0.222892	0.490362	1.11446	1.11446	1.11446	1.11446	1.2482	1.56025	1.56025	1.56025	1.56025	1.69398	2.00603
chr11	60086259	60086364	MS4A2	-1897	.	0.222892	0.222892	0.222892	0.245181	0.445785	0.445785	0.445785	0.445785	0.445785	0.445785	0.445785	0.445785	0.445785	0.490363	0.89157	0.89157	0.89157	0.89157	0.936148	1.33735	1.33735	1.33735	1.33735	1.40422	2.00603	2.00603	2.00603	2.00603	2.05061	2.45182	2.45182	2.45182	2.45182	2.40724	2.00603	2.00603	2.00603	2.00603	2.00603	2.00603	2.00603	2.00603	2.00603	1.96145
chr1	161706559	161707139	FCRLA	0	.	0.690966	0.668677	0.668677	0.668677	0.668677	1.06988	1.11446	1.11446	1.11446	1.11446	0.913859	0.89157	0.89157	0.89157	0.89157	1.29277	1.33735	1.33735	1.33735	1.33735	0.735544	0.668677	0.668677	0.668677	0.668677	0.468074	0.445785	0.445785	0.445785	0.445785	0.445785	0.445785	0.445785	0.445785	0.445785	0.445785	0.445785	0.445785	0.445785	0.445785	0.245181	0.222892	0.222892	0.222892
chr2	208025527	208025891	PLEKHM3	0	.	0	0	0	0	0	0	0	0	0	0	0	0	0	0	0.200603	0.222892	0.222892	0.222892	0.222892	0.624098	0.668677	0.668677	0.668677	0.668677	0.869281	0.89157	0.89157	0.89157	0.89157	0.690966	0.668677	0.668677	0.668677	0.668677	0.26747	0.222892	0.222892	0.222892	0.222892	0.222892	0.222892	0.222892	0.222892	0.222892
chr1	196651927	196652042	CFH	-3	.	3.56628	2.85302	1.78314	1.78314	1.78314	1.78314	1.96145	2.22892	2.22892	2.22892	2.22892	2.85302	3.78917	3.78917	3.78917	3.78917	4.1458	4.68074	4.68074	4.68074	4.68074	4.7699	4.90363	4.90363	4.90363	4.90363	4.72532	4.45785	4.45785	4.45785	4.45785	4.19038	3.78917	3.78917	3.78917	3.78917	3.70001	3.56628	3.56628	3.56628	3.56628	3.47712	3.34339	3.34339
chr11	117985939	117986398	IL10RA	0	.	3.12049	3.12049	3.12049	3.12049	3.12049	3.12049	3.12049	3.12049	3.29881	3.34339	3.34339	3.34339	3.34339	2.80845	2.67471	2.67471	2.67471	2.67471	1.42651	1.11446	1.11446	1.11446	1.11446	0.57952	0.445785	0.445785	0.445785	0.445785	0.624099	0.668677	0.668677	0.668677	0.668677	1.0253	1.11446	1.11446	1.11446	1.11446	1.29277	1.33735	1.33735	1.33735	1.33735	1.87229
chr11	117985939	117986398	IL10RA	0	.	3.12049	3.12049	3.12049	3.12049	3.12049	3.12049	3.12049	3.12049	3.29881	3.34339	3.34339	3.34339	3.34339	2.80845	2.67471	2.67471	2.67471	2.67471	1.42651	1.11446	1.11446	1.11446	1.11446	0.57952	0.445785	0.445785	0.445785	0.445785	0.624099	0.668677	0.668677	0.668677	0.668677	1.0253	1.11446	1.11446	1.11446	1.11446	1.29277	1.33735	1.33735	1.33735	1.33735	1.87229
chr15	40108972	40109460	BMF	-80	.	2.67471	2.67471	2.67471	2.40724	2.22892	2.22892	2.22892	2.22892	2.22892	2.22892	2.22892	2.22892	2.22892	1.82772	1.56025	1.56025	1.56025	1.56025	1.96145	2.22892	2.22892	2.22892	2.22892	2.49639	2.67471	2.67471	2.67471	2.67471	2.67471	2.67471	2.67471	2.67471	2.67471	2.2735	2.00603	2.00603	2.00603	2.00603	2.13976	2.22892	2.22892	2.22892	2.22892	2.63013
chr6	96837002	96837641	GPR63	0	.	1.33735	1.33735	1.33735	1.33735	1.33735	1.33735	1.33735	1.31506	1.11446	1.11446	1.11446	1.11446	1.15904	1.56025	1.56025	1.56025	1.56025	1.51567	1.11446	1.11446	1.11446	1.11446	1.04759	0.445785	0.445785	0.445785	0.445785	0.423496	0.222892	0.222892	0.222892	0.222892	0.26747	0.668677	0.668677	0.668677	0.668677	0.668677	0.668677	0.668677	0.668677	0.668677	0.668677	0.668677
chr6	96837002	96837641	GPR63	0	.	1.33735	1.33735	1.33735	1.33735	1.33735	1.33735	1.33735	1.31506	1.11446	1.11446	1.11446	1.11446	1.15904	1.56025	1.56025	1.56025	1.56025	1.51567	1.11446	1.11446	1.11446	1.11446	1.04759	0.445785	0.445785	0.445785	0.445785	0.423496	0.222892	0.222892	0.222892	0.222892	0.26747	0.668677	0.668677	0.668677	0.668677	0.668677	0.668677	0.668677	0.668677	0.668677	0.668677	0.668677
chr6	96837002	96837641	GPR63	0	.	1.33735	1.33735	1.33735	1.33735	1.33735	1.33735	1.33735	1.31506	1.11446	1.11446	1.11446	1.11446	1.15904	1.56025	1.56025	1.56025	1.56025	1.51567	1.11446	1.11446	1.11446	1.11446	1.04759	0.445785	0.445785	0.445785	0.445785	0.423496	0.222892	0.222892	0.222892	0.222892	0.26747	0.668677	0.668677	0.668677	0.668677	0.668677	0.668677	0.668677	0.668677	0.668677	0.668677	0.668677
chr16	68022809	68023283	DUS2	0	.	0.57952	0.668677	0.668677	0.668677	0.668677	0.802413	0.89157	0.89157	0.89157	0.89157	0.624099	0.445785	0.445785	0.445785	0.445785	0.445785	0.445785	0.445785	0.445785	0.445785	0.713256	0.89157	0.89157	0.89157	0.89157	1.0253	1.11446	1.11446	1.11446	1.11446	1.24819	1.33735	1.33735	1.33735	1.33735	1.06988	0.89157	0.89157	0.89157	0.89157	0.757834	0.668677	0.668677	0.668677
chr16	68022809	68023283	DUS2	0	.	0.57952	0.668677	0.668677	0.668677	0.668677	0.802413	0.89157	0.89157	0.89157	0.89157	0.624099	0.445785	0.445785	0.445785	0.445785	0.445785	0.445785	0.445785	0.445785	0.445785	0.713256	0.89157	0.89157	0.89157	0.89157	1.0253	1.11446	1.11446	1.11446	1.11446	1.24819	1.33735	1.33735	1.33735	1.33735	1.06988	0.89157	0.89157	0.89157	0.89157	0.757834	0.668677	0.668677	0.668677
chr2	12715764	12716337	TRIB2	-552	.	0.668677	0.668677	0.668677	0.668677	0.668677	0.668677	0.668677	0.668677	0.668677	0.668677	0.445785	0.445785	0.445785	0.445785	0.445785	0.445785	0.445785	0.445785	0.445785	0.445785	0.222892	0.222892	0.222892	0.222892	0.222892	0.668677	0.668677	0.668677	0.668677	0.668677	0.668677	0.668677	0.668677	0.668677	0.668677	0.668677	0.668677	0.668677	0.668677	0.668677	0.222892	0.222892	0.222892	0.222892
chr2	12715764	12716337	TRIB2	-552	.	0.668677	0.668677	0.668677	0.668677	0.668677	0.668677	0.668677	0.668677	0.668677	0.668677	0.445785	0.445785	0.445785	0.445785	0.445785	0.445785	0.445785	0.445785	0.445785	0.445785	0.222892	0.222892	0.222892	0.222892	0.222892	0.668677	0.668677	0.668677	0.668677	0.668677	0.668677	0.668677	0.668677	0.668677	0.668677	0.668677	0.668677	0.668677	0.668677	0.668677	0.222892	0.222892	0.222892	0.222892
chr1	150765778	150765853	CTSS	0	.	2.22892	2.22892	2.22892	2.34037	2.45182	2.45182	2.45182	2.45182	2.22892	2.00603	2.00603	2.00603	2.00603	2.00603	2.00603	2.00603	2.00603	2.00603	2.22892	2.45182	2.45182	2.45182	2.45182	2.56326	2.67471	2.67471	2.67471	2.67471	2.67471	2.67471	2.67471	2.67471	2.67471	2.56326	2.45182	2.45182	2.45182	2.45182	2.56326	2.67471	2.67471	2.67471	2.67471	3.1205
chr11	111910904	111911455	CRYAB	0	.	2.67471	2.67471	2.2735	2.22892	2.22892	2.22892	2.22892	1.42651	1.33735	1.33735	1.33735	1.33735	1.13675	1.11446	1.11446	1.11446	1.11446	1.31506	1.33735	1.33735	1.33735	1.33735	1.53796	1.56025	1.56025	1.56025	1.56025	1.96145	2.00603	2.00603	2.00603	2.00603	1.80543	1.78314	1.78314	1.78314	1.78314	3.18736	3.34339	3.34339	3.34339	3.34339	3.94519	4.01206
chr2	47368931	47369310	EPCAM	0	.	1.11446	1.11446	1.11446	0.89157	0.89157	0.89157	0.89157	0.89157	1.11446	1.11446	1.11446	1.11446	1.11446	2.22892	2.22892	2.22892	2.22892	2.22892	1.78314	1.78314	1.78314	1.78314	1.78314	1.78314	1.78314	1.78314	1.78314	1.78314	0.89157	0.89157	0.89157	0.89157	0.89157	1.56025	1.56025	1.56025	1.56025	1.56025	1.33735	1.33735	1.33735	1.33735	1.33735	1.56025
chr1	203026039	203026391	PPFIA4	-107	.	2.45182	2.45182	2.45182	2.11748	1.78314	1.78314	1.78314	1.78314	1.22591	0.668677	0.668677	0.668677	0.668677	0.557231	0.445785	0.445785	0.445785	0.445785	0.668677	0.89157	0.89157	0.89157	0.89157	0.780123	0.668677	0.668677	0.668677	0.668677	0.668677	0.668677	0.668677	0.668677	0.668677	0.557231	0.445785	0.445785	0.445785	0.445785	0.445785	0.445785	0.445785	0.445785	0.445785	0.668677
chr16	67993394	67993807	DPEP2	56	.	1.11446	1.11446	1.11446	1.11446	1.11446	1.11446	1.11446	1.11446	1.11446	1.11446	1.56025	1.56025	1.56025	1.56025	1.56025	0.89157	0.89157	0.89157	0.89157	0.89157	0.89157	0.89157	0.89157	0.89157	0.89157	0.668677	0.668677	0.668677	0.668677	0.668677	0.668677	0.668677	0.668677	0.668677	0.668677	0.668677	0.668677	0.668677	0.668677	0.668677	0.445785	0.445785	0.445785	0.445785
chr6	134174866	134175346	SGK1	0	.	0.222892	0.222892	0.222892	0.222892	0.356628	0.445785	0.445785	0.445785	0.445785	0.57952	0.668677	0.668677	0.668677	0.668677	0.936147	1.11446	1.11446	1.11446	1.11446	1.24819	1.33735	1.33735	1.33735	1.33735	1.47109	1.56025	1.56025	1.56025	1.56025	1.29278	1.11446	1.11446	1.11446	1.11446	0.84699	0.668677	0.668677	0.668677	0.668677	0.534942	0.445785	0.445785	0.445785	0.445785
chr6	134174866	134175346	SGK1	0	.	0.222892	0.222892	0.222892	0.222892	0.356628	0.445785	0.445785	0.445785	0.445785	0.57952	0.668677	0.668677	0.668677	0.668677	0.936147	1.11446	1.11446	1.11446	1.11446	1.24819	1.33735	1.33735	1.33735	1.33735	1.47109	1.56025	1.56025	1.56025	1.56025	1.29278	1.11446	1.11446	1.11446	1.11446	0.84699	0.668677	0.668677	0.668677	0.668677	0.534942	0.445785	0.445785	0.445785	0.445785
chr16	67994006	67994229	DPEP2	99	.	1.11446	1.11446	1.11446	1.27048	1.33735	1.33735	1.33735	1.33735	1.18133	1.11446	1.11446	1.11446	1.11446	0.646387	0.445785	0.445785	0.445785	0.445785	0.28976	0.222892	0.222892	0.222892	0.222892	0.378917	0.445785	0.445785	0.445785	0.445785	0.445785	0.445785	0.445785	0.445785	0.445785	0.757834	0.89157	0.89157	0.89157	0.89157	1.35965	1.56025	1.56025	1.56025	1.56025	1.40422
chr1	42816172	42816495	SVBP	309	.	0.668677	0.601809	0.445785	0.445785	0.445785	0.445785	0.512653	0.668677	0.668677	0.668677	0.668677	0.668677	0.668677	0.668677	0.668677	0.668677	0.668677	0.668677	0.668677	0.668677	0.668677	0.668677	0.668677	0.668677	0.668677	0.668677	0.601809	0.445785	0.445785	0.445785	0.445785	0.445785	0.445785	0.445785	0.445785	0.445785	0.713254	1.33735	1.33735	1.33735	1.33735	1.27048	1.11446	1.11446
chr11	62545664	62545866	AHNAK	0	.	2.22892	2.22892	2.22892	2.22892	2.22892	2.22892	2.22892	2.22892	1.89458	1.56025	1.56025	1.56025	1.56025	1.4488	1.33735	1.33735	1.33735	1.33735	1.22591	1.11446	1.11446	1.11446	1.11446	1.22591	1.33735	1.33735	1.33735	1.33735	1.11446	0.89157	0.89157	0.89157	0.89157	0.780123	0.668677	0.668677	0.668677	0.668677	0.557231	0.445785	0.445785	0.445785	0.445785	0.445785
chr11	62545664	62545866	AHNAK	0	.	2.22892	2.22892	2.22892	2.22892	2.22892	2.22892	2.22892	2.22892	1.89458	1.56025	1.56025	1.56025	1.56025	1.4488	1.33735	1.33735	1.33735	1.33735	1.22591	1.11446	1.11446	1.11446	1.11446	1.22591	1.33735	1.33735	1.33735	1.33735	1.11446	0.89157	0.89157	0.89157	0.89157	0.780123	0.668677	0.668677	0.668677	0.668677	0.557231	0.445785	0.445785	0.445785	0.445785	0.445785
chr19	18173488	18173812	IFI30	-1	.	5.12653	5.12653	5.12653	5.12653	5.12653	5.34942	5.34942	5.34942	5.34942	5.34942	4.90363	4.90363	4.90363	4.90363	4.90363	3.78917	3.78917	3.78917	3.78917	3.78917	4.01206	4.01206	4.01206	4.01206	4.01206	3.12049	3.12049	3.12049	3.12049	3.12049	2.22892	2.22892	2.22892	2.22892	2.22892	2.00603	2.00603	2.00603	2.00603	2.00603	1.33735	1.33735	1.33735	1.33735
chr19	18173488	18173812	IFI30	-1	.	5.12653	5.12653	5.12653	5.12653	5.12653	5.34942	5.34942	5.34942	5.34942	5.34942	4.90363	4.90363	4.90363	4.90363	4.90363	3.78917	3.78917	3.78917	3.78917	3.78917	4.01206	4.01206	4.01206	4.01206	4.01206	3.12049	3.12049	3.12049	3.12049	3.12049	2.22892	2.22892	2.22892	2.22892	2.22892	2.00603	2.00603	2.00603	2.00603	2.00603	1.33735	1.33735	1.33735	1.33735
chr19	18173488	18173812	IFI30	-1	.	5.12653	5.12653	5.12653	5.12653	5.12653	5.34942	5.34942	5.34942	5.34942	5.34942	4.90363	4.90363	4.90363	4.90363	4.90363	3.78917	3.78917	3.78917	3.78917	3.78917	4.01206	4.01206	4.01206	4.01206	4.01206	3.12049	3.12049	3.12049	3.12049	3.12049	2.22892	2.22892	2.22892	2.22892	2.22892	2.00603	2.00603	2.00603	2.00603	2.00603	1.33735	1.33735	1.33735	1.33735
chr19	18173488	18173812	IFI30	-1	.	5.12653	5.12653	5.12653	5.12653	5.12653	5.34942	5.34942	5.34942	5.34942	5.34942	4.90363	4.90363	4.90363	4.90363	4.90363	3.78917	3.78917	3.78917	3.78917	3.78917	4.01206	4.01206	4.01206	4.01206	4.01206	3.12049	3.12049	3.12049	3.12049	3.12049	2.22892	2.22892	2.22892	2.22892	2.22892	2.00603	2.00603	2.00603	2.00603	2.00603	1.33735	1.33735	1.33735	1.33735
chr1	158686642	158686823	SPTA1	0	.	2.67471	2.71929	2.8976	2.8976	2.8976	2.8976	2.80844	2.45182	2.45182	2.45182	2.45182	2.54098	2.8976	2.8976	2.8976	2.8976	2.85302	2.67471	2.67471	2.67471	2.67471	2.8976	3.78917	3.78917	3.78917	3.78917	3.83375	4.01206	4.01206	4.01206	4.01206	4.23495	5.12653	5.12653	5.12653	5.12653	4.99279	4.45785	4.45785	4.45785	4.45785	4.54701	4.90363	4.90363
chr7	92837162	92837545	CDK6	-568	.	4.01206	4.01206	4.01206	4.01206	4.27953	4.90363	4.90363	4.90363	4.90363	4.7699	4.45785	4.45785	4.45785	4.45785	4.65845	5.12653	5.12653	5.12653	5.12653	5.12653	5.12653	5.12653	5.12653	5.12653	5.46087	6.24099	6.24099	6.24099	6.24099	6.37472	6.68677	6.68677	6.68677	6.68677	6.48617	6.01809	6.01809	6.01809	6.01809	5.75062	5.12653	5.12653	5.12653	5.12653
chr12	51905351	51906348	ACVRL1	-560	.	1.98374	2.00603	2.00603	2.00603	2.00603	2.60784	2.67471	2.67471	2.67471	2.67471	3.27652	3.34339	3.34339	3.34339	3.34339	3.74459	3.78917	3.78917	3.78917	3.78917	3.58857	3.56628	3.56628	3.56628	3.56628	2.36266	2.22892	2.22892	2.22892	2.22892	1.62712	1.56025	1.56025	1.56025	1.56025	0.958438	0.89157	0.89157	0.89157	0.89157	1.29277	1.33735	1.33735	1.33735
chr18	31497588	31498111	DSG2	-66	.	0.222892	0.222892	0.222892	0.222892	0.222892	0.423496	0.445785	0.445785	0.445785	0.445785	0.445785	0.445785	0.445785	0.445785	0.445785	0.445785	0.445785	0.445785	0.445785	0.445785	0.846991	0.89157	0.89157	0.89157	0.89157	1.09217	1.11446	1.11446	1.11446	1.11446	1.11446	1.11446	1.11446	1.11446	1.11446	0.512652	0.445785	0.445785	0.445785	0.445785	0.646388	0.668677	0.668677	0.668677
chr18	31497588	31498111	DSG2	-66	.	0.222892	0.222892	0.222892	0.222892	0.222892	0.423496	0.445785	0.445785	0.445785	0.445785	0.445785	0.445785	0.445785	0.445785	0.445785	0.445785	0.445785	0.445785	0.445785	0.445785	0.846991	0.89157	0.89157	0.89157	0.89157	1.09217	1.11446	1.11446	1.11446	1.11446	1.11446	1.11446	1.11446	1.11446	1.11446	0.512652	0.445785	0.445785	0.445785	0.445785	0.646388	0.668677	0.668677	0.668677
chr2	33475720	33476198	RASGRP3	-399	.	0.89157	0.89157	0.89157	0.89157	1.29277	1.33735	1.33735	1.33735	1.33735	0.936148	0.89157	0.89157	0.89157	0.89157	0.490363	0.445785	0.445785	0.445785	0.445785	0.646388	0.668677	0.668677	0.668677	0.668677	0.26747	0.222892	0.222892	0.222892	0.222892	0.423496	0.445785	0.445785	0.445785	0.445785	0.245181	0.222892	0.222892	0.222892	0.222892	0.222892	0.222892	0.222892	0.222892	0.222892
chr1	241531194	241531843	KMO	-291	.	1.33735	1.33735	1.33735	2.05061	2.22892	2.22892	2.22892	2.22892	2.05061	2.00603	2.00603	2.00603	2.00603	2.18434	2.22892	2.22892	2.22892	2.22892	1.8723	1.78314	1.78314	1.78314	1.78314	1.60483	1.56025	1.56025	1.56025	1.56025	0.846992	0.668677	0.668677	0.668677	0.668677	0.490363	0.445785	0.445785	0.445785	0.445785	0.445785	0.445785	0.445785	0.445785	0.445785	0.802413
chr1	241531194	241531843	KMO	-291	.	1.33735	1.33735	1.33735	2.05061	2.22892	2.22892	2.22892	2.22892	2.05061	2.00603	2.00603	2.00603	2.00603	2.18434	2.22892	2.22892	2.22892	2.22892	1.8723	1.78314	1.78314	1.78314	1.78314	1.60483	1.56025	1.56025	1.56025	1.56025	0.846992	0.668677	0.668677	0.668677	0.668677	0.490363	0.445785	0.445785	0.445785	0.445785	0.445785	0.445785	0.445785	0.445785	0.445785	0.802413
chr10	17455236	17455598	ST8SIA6	-641	.	2.8976	2.8976	2.8976	3.5217	3.78917	3.78917	3.78917	3.78917	4.10122	4.23496	4.23496	4.23496	4.23496	3.76688	3.56628	3.56628	3.56628	3.56628	2.94218	2.67471	2.67471	2.67471	2.67471	2.20663	2.00603	2.00603	2.00603	2.00603	2.00603	2.00603	2.00603	2.00603	2.00603	2.16205	2.22892	2.22892	2.22892	2.22892	1.91687	1.78314	1.78314	1.78314	1.78314	1.62712
chr22	39946632	39946816	GRAP2	-1	.	2.67471	2.67471	2.40724	2.00603	2.00603	2.00603	2.00603	1.82772	1.56025	1.56025	1.56025	1.56025	1.38193	1.11446	1.11446	1.11446	1.11446	1.38193	1.78314	1.78314	1.78314	1.78314	2.31808	3.12049	3.12049	3.12049	3.12049	3.20965	3.34339	3.34339	3.34339	3.34339	3.34339	3.34339	3.34339	3.34339	3.34339	2.63013	1.56025	1.56025	1.56025	1.56025	1.29278	0.89157
chr7	92835491	92836252	CDK6	-194	.	3.12049	3.12049	3.16507	3.56628	3.56628	3.56628	3.56628	3.61086	4.01206	4.01206	4.01206	4.01206	3.98977	3.78917	3.78917	3.78917	3.78917	3.74459	3.34339	3.34339	3.34339	3.34339	3.23194	2.22892	2.22892	2.22892	2.22892	2.20663	2.00603	2.00603	2.00603	2.00603	2.09519	2.8976	2.8976	2.8976	2.8976	2.91989	3.12049	3.12049	3.12049	3.12049	3.03133	2.22892
chr7	92835491	92836252	CDK6	-194	.	3.12049	3.12049	3.16507	3.56628	3.56628	3.56628	3.56628	3.61086	4.01206	4.01206	4.01206	4.01206	3.98977	3.78917	3.78917	3.78917	3.78917	3.74459	3.34339	3.34339	3.34339	3.34339	3.23194	2.22892	2.22892	2.22892	2.22892	2.20663	2.00603	2.00603	2.00603	2.00603	2.09519	2.8976	2.8976	2.8976	2.8976	2.91989	3.12049	3.12049	3.12049	3.12049	3.03133	2.22892
chr1	40097252	40097731	PPT1	0	.	0.913859	1.11446	1.11446	1.11446	1.11446	1.11446	1.11446	1.11446	1.11446	1.11446	1.15904	1.56025	1.56025	1.56025	1.56025	1.53796	1.33735	1.33735	1.33735	1.33735	1.33735	1.33735	1.33735	1.33735	1.33735	1.31506	1.11446	1.11446	1.11446	1.11446	1.11446	1.11446	1.11446	1.11446	1.11446	1.09217	0.89157	0.89157	0.89157	0.89157	0.936148	1.33735	1.33735	1.33735
chr7	151632608	151633623	PRKAG2	0	.	1.56025	1.56025	1.56025	1.67169	1.78314	1.78314	1.78314	1.78314	2.22892	2.67471	2.67471	2.67471	2.67471	3.00905	3.34339	3.34339	3.34339	3.34339	3.1205	2.8976	2.8976	2.8976	2.8976	3.23194	3.56628	3.56628	3.56628	3.56628	4.01206	4.45785	4.45785	4.45785	4.45785	5.34942	6.24099	6.24099	6.24099	6.24099	6.01809	5.7952	5.7952	5.7952	5.7952	5.34941
chr7	151632608	151633623	PRKAG2	0	.	1.56025	1.56025	1.56025	1.67169	1.78314	1.78314	1.78314	1.78314	2.22892	2.67471	2.67471	2.67471	2.67471	3.00905	3.34339	3.34339	3.34339	3.34339	3.1205	2.8976	2.8976	2.8976	2.8976	3.23194	3.56628	3.56628	3.56628	3.56628	4.01206	4.45785	4.45785	4.45785	4.45785	5.34942	6.24099	6.24099	6.24099	6.24099	6.01809	5.7952	5.7952	5.7952	5.7952	5.34941
chr7	151632608	151633623	PRKAG2	0	.	1.56025	1.56025	1.56025	1.67169	1.78314	1.78314	1.78314	1.78314	2.22892	2.67471	2.67471	2.67471	2.67471	3.00905	3.34339	3.34339	3.34339	3.34339	3.1205	2.8976	2.8976	2.8976	2.8976	3.23194	3.56628	3.56628	3.56628	3.56628	4.01206	4.45785	4.45785	4.45785	4.45785	5.34942	6.24099	6.24099	6.24099	6.24099	6.01809	5.7952	5.7952	5.7952	5.7952	5.34941
chr1	26317745	26317957	CD52	-1	.	2.8976	2.8976	2.8976	2.8976	2.74158	1.33735	1.33735	1.33735	1.33735	1.35964	1.56025	1.56025	1.56025	1.56025	1.6717	2.67471	2.67471	2.67471	2.67471	2.71929	3.12049	3.12049	3.12049	3.12049	3.12049	3.12049	3.12049	3.12049	3.12049	3.00904	2.00603	2.00603	2.00603	2.00603	1.96145	1.56025	1.56025	1.56025	1.56025	1.53796	1.33735	1.33735	1.33735	1.33735
chr10	117005187	117005581	SHTN1	0	.	1.56025	2.09519	2.8976	2.8976	2.8976	2.8976	2.80844	2.67471	2.67471	2.67471	2.67471	2.76387	2.8976	2.8976	2.8976	2.8976	2.63013	2.22892	2.22892	2.22892	2.22892	1.96145	1.56025	1.56025	1.56025	1.56025	1.64941	1.78314	1.78314	1.78314	1.78314	1.78314	1.78314	1.78314	1.78314	1.78314	1.78314	1.78314	1.78314	1.78314	1.78314	1.60482	1.33735	1.33735
chr3	187745095	187746274	BCL6	0	.	2.00603	1.73856	1.33735	1.33735	1.33735	1.33735	1.06988	0.668677	0.668677	0.668677	0.668677	0.757834	0.89157	0.89157	0.89157	0.89157	0.980726	1.11446	1.11446	1.11446	1.11446	1.29278	1.56025	1.56025	1.56025	1.56025	1.64941	1.78314	1.78314	1.78314	1.78314	2.22892	2.8976	2.8976	2.8976	2.8976	2.80844	2.67471	2.67471	2.67471	2.67471	2.49639	2.22892	2.22892
chr3	187745095	187746274	BCL6	0	.	2.00603	1.73856	1.33735	1.33735	1.33735	1.33735	1.06988	0.668677	0.668677	0.668677	0.668677	0.757834	0.89157	0.89157	0.89157	0.89157	0.980726	1.11446	1.11446	1.11446	1.11446	1.29278	1.56025	1.56025	1.56025	1.56025	1.64941	1.78314	1.78314	1.78314	1.78314	2.22892	2.8976	2.8976	2.8976	2.8976	2.80844	2.67471	2.67471	2.67471	2.67471	2.49639	2.22892	2.22892
chr3	187745095	187746274	BCL6	0	.	2.00603	1.73856	1.33735	1.33735	1.33735	1.33735	1.06988	0.668677	0.668677	0.668677	0.668677	0.757834	0.89157	0.89157	0.89157	0.89157	0.980726	1.11446	1.11446	1.11446	1.11446	1.29278	1.56025	1.56025	1.56025	1.56025	1.64941	1.78314	1.78314	1.78314	1.78314	2.22892	2.8976	2.8976	2.8976	2.8976	2.80844	2.67471	2.67471	2.67471	2.67471	2.49639	2.22892	2.22892
chr19	3607716	3608487	CACTIN-AS1	469	.	3.12049	3.12049	3.12049	3.12049	3.03133	2.22892	2.22892	2.22892	2.22892	2.2735	2.67471	2.67471	2.67471	2.67471	2.80844	4.01206	4.01206	4.01206	4.01206	4.21266	6.01809	6.01809	6.01809	6.01809	5.9958	5.7952	5.7952	5.7952	5.7952	5.75062	5.34942	5.34942	5.34942	5.34942	5.23797	4.23496	4.23496	4.23496	4.23496	4.10122	2.8976	2.8976	2.8976	2.8976
chr19	3607716	3608487	CACTIN-AS1	469	.	3.12049	3.12049	3.12049	3.12049	3.03133	2.22892	2.22892	2.22892	2.22892	2.2735	2.67471	2.67471	2.67471	2.67471	2.80844	4.01206	4.01206	4.01206	4.01206	4.21266	6.01809	6.01809	6.01809	6.01809	5.9958	5.7952	5.7952	5.7952	5.7952	5.75062	5.34942	5.34942	5.34942	5.34942	5.23797	4.23496	4.23496	4.23496	4.23496	4.10122	2.8976	2.8976	2.8976	2.8976
chr15	40106382	40107034	BMF	0	.	3.34339	3.34339	3.34339	3.34339	4.05665	4.23496	4.23496	4.23496	4.23496	4.23496	4.23496	4.23496	4.23496	4.23496	4.05664	4.01206	4.01206	4.01206	4.01206	3.83375	3.78917	3.78917	3.78917	3.78917	3.96748	4.01206	4.01206	4.01206	4.01206	3.65544	3.56628	3.56628	3.56628	3.56628	3.9229	4.01206	4.01206	4.01206	4.01206	4.01206	4.01206	4.01206	4.01206	4.01206
chr2	33476632	33476648	RASGRP3	-1	.	0.445785	0.222892	0.222892	0.222892	0.222892	0.222892	0	0	0	0	0	0	0	0	0	0	0.222892	0.222892	0.222892	0.222892	0.222892	0.445785	0.445785	0.445785	0.445785	0.445785	0.668677	0.668677	0.668677	0.668677	0.668677	0.668677	0.668677	0.668677	0.668677	0.668677	0.445785	0.445785	0.445785	0.445785	0.445785	0.445785	0.445785	0.445785
chr1	26317324	26317532	CD52	-426	.	3.12049	3.12049	3.65543	3.78917	3.78917	3.78917	3.78917	3.96748	4.01206	4.01206	4.01206	4.01206	4.01206	4.01206	4.01206	4.01206	4.01206	3.65544	3.56628	3.56628	3.56628	3.56628	3.74459	3.78917	3.78917	3.78917	3.78917	4.32411	4.45785	4.45785	4.45785	4.45785	5.17111	5.34942	5.34942	5.34942	5.34942	4.63616	4.45785	4.45785	4.45785	4.45785	3.20965	2.8976
chr20	38165279	38165906	TGM2	0	.	1.78314	1.78314	1.78314	1.78314	1.78314	1.78314	1.78314	1.78314	1.78314	1.78314	1.82772	2.00603	2.00603	2.00603	2.00603	2.05061	2.22892	2.22892	2.22892	2.22892	2.22892	2.22892	2.22892	2.22892	2.22892	2.18434	2.00603	2.00603	2.00603	2.00603	1.91687	1.56025	1.56025	1.56025	1.56025	1.51567	1.33735	1.33735	1.33735	1.33735	1.42651	1.78314	1.78314	1.78314
chr1	202341936	202342492	UBE2T	0	.	2.67471	2.67471	2.67471	2.49639	2.22892	2.22892	2.22892	2.22892	1.96145	1.56025	1.56025	1.56025	1.56025	1.47109	1.33735	1.33735	1.33735	1.33735	1.42651	1.56025	1.56025	1.56025	1.56025	1.91688	2.45182	2.45182	2.45182	2.45182	2.54098	2.67471	2.67471	2.67471	2.67471	2.49639	2.22892	2.22892	2.22892	2.22892	2.31808	2.45182	2.45182	2.45182	2.45182	2.09519
chr1	202341936	202342492	UBE2T	0	.	2.67471	2.67471	2.67471	2.49639	2.22892	2.22892	2.22892	2.22892	1.96145	1.56025	1.56025	1.56025	1.56025	1.47109	1.33735	1.33735	1.33735	1.33735	1.42651	1.56025	1.56025	1.56025	1.56025	1.91688	2.45182	2.45182	2.45182	2.45182	2.54098	2.67471	2.67471	2.67471	2.67471	2.49639	2.22892	2.22892	2.22892	2.22892	2.31808	2.45182	2.45182	2.45182	2.45182	2.09519
chr7	93219571	93220159	HEPACAM2	0	.	5.12653	5.12653	5.12653	4.3464	3.56628	3.56628	3.56628	3.56628	3.23194	2.8976	2.8976	2.8976	2.8976	3.00904	3.12049	3.12049	3.12049	3.12049	3.12049	3.12049	3.12049	3.12049	3.12049	2.8976	2.67471	2.67471	2.67471	2.67471	2.8976	3.12049	3.12049	3.12049	3.12049	3.00904	2.8976	2.8976	2.8976	2.8976	2.8976	2.8976	2.8976	2.8976	2.8976	2.34037
chr7	93219571	93220159	HEPACAM2	0	.	5.12653	5.12653	5.12653	4.3464	3.56628	3.56628	3.56628	3.56628	3.23194	2.8976	2.8976	2.8976	2.8976	3.00904	3.12049	3.12049	3.12049	3.12049	3.12049	3.12049	3.12049	3.12049	3.12049	2.8976	2.67471	2.67471	2.67471	2.67471	2.8976	3.12049	3.12049	3.12049	3.12049	3.00904	2.8976	2.8976	2.8976	2.8976	2.8976	2.8976	2.8976	2.8976	2.8976	2.34037
chr15	60398598	60399251	ANXA2	0	.	5.12653	5.12653	5.75063	6.68677	6.68677	6.68677	6.68677	7.75665	9.36148	9.36148	9.36148	9.36148	8.73738	7.80123	7.80123	7.80123	7.80123	7.62292	7.35545	7.35545	7.35545	7.35545	6.64219	5.57231	5.57231	5.57231	5.57231	5.92894	6.46388	6.46388	6.46388	6.46388	6.28556	6.01809	6.01809	6.01809	6.01809	5.92893	5.7952	5.7952	5.7952	5.7952	5.43857	4.90363
chr2	171999510	171999952	METAP1D	0	.	1.56025	1.64941	2.45182	2.45182	2.45182	2.45182	2.42953	2.22892	2.22892	2.22892	2.22892	2.16205	1.56025	1.56025	1.56025	1.56025	1.49338	0.89157	0.89157	0.89157	0.89157	0.89157	0.89157	0.89157	0.89157	0.89157	0.958438	1.56025	1.56025	1.56025	1.56025	1.60483	2.00603	2.00603	2.00603	2.00603	1.96145	1.56025	1.56025	1.56025	1.56025	1.49338	0.89157	0.89157
chr2	171999510	171999952	METAP1D	0	.	1.56025	1.64941	2.45182	2.45182	2.45182	2.45182	2.42953	2.22892	2.22892	2.22892	2.22892	2.16205	1.56025	1.56025	1.56025	1.56025	1.49338	0.89157	0.89157	0.89157	0.89157	0.89157	0.89157	0.89157	0.89157	0.89157	0.958438	1.56025	1.56025	1.56025	1.56025	1.60483	2.00603	2.00603	2.00603	2.00603	1.96145	1.56025	1.56025	1.56025	1.56025	1.49338	0.89157	0.89157
chr19	10836010	10836568	TMED1	0	.	0.89157	0.89157	0.89157	0.89157	0.89157	0.89157	1.09217	1.11446	1.11446	1.11446	1.11446	1.11446	1.11446	1.11446	1.11446	1.11446	1.51567	1.56025	1.56025	1.56025	1.56025	1.76085	1.78314	1.78314	1.78314	1.78314	1.38193	1.33735	1.33735	1.33735	1.33735	1.13675	1.11446	1.11446	1.11446	1.11446	0.312049	0.222892	0.222892	0.222892	0.222892	0.423496	0.445785	0.445785
chr19	10836010	10836568	TMED1	0	.	0.89157	0.89157	0.89157	0.89157	0.89157	0.89157	1.09217	1.11446	1.11446	1.11446	1.11446	1.11446	1.11446	1.11446	1.11446	1.11446	1.51567	1.56025	1.56025	1.56025	1.56025	1.76085	1.78314	1.78314	1.78314	1.78314	1.38193	1.33735	1.33735	1.33735	1.33735	1.13675	1.11446	1.11446	1.11446	1.11446	0.312049	0.222892	0.222892	0.222892	0.222892	0.423496	0.445785	0.445785
chr19	10836010	10836568	TMED1	0	.	0.89157	0.89157	0.89157	0.89157	0.89157	0.89157	1.09217	1.11446	1.11446	1.11446	1.11446	1.11446	1.11446	1.11446	1.11446	1.11446	1.51567	1.56025	1.56025	1.56025	1.56025	1.76085	1.78314	1.78314	1.78314	1.78314	1.38193	1.33735	1.33735	1.33735	1.33735	1.13675	1.11446	1.11446	1.11446	1.11446	0.312049	0.222892	0.222892	0.222892	0.222892	0.423496	0.445785	0.445785
chr10	71851251	71851593	PSAP	0	.	3.34339	3.34339	3.70002	5.12653	5.12653	5.12653	5.12653	5.12653	5.12653	5.12653	5.12653	5.12653	5.17111	5.34942	5.34942	5.34942	5.34942	5.08195	4.01206	4.01206	4.01206	4.01206	4.27953	5.34942	5.34942	5.34942	5.34942	5.12653	4.23496	4.23496	4.23496	4.23496	4.59159	6.01809	6.01809	6.01809	6.01809	5.7952	4.90363	4.90363	4.90363	4.90363	5.03737	5.57231
chr10	71851251	71851593	PSAP	0	.	3.34339	3.34339	3.70002	5.12653	5.12653	5.12653	5.12653	5.12653	5.12653	5.12653	5.12653	5.12653	5.17111	5.34942	5.34942	5.34942	5.34942	5.08195	4.01206	4.01206	4.01206	4.01206	4.27953	5.34942	5.34942	5.34942	5.34942	5.12653	4.23496	4.23496	4.23496	4.23496	4.59159	6.01809	6.01809	6.01809	6.01809	5.7952	4.90363	4.90363	4.90363	4.90363	5.03737	5.57231
chr2	85538456	85539167	PARTICL	0	.	2.45182	2.45182	2.45182	2.38495	1.78314	1.78314	1.78314	1.78314	1.76085	1.56025	1.56025	1.56025	1.56025	1.49338	0.89157	0.89157	0.89157	0.89157	0.869281	0.668677	0.668677	0.668677	0.668677	0.646388	0.445785	0.445785	0.445785	0.445785	0.512652	1.11446	1.11446	1.11446	1.11446	1.15904	1.56025	1.56025	1.56025	1.56025	1.56025	1.56025	1.56025	1.56025	1.56025	1.60483
chr2	85538456	85539167	PARTICL	0	.	2.45182	2.45182	2.45182	2.38495	1.78314	1.78314	1.78314	1.78314	1.76085	1.56025	1.56025	1.56025	1.56025	1.49338	0.89157	0.89157	0.89157	0.89157	0.869281	0.668677	0.668677	0.668677	0.668677	0.646388	0.445785	0.445785	0.445785	0.445785	0.512652	1.11446	1.11446	1.11446	1.11446	1.15904	1.56025	1.56025	1.56025	1.56025	1.56025	1.56025	1.56025	1.56025	1.56025	1.60483
chr1	21345683	21346993	ECE1	-111	.	1.33735	0.980726	0.89157	0.89157	0.89157	0.89157	0.89157	0.89157	0.89157	0.89157	0.89157	0.356628	0.222892	0.222892	0.222892	0.222892	0.222892	0.222892	0.222892	0.222892	0.222892	0.401206	0.445785	0.445785	0.445785	0.445785	0.624099	0.668677	0.668677	0.668677	0.668677	1.56025	1.78314	1.78314	1.78314	1.78314	2.31808	2.45182	2.45182	2.45182	2.45182	3.16508	3.34339	3.34339
chr1	21345683	21346993	ECE1	-111	.	1.33735	0.980726	0.89157	0.89157	0.89157	0.89157	0.89157	0.89157	0.89157	0.89157	0.89157	0.356628	0.222892	0.222892	0.222892	0.222892	0.222892	0.222892	0.222892	0.222892	0.222892	0.401206	0.445785	0.445785	0.445785	0.445785	0.624099	0.668677	0.668677	0.668677	0.668677	1.56025	1.78314	1.78314	1.78314	1.78314	2.31808	2.45182	2.45182	2.45182	2.45182	3.16508	3.34339	3.34339
chr19	10835265	10835479	TMED1	153	.	1.33735	1.33735	1.42651	1.78314	1.78314	1.78314	1.78314	1.78314	1.78314	1.78314	1.78314	1.78314	1.91688	2.45182	2.45182	2.45182	2.45182	2.31808	1.78314	1.78314	1.78314	1.78314	1.8723	2.22892	2.22892	2.22892	2.22892	2.22892	2.22892	2.22892	2.22892	2.22892	2.36266	2.8976	2.8976	2.8976	2.8976	2.8976	2.8976	2.8976	2.8976	2.8976	2.80844	2.45182
chr1	39902032	39902585	MYCL	0	.	4.23496	4.23496	4.23496	4.23496	3.34338	3.12049	3.12049	3.12049	3.12049	3.65543	3.78917	3.78917	3.78917	3.78917	3.96748	4.01206	4.01206	4.01206	4.01206	4.90364	5.12653	5.12653	5.12653	5.12653	4.23495	4.01206	4.01206	4.01206	4.01206	2.94218	2.67471	2.67471	2.67471	2.67471	3.38797	3.56628	3.56628	3.56628	3.56628	4.27954	4.45785	4.45785	4.45785	4.45785
chr1	202159454	202159806	PTPN7	185	.	1.11446	1.11446	0.89157	0.89157	0.89157	0.89157	0.89157	1.33735	1.33735	1.33735	1.33735	1.33735	1.56025	1.56025	1.56025	1.56025	1.56025	1.78314	1.78314	1.78314	1.78314	1.78314	2.22892	2.22892	2.22892	2.22892	2.22892	2.22892	2.22892	2.22892	2.22892	2.22892	2.45182	2.45182	2.45182	2.45182	2.45182	2.45182	2.45182	2.45182	2.45182	2.45182	2.22892	2.22892
chr1	202159454	202159806	PTPN7	185	.	1.11446	1.11446	0.89157	0.89157	0.89157	0.89157	0.89157	1.33735	1.33735	1.33735	1.33735	1.33735	1.56025	1.56025	1.56025	1.56025	1.56025	1.78314	1.78314	1.78314	1.78314	1.78314	2.22892	2.22892	2.22892	2.22892	2.22892	2.22892	2.22892	2.22892	2.22892	2.22892	2.45182	2.45182	2.45182	2.45182	2.45182	2.45182	2.45182	2.45182	2.45182	2.45182	2.22892	2.22892
chr7	129434003	129434230	STRIP2	-202	.	2.45182	2.45182	2.45182	2.71929	2.8976	2.8976	2.8976	2.8976	2.63013	2.45182	2.45182	2.45182	2.45182	2.31808	2.22892	2.22892	2.22892	2.22892	2.09519	2.00603	2.00603	2.00603	2.00603	2.2735	2.45182	2.45182	2.45182	2.45182	2.98676	3.34339	3.34339	3.34339	3.34339	2.94218	2.67471	2.67471	2.67471	2.67471	2.54098	2.45182	2.45182	2.45182	2.45182	1.6494
chr7	93232198	93232628	VPS50	0	.	2.67471	2.67471	2.67471	2.67471	2.67471	2.67471	2.67471	2.67471	2.54097	2.22892	2.22892	2.22892	2.22892	2.09519	1.78314	1.78314	1.78314	1.78314	1.58254	1.11446	1.11446	1.11446	1.11446	1.18133	1.33735	1.33735	1.33735	1.33735	1.33735	1.33735	1.33735	1.33735	1.33735	1.53795	2.00603	2.00603	2.00603	2.00603	2.00603	2.00603	2.00603	2.00603	2.00603	2.2735
chr7	93232198	93232628	VPS50	0	.	2.67471	2.67471	2.67471	2.67471	2.67471	2.67471	2.67471	2.67471	2.54097	2.22892	2.22892	2.22892	2.22892	2.09519	1.78314	1.78314	1.78314	1.78314	1.58254	1.11446	1.11446	1.11446	1.11446	1.18133	1.33735	1.33735	1.33735	1.33735	1.33735	1.33735	1.33735	1.33735	1.33735	1.53795	2.00603	2.00603	2.00603	2.00603	2.00603	2.00603	2.00603	2.00603	2.00603	2.2735
chr5	181045290	181045508	MIR8089	-1806	.	2.20663	2.22892	2.22892	2.22892	2.22892	3.23194	3.34339	3.34339	3.34339	3.34339	2.34037	2.22892	2.22892	2.22892	2.22892	3.43254	3.56628	3.56628	3.56628	3.56628	3.16507	3.12049	3.12049	3.12049	3.12049	3.12049	3.12049	3.12049	3.12049	3.12049	2.11748	2.00603	2.00603	2.00603	2.00603	2.60784	2.67471	2.67471	2.67471	2.67471	2.87531	2.8976	2.8976	2.8976
chr5	181045290	181045508	MIR8089	-1806	.	2.20663	2.22892	2.22892	2.22892	2.22892	3.23194	3.34339	3.34339	3.34339	3.34339	2.34037	2.22892	2.22892	2.22892	2.22892	3.43254	3.56628	3.56628	3.56628	3.56628	3.16507	3.12049	3.12049	3.12049	3.12049	3.12049	3.12049	3.12049	3.12049	3.12049	2.11748	2.00603	2.00603	2.00603	2.00603	2.60784	2.67471	2.67471	2.67471	2.67471	2.87531	2.8976	2.8976	2.8976
chr8	18083196	18085026	LOC101929066	0	.	2.22892	2.22892	2.22892	2.20663	2.00603	2.00603	2.00603	2.00603	2.05061	2.45182	2.45182	2.45182	2.45182	2.38495	1.78314	1.78314	1.78314	1.78314	1.8723	2.67471	2.67471	2.67471	2.67471	2.65242	2.45182	2.45182	2.45182	2.45182	2.47411	2.67471	2.67471	2.67471	2.67471	2.65242	2.45182	2.45182	2.45182	2.45182	2.4964	2.8976	2.8976	2.8976	2.8976	2.98676
chr8	18083196	18085026	LOC101929066	0	.	2.22892	2.22892	2.22892	2.20663	2.00603	2.00603	2.00603	2.00603	2.05061	2.45182	2.45182	2.45182	2.45182	2.38495	1.78314	1.78314	1.78314	1.78314	1.8723	2.67471	2.67471	2.67471	2.67471	2.65242	2.45182	2.45182	2.45182	2.45182	2.47411	2.67471	2.67471	2.67471	2.67471	2.65242	2.45182	2.45182	2.45182	2.45182	2.4964	2.8976	2.8976	2.8976	2.8976	2.98676
chr8	18083196	18085026	LOC101929066	0	.	2.22892	2.22892	2.22892	2.20663	2.00603	2.00603	2.00603	2.00603	2.05061	2.45182	2.45182	2.45182	2.45182	2.38495	1.78314	1.78314	1.78314	1.78314	1.8723	2.67471	2.67471	2.67471	2.67471	2.65242	2.45182	2.45182	2.45182	2.45182	2.47411	2.67471	2.67471	2.67471	2.67471	2.65242	2.45182	2.45182	2.45182	2.45182	2.4964	2.8976	2.8976	2.8976	2.8976	2.98676
chr8	18083196	18085026	LOC101929066	0	.	2.22892	2.22892	2.22892	2.20663	2.00603	2.00603	2.00603	2.00603	2.05061	2.45182	2.45182	2.45182	2.45182	2.38495	1.78314	1.78314	1.78314	1.78314	1.8723	2.67471	2.67471	2.67471	2.67471	2.65242	2.45182	2.45182	2.45182	2.45182	2.47411	2.67471	2.67471	2.67471	2.67471	2.65242	2.45182	2.45182	2.45182	2.45182	2.4964	2.8976	2.8976	2.8976	2.8976	2.98676
chr8	18083196	18085026	LOC101929066	0	.	2.22892	2.22892	2.22892	2.20663	2.00603	2.00603	2.00603	2.00603	2.05061	2.45182	2.45182	2.45182	2.45182	2.38495	1.78314	1.78314	1.78314	1.78314	1.8723	2.67471	2.67471	2.67471	2.67471	2.65242	2.45182	2.45182	2.45182	2.45182	2.47411	2.67471	2.67471	2.67471	2.67471	2.65242	2.45182	2.45182	2.45182	2.45182	2.4964	2.8976	2.8976	2.8976	2.8976	2.98676
chr1	202160017	202160220	PTPN7	-26	.	2.22892	2.22892	2.22892	1.69398	1.56025	1.56025	1.56025	1.56025	1.38193	1.33735	1.33735	1.33735	1.33735	1.69398	1.78314	1.78314	1.78314	1.78314	2.4964	2.67471	2.67471	2.67471	2.67471	3.03133	3.12049	3.12049	3.12049	3.12049	3.47712	3.56628	3.56628	3.56628	3.56628	3.74459	3.78917	3.78917	3.78917	3.78917	5.03737	5.34942	5.34942	5.34942	5.34942	5.17111
chr17	39152953	39153638	PLXDC1	0	.	1.4488	1.33735	1.33735	1.33735	1.33735	0.780121	0.222892	0.222892	0.222892	0.222892	0.222892	0.222892	0.222892	0.222892	0.222892	0.111446	0	0	0	0	0	0	0	0	0	0	0	0	0	0	0	0	0	0	0	0	0	0	0	0	0.111446	0.222892	0.222892	0.222892
chr17	39152953	39153638	PLXDC1	0	.	1.4488	1.33735	1.33735	1.33735	1.33735	0.780121	0.222892	0.222892	0.222892	0.222892	0.222892	0.222892	0.222892	0.222892	0.222892	0.111446	0	0	0	0	0	0	0	0	0	0	0	0	0	0	0	0	0	0	0	0	0	0	0	0	0.111446	0.222892	0.222892	0.222892
chr6	47477372	47477788	CD2AP	-1	.	2.22892	2.22892	2.8976	2.8976	2.8976	2.8976	2.8976	3.56628	3.56628	3.56628	3.56628	3.56628	3.56628	3.56628	3.56628	3.56628	3.56628	2.8976	2.8976	2.8976	2.8976	2.8976	2.45182	2.45182	2.45182	2.45182	2.45182	1.11446	1.11446	1.11446	1.11446	1.11446	1.11446	1.11446	1.11446	1.11446	1.11446	2.00603	2.00603	2.00603	2.00603	2.00603	2.45182	2.45182
chr1	26960468	26960833	KDF1	0	.	0.668677	0.668677	0.668677	0.668677	0.668677	0.89157	0.89157	0.89157	0.89157	0.89157	1.11446	1.11446	1.11446	1.11446	1.11446	0.89157	0.89157	0.89157	0.89157	0.89157	1.33735	1.33735	1.33735	1.33735	1.33735	1.11446	1.11446	1.11446	1.11446	1.11446	1.78314	1.78314	1.78314	1.78314	1.78314	1.11446	1.11446	1.11446	1.11446	1.11446	1.33735	1.33735	1.33735	1.33735
chr1	42825031	42825577	ERMAP	0	.	6.68677	6.68677	6.68677	6.68677	6.33014	5.7952	5.7952	5.7952	5.7952	5.34942	4.68074	4.68074	4.68074	4.68074	5.394	6.46388	6.46388	6.46388	6.46388	6.64219	6.90966	6.90966	6.90966	6.90966	7.17713	7.57834	7.57834	7.57834	7.57834	6.95424	6.01809	6.01809	6.01809	6.01809	5.75062	5.34942	5.34942	5.34942	5.34942	5.1711	4.90363	4.90363	4.90363	4.90363
chr22	20116632	20117520	TRMT2A	0	.	2.00603	2.00603	2.2735	2.45182	2.45182	2.45182	2.45182	2.45182	2.45182	2.45182	2.45182	2.45182	2.58555	2.67471	2.67471	2.67471	2.67471	2.54098	2.45182	2.45182	2.45182	2.45182	2.45182	2.45182	2.45182	2.45182	2.45182	1.91688	1.56025	1.56025	1.56025	1.56025	2.09519	2.45182	2.45182	2.45182	2.45182	2.58555	2.67471	2.67471	2.67471	2.67471	2.54098	2.45182
chr22	20116632	20117520	TRMT2A	0	.	2.00603	2.00603	2.2735	2.45182	2.45182	2.45182	2.45182	2.45182	2.45182	2.45182	2.45182	2.45182	2.58555	2.67471	2.67471	2.67471	2.67471	2.54098	2.45182	2.45182	2.45182	2.45182	2.45182	2.45182	2.45182	2.45182	2.45182	1.91688	1.56025	1.56025	1.56025	1.56025	2.09519	2.45182	2.45182	2.45182	2.45182	2.58555	2.67471	2.67471	2.67471	2.67471	2.54098	2.45182
chr22	20117933	20117957	RANBP1	0	.	4.90363	4.90363	4.90363	4.90363	4.90363	5.12652	5.34942	5.34942	5.34942	5.34942	5.57231	5.7952	5.7952	5.7952	5.7952	5.57231	5.34942	5.34942	5.34942	5.34942	5.12652	4.90363	4.90363	4.90363	4.90363	5.34941	5.7952	5.7952	5.7952	5.7952	6.57533	7.35545	7.35545	7.35545	7.35545	7.4669	7.57834	7.57834	7.57834	7.57834	7.35545	7.13256	7.13256	7.13256
chr19	35247522	35248735	LSR	0	.	1.56025	1.56025	1.20362	1.11446	1.11446	1.11446	1.11446	1.82772	2.00603	2.00603	2.00603	2.00603	1.29277	1.11446	1.11446	1.11446	1.11446	1.29277	1.33735	1.33735	1.33735	1.33735	0.624098	0.445785	0.445785	0.445785	0.445785	0.980725	1.11446	1.11446	1.11446	1.11446	0.936148	0.89157	0.89157	0.89157	0.89157	1.78314	2.00603	2.00603	2.00603	2.00603	2.8976	3.12049
chr19	35247522	35248735	LSR	0	.	1.56025	1.56025	1.20362	1.11446	1.11446	1.11446	1.11446	1.82772	2.00603	2.00603	2.00603	2.00603	1.29277	1.11446	1.11446	1.11446	1.11446	1.29277	1.33735	1.33735	1.33735	1.33735	0.624098	0.445785	0.445785	0.445785	0.445785	0.980725	1.11446	1.11446	1.11446	1.11446	0.936148	0.89157	0.89157	0.89157	0.89157	1.78314	2.00603	2.00603	2.00603	2.00603	2.8976	3.12049
chr19	35247522	35248735	LSR	0	.	1.56025	1.56025	1.20362	1.11446	1.11446	1.11446	1.11446	1.82772	2.00603	2.00603	2.00603	2.00603	1.29277	1.11446	1.11446	1.11446	1.11446	1.29277	1.33735	1.33735	1.33735	1.33735	0.624098	0.445785	0.445785	0.445785	0.445785	0.980725	1.11446	1.11446	1.11446	1.11446	0.936148	0.89157	0.89157	0.89157	0.89157	1.78314	2.00603	2.00603	2.00603	2.00603	2.8976	3.12049
chr19	35247522	35248735	LSR	0	.	1.56025	1.56025	1.20362	1.11446	1.11446	1.11446	1.11446	1.82772	2.00603	2.00603	2.00603	2.00603	1.29277	1.11446	1.11446	1.11446	1.11446	1.29277	1.33735	1.33735	1.33735	1.33735	0.624098	0.445785	0.445785	0.445785	0.445785	0.980725	1.11446	1.11446	1.11446	1.11446	0.936148	0.89157	0.89157	0.89157	0.89157	1.78314	2.00603	2.00603	2.00603	2.00603	2.8976	3.12049
[truncated: 756 more columns]

## Sheet: D-ZEB2_peaks
	chr	start	end	width	strand	annotation			geneStart	geneEnd	geneLength	geneStrand	geneId	transcriptId	distanceToTSS	ENSEMBL	SYMBOL	GENENAME
1	chr2	150487763	150487966	204	*	Promoter	(<=1kb)	2	150474875	150487729	12855	2	390	ENST00000454202.5	-34	ENSG00000115963	RND3	Rho	family	GTPase	3
2	chr9	135086234	135086443	210	*	Promoter	(<=1kb)	9	135086554	135098352	11799	1	10439	ENST00000339720.10	-111	ENSG00000130558	OLFM1	olfactomedin	1
3	chr8	85463216	85463463	248	*	Promoter	(<=1kb)	8	85456485	85463282	6798	2	100996348	ENST00000524052.2	0	NA	CA3-AS1	CA3	antisense	RNA	1
4	chr1	56820961	56821423	463	*	Promoter	(1-2kb)	1	56726544	56819696	93153	2	199920	ENST00000484327.1	-1265	ENSG00000187889	FYB2	FYN	binding	protein	2
5	chr20	63806420	63806774	355	*	Promoter	(1-2kb)	20	63808076	63816521	8446	1	101928604	ENST00000435912.1	-1302	NA	ZBTB46-AS1	ZBTB46	antisense	RNA	1
6	chr11	73262512	73262719	208	*	Promoter	(1-2kb)	11	73264505	73297790	33286	1	5031	ENST00000540342.5	-1786	ENSG00000171631	P2RY6	pyrimidinergic	receptor	P2Y6
7	chr1	159282149	159282457	309	*	Distal	Intergenic	1	159289714	159308224	18511	1	2205	ENST00000368115.5	-7257	ENSG00000179639	FCER1A	Fc	fragment	of	IgE	receptor	Ia
8	chr22	45241323	45241548	226	*	Promoter	(<=1kb)	22	45190338	45240769	50432	2	23313	ENST00000336156.9	-554	ENSG00000100364	KIAA0930	KIAA0930
9	chr1	56831986	56832313	328	*	Distal	Intergenic	1	56726544	56819696	93153	2	199920	ENST00000484327.1	-12290	ENSG00000187889	FYB2	FYN	binding	protein	2
10	chr2	240604327	240604725	399	*	Promoter	(<=1kb)	2	240605430	240631259	25830	1	2859	ENST00000319838.10	-705	ENSG00000178623	GPR35	G	protein-coupled	receptor	35
11	chr11	60970283	60970690	408	*	Promoter	(<=1kb)	11	60971680	61020377	48698	1	923	ENST00000313421.11	-990	ENSG00000013725	CD6	CD6	molecule
12	chr11	11966792	11967003	212	*	Promoter	(1-2kb)	11	11965850	11968746	2897	2	27122	ENST00000532372.5	1743	ENSG00000050165	DKK3	dickkopf	WNT	signaling	pathway	inhibitor	3
13	chr8	38425704	38425907	204	*	Promoter	(<=1kb)	8	38421708	38426181	4474	2	2260	ENST00000475621.1	274	ENSG00000077782	FGFR1	fibroblast	growth	factor	receptor	1
14	chr9	77457001	77457176	176	*	Promoter	(<=1kb)	9	77456295	77526697	70403	1	101927422	ENST00000439145.1	706	ENSG00000231373	GNA14-AS1	GNA14	antisense	RNA	1
15	chr11	75451488	75451917	430	*	Promoter	(<=1kb)	11	75434640	75452331	17692	2	81544	ENST00000526177.5	414	ENSG00000158555	GDPD5	glycerophosphodiester	phosphodiesterase	domain	containing	5
16	chr3	52226163	52226234	72	*	Promoter	(<=1kb)	3	52221080	52226163	5084	2	54106	ENST00000360658.2	0	ENSG00000239732	TLR9	toll	like	receptor	9
17	chr3	52245986	52246169	184	*	Promoter	(<=1kb)	3	52246170	52250595	4426	1	132160	ENST00000296487.8	-1	ENSG00000164088	PPM1M	protein	phosphatase,	Mg2+/Mn2+	dependent	1M
18	chr5	98771661	98771856	196	*	Promoter	(<=1kb)	5	98771080	98772778	1699	2	503569	ENST00000515003.1	922	ENSG00000246763	RGMB-AS1	RGMB	antisense	RNA	1
19	chr11	107928013	107928243	231	*	Promoter	(<=1kb)	11	107790991	107928293	137303	2	54733	ENST00000525071.5	50	ENSG00000110660	SLC35F2	solute	carrier	family	35	member	F2
20	chr11_KI270831v1_alt	162780	163105	326	*	Promoter	(1-2kb)	238	160388	161570	1183	2	7262	ENST00000618418.2	-1210	ENSG00000181649	PHLDA2	pleckstrin	homology	like	domain	family	A	member	2
21	chr7	64313764	64313960	197	*	Promoter	(<=1kb)	7	64313961	64356634	42674	1	728927	ENST00000423484.3	-1	ENSG00000234444	ZNF736	zinc	finger	protein	736
22	chr7	90596054	90596257	204	*	Promoter	(<=1kb)	7	90596321	91210590	614270	1	5218	ENST00000380050.8	-64	ENSG00000058091	CDK14	cyclin	dependent	kinase	14
23	chr1	236140573	236141031	459	*	Promoter	(1-2kb)	1	236142505	236205198	62694	1	7107	ENST00000419162.5	-1474	ENSG00000077585	GPR137B	G	protein-coupled	receptor	137B
24	chr1	158998551	158998971	421	*	Promoter	(<=1kb)	1	158999968	159014929	14962	1	3428	ENST00000566111.5	-997	ENSG00000163565	IFI16	interferon	gamma	inducible	protein	16
25	chr22	24805834	24806051	218	*	Promoter	(<=1kb)	22	24806169	24926844	120676	1	129049	ENST00000610372.4	-118	ENSG00000167037	SGSM1	small	G	protein	signaling	modulator	1
26	chr19	49512175	49512390	216	*	Promoter	(<=1kb)	19	49512375	49514309	1935	1	2217	ENST00000598491.5	0	ENSG00000104870	FCGRT	Fc	fragment	of	IgG	receptor	and	transporter
27	chr4	38804791	38805300	510	*	Promoter	(<=1kb)	4	38790848	38804819	13972	2	7096	ENST00000505744.5	0	ENSG00000174125	TLR1	toll	like	receptor	1
28	chr8	85378136	85378398	263	*	Promoter	(<=1kb)	8	85338420	85378113	39694	2	759	ENST00000519129.5	-23	ENSG00000133742	CA1	carbonic	anhydrase	1
29	chr12	51912335	51912550	216	*	Promoter	(<=1kb)	12	51912371	51921197	8827	1	94	ENST00000419526.6	0	ENSG00000139567	ACVRL1	activin	A	receptor	like	type	1
30	chr1	21280177	21280607	431	*	Promoter	(<=1kb)	1	21260313	21280069	19757	2	1889	ENST00000473505.5	-108	ENSG00000117298	ECE1	endothelin	converting	enzyme	1
31	chr2	112836779	112837010	232	*	Promoter	(<=1kb)	2	112829751	112836779	7029	2	3553	ENST00000263341.7	0	ENSG00000125538	IL1B	interleukin	1	beta
32	chr2	112836779	112837010	232	*	Promoter	(<=1kb)	2	112829751	112836779	7029	2	3553	ENST00000263341.7	0	ENSG00000125538	IL1B	interleukin	1	beta
33	chr11	73307187	73307572	386	*	Promoter	(<=1kb)	11	73308276	73369388	61113	1	9828	ENST00000263674.4	-704	ENSG00000110237	ARHGEF17	Rho	guanine	nucleotide	exchange	factor	17
34	chr1	160739070	160739246	177	*	Promoter	(<=1kb)	1	160739247	160748368	9122	1	57823	ENST00000488819.1	-1	ENSG00000026751	SLAMF7	SLAM	family	member	7
35	chr1	160739070	160739246	177	*	Promoter	(<=1kb)	1	160739247	160748368	9122	1	57823	ENST00000488819.1	-1	ENSG00000026751	SLAMF7	SLAM	family	member	7
36	chr17	7650119	7650770	652	*	Promoter	(<=1kb)	17	7650926	7657770	6845	1	482	ENST00000250111.9	-156	ENSG00000129244	ATP1B2	ATPase	Na+/K+	transporting	subunit	beta	2
37	chr17	7650119	7650770	652	*	Promoter	(<=1kb)	17	7650926	7657770	6845	1	482	ENST00000250111.9	-156	ENSG00000129244	ATP1B2	ATPase	Na+/K+	transporting	subunit	beta	2
38	chr11	277336	278030	695	*	Promoter	(<=1kb)	11	278365	285359	6995	1	171389	ENST00000534750.5	-335	ENSG00000174885	NLRP6	NLR	family	pyrin	domain	containing	6
39	chr11	277336	278030	695	*	Promoter	(<=1kb)	11	278365	285359	6995	1	171389	ENST00000534750.5	-335	ENSG00000174885	NLRP6	NLR	family	pyrin	domain	containing	6
40	chr6	134178511	134178873	363	*	Promoter	(<=1kb)	6	134169881	134177905	8025	2	6446	ENST00000528577.5	-606	ENSG00000118515	SGK1	serum/glucocorticoid	regulated	kinase	1
41	chr10	44959220	44959616	397	*	Promoter	(<=1kb)	10	44959407	44994707	35301	1	83937	ENST00000489171.5	0	ENSG00000107551	RASSF4	Ras	association	domain	family	member	4
42	chr6	37005528	37005745	218	*	Promoter	(<=1kb)	6	37005646	37010031	4386	1	221472	ENST00000489356.1	0	ENSG00000146192	FGD2	FYVE,	RhoGEF	and	PH	domain	containing	2
43	chr17	74431695	74432192	498	*	Promoter	(<=1kb)	17	74432088	74447429	15342	1	55890	ENST00000392627.7	0	ENSG00000170412	GPRC5C	G	protein-coupled	receptor	class	C	group	5	member	C
44	chr19	44807906	44808367	462	*	Promoter	(<=1kb)	19	44809059	44821421	12363	1	4059	ENST00000270233.11	-692	ENSG00000187244	BCAM	basal	cell	adhesion	molecule	(Lutheran	blood	group)
45	chr12	53207251	53207396	146	*	Promoter	(<=1kb)	12	53191323	53207251	15929	2	3695	ENST00000267082.10	0	ENSG00000139626	ITGB7	integrin	subunit	beta	7
46	chr15	89814955	89815455	501	*	Promoter	(<=1kb)	15	89806273	89815401	9129	2	290	ENST00000559874.1	0	ENSG00000166825	ANPEP	alanyl	aminopeptidase,	membrane
47	chr11	2929762	2930015	254	*	Promoter	(<=1kb)	11	2928273	2929420	1148	2	7262	ENST00000314222.5	-342	ENSG00000181649	PHLDA2	pleckstrin	homology	like	domain	family	A	member	2
48	chr14	32076481	32076721	241	*	Promoter	(<=1kb)	14	32074946	32076793	1848	2	84837	ENST00000553596.2	72	NA	ARHGAP5-AS1	ARHGAP5	antisense	RNA	1	(head	to	head)
49	chr17	74430646	74431026	381	*	Promoter	(<=1kb)	17	74431384	74447429	16046	1	55890	ENST00000342648.9	-358	ENSG00000170412	GPRC5C	G	protein-coupled	receptor	class	C	group	5	member	C
50	chr5	72508278	72508647	370	*	Promoter	(<=1kb)	5	72439903	72507410	67508	2	167465	ENST00000318442.6	-868	ENSG00000178175	ZNF366	zinc	finger	protein	366
51	chr19	41192800	41193218	419	*	Promoter	(<=1kb)	19	41193210	41205975	12766	1	29785	ENST00000597754.1	0	ENSG00000167600	CYP2S1	cytochrome	P450	family	2	subfamily	S	member	1
52	chr19	41192800	41193218	419	*	Promoter	(<=1kb)	19	41193210	41205975	12766	1	29785	ENST00000597754.1	0	ENSG00000167600	CYP2S1	cytochrome	P450	family	2	subfamily	S	member	1
53	chr9	113150523	113151006	484	*	Promoter	(<=1kb)	9	113150976	113152316	1341	1	1318	ENST00000490809.1	0	ENSG00000136867	SLC31A2	solute	carrier	family	31	member	2
54	chr11	68004170	68004520	351	*	Promoter	(<=1kb)	11	67999316	68004107	4792	2	81622	ENST00000530138.3	-63	ENSG00000110057	UNC93B1	unc-93	homolog	B1,	TLR	signaling	regulator
55	chr11	2930656	2930996	341	*	Promoter	(1-2kb)	11	2928273	2929420	1148	2	7262	ENST00000314222.5	-1236	ENSG00000181649	PHLDA2	pleckstrin	homology	like	domain	family	A	member	2
56	chr5	132873100	132873400	301	*	Promoter	(<=1kb)	5	132873444	132874698	1255	1	116842	ENST00000483190.1	-44	ENSG00000164406	LEAP2	liver	enriched	antimicrobial	peptide	2
57	chrX	118727245	118727533	289	*	Promoter	(<=1kb)	23	118727602	118761520	33919	1	3597	ENST00000371642.1	-69	ENSG00000131724	IL13RA1	interleukin	13	receptor	subunit	alpha	1
58	chr21_GL383581v2_alt	84962	85165	204	*	Promoter	(<=1kb)	433	43707	84140	40434	2	757	ENST00000573374.5	-822	ENSG00000142188	TMEM50B	transmembrane	protein	50B
59	chr1	159009883	159009906	24	*	Promoter	(<=1kb)	1	159009892	159055153	45262	1	3428	ENST00000340979.10	0	ENSG00000163565	IFI16	interferon	gamma	inducible	protein	16
60	chr21	33480204	33480574	371	*	Promoter	(<=1kb)	21	33449141	33479974	30834	2	757	ENST00000542230.7	-230	ENSG00000142188	TMEM50B	transmembrane	protein	50B
61	chrX	118724952	118725187	236	*	Promoter	(1-2kb)	23	118727133	118794535	67403	1	3597	ENST00000652600.1	-1946	ENSG00000131724	IL13RA1	interleukin	13	receptor	subunit	alpha	1
62	chr15	56465137	56465411	275	*	Promoter	(<=1kb)	15	56428724	56465137	36414	2	55329	ENST00000260453.4	0	ENSG00000138587	MNS1	meiosis	specific	nuclear	structural	1
63	chr6	138107419	138107498	80	*	Promoter	(<=1kb)	6	138088505	138107419	18915	2	64065	ENST00000421351.4	0	ENSG00000112378	PERP	p53	apoptosis	effector	related	to	PMP22
64	chr9	121267748	121267953	206	*	Promoter	(<=1kb)	9	121268060	121317112	49053	1	2934	ENST00000432226.5	-107	ENSG00000148180	GSN	gelsolin
65	chr11	73289020	73289789	770	*	Promoter	(<=1kb)	11	73289407	73297254	7848	1	5031	ENST00000535931.1	0	ENSG00000171631	P2RY6	pyrimidinergic	receptor	P2Y6
66	chr11	73289020	73289789	770	*	Promoter	(<=1kb)	11	73289407	73297254	7848	1	5031	ENST00000535931.1	0	ENSG00000171631	P2RY6	pyrimidinergic	receptor	P2Y6
67	chr2	102355605	102356282	678	*	Promoter	(<=1kb)	2	102355929	102398758	42830	1	8809	ENST00000409599.5	0	ENSG00000115604	IL18R1	interleukin	18	receptor	1
68	chr2	102355605	102356282	678	*	Promoter	(<=1kb)	2	102355929	102398758	42830	1	8809	ENST00000409599.5	0	ENSG00000115604	IL18R1	interleukin	18	receptor	1
69	chr9	72953053	72953440	388	*	Promoter	(<=1kb)	9	72900671	72953053	52383	2	216	ENST00000297785.8	0	ENSG00000165092	ALDH1A1	aldehyde	dehydrogenase	1	family	member	A1
70	chr20	51563655	51564069	415	*	Promoter	(<=1kb)	20	51391228	51562831	171604	2	4773	ENST00000609507.1	-824	ENSG00000101096	NFATC2	nuclear	factor	of	activated	T	cells	2
71	chr9	121268218	121268867	650	*	Promoter	(<=1kb)	9	121268168	121332843	64676	1	2934	ENST00000449733.7	50	ENSG00000148180	GSN	gelsolin
72	chr9	121268218	121268867	650	*	Promoter	(<=1kb)	9	121268168	121332843	64676	1	2934	ENST00000449733.7	50	ENSG00000148180	GSN	gelsolin
73	chr5	38607444	38607710	267	*	Promoter	(<=1kb)	5	38594971	38608354	13384	2	3977	ENST00000507786.1	644	ENSG00000113594	LIFR	LIF	receptor	subunit	alpha
74	chr1	21294987	21295394	408	*	Promoter	(<=1kb)	1	21272832	21294424	21593	2	1889	ENST00000527991.2	-563	ENSG00000117298	ECE1	endothelin	converting	enzyme	1
75	chr6	25278832	25279427	596	*	Promoter	(<=1kb)	6	25279078	25452597	173520	1	55604	ENST00000461945.1	0	ENSG00000079691	CARMIL1	capping	protein	regulator	and	myosin	1	linker	1
76	chr21_GL383581v2_alt	84314	84722	409	*	Promoter	(<=1kb)	433	43707	84140	40434	2	757	ENST00000573374.5	-174	ENSG00000142188	TMEM50B	transmembrane	protein	50B
77	chr16	2963713	2964031	319	*	Promoter	(<=1kb)	16	2964216	2968380	4165	1	79412	ENST00000572045.5	-185	ENSG00000131650	KREMEN2	kringle	containing	transmembrane	protein	2
78	chr5	141681465	141681835	371	*	Promoter	(<=1kb)	5	141653401	141682203	28803	2	64411	ENST00000508305.5	368	ENSG00000120318	ARAP3	ArfGAP	with	RhoGAP	domain,	ankyrin	repeat	and	PH	domain	3
79	chr17	74987201	74987456	256	*	Promoter	(<=1kb)	17	74987632	75005800	18169	1	30850	ENST00000337231.5	-176	ENSG00000109089	CDR2L	cerebellar	degeneration	related	protein	2	like
80	chr13	49495281	49495792	512	*	Promoter	(<=1kb)	13	49495610	49521033	25424	1	51131	ENST00000482487.5	0	ENSG00000136147	PHF11	PHD	finger	protein	11
81	chr13	49495281	49495792	512	*	Promoter	(<=1kb)	13	49495610	49521033	25424	1	51131	ENST00000482487.5	0	ENSG00000136147	PHF11	PHD	finger	protein	11
82	chr7	12588321	12588685	365	*	Promoter	(<=1kb)	7	12588928	12625052	36125	1	85477	ENST00000523729.5	-243	ENSG00000006747	SCIN	scinderin
83	chr5	38608240	38608291	52	*	Promoter	(<=1kb)	5	38594971	38608354	13384	2	3977	ENST00000507786.1	63	ENSG00000113594	LIFR	LIF	receptor	subunit	alpha
84	chr11	64114579	64114878	300	*	Intron	(ENST00000246841.3/23769,	intron	1	of	1)	11	64103188	64119173	15986	1	23769	ENST00000246841.3	11391	ENSG00000126500	FLRT1	fibronectin	leucine	rich	transmembrane	protein	1
85	chr13	99307688	99308336	649	*	Promoter	(<=1kb)	13	99307952	99385394	77443	1	337867	ENST00000473194.5	0	ENSG00000134882	UBAC2	UBA	domain	containing	2
86	chr13	99307688	99308336	649	*	Promoter	(<=1kb)	13	99307952	99385394	77443	1	337867	ENST00000473194.5	0	ENSG00000134882	UBAC2	UBA	domain	containing	2
87	chr1	196650054	196650363	310	*	Promoter	(1-2kb)	1	196651878	196747504	95627	1	3075	ENST00000367429.8	-1515	ENSG00000000971	CFH	complement	factor	H
88	chr5	157577334	157577565	232	*	Promoter	(1-2kb)	5	157477304	157575775	98472	2	8728	ENST00000257527.8	-1559	ENSG00000135074	ADAM19	ADAM	metallopeptidase	domain	19
89	chr11	64113991	64114339	349	*	Intron	(ENST00000246841.3/23769,	intron	1	of	1)	11	64103188	64119173	15986	1	23769	ENST00000246841.3	10803	ENSG00000126500	FLRT1	fibronectin	leucine	rich	transmembrane	protein	1
90	chr11	64113991	64114339	349	*	Intron	(ENST00000246841.3/23769,	intron	1	of	1)	11	64103188	64119173	15986	1	23769	ENST00000246841.3	10803	ENSG00000126500	FLRT1	fibronectin	leucine	rich	transmembrane	protein	1
91	chr17	31487502	31487864	363	*	Promoter	(<=1kb)	17	31488000	31531849	43850	1	84440	ENST00000394744.6	-136	ENSG00000131242	RAB11FIP4	RAB11	family	interacting	protein	4
92	chr5	141682997	141683283	287	*	Promoter	(<=1kb)	5	141653402	141682230	28829	2	64411	ENST00000239440.9	-767	ENSG00000120318	ARAP3	ArfGAP	with	RhoGAP	domain,	ankyrin	repeat	and	PH	domain	3
93	chr16	66933894	66934808	915	*	Promoter	(<=1kb)	16	66932065	66934250	2186	2	51647	ENST00000568572.5	0	ENSG00000166595	CIAO2B	cytosolic	iron-sulfur	assembly	component	2B
94	chr16	66933894	66934808	915	*	Promoter	(<=1kb)	16	66932065	66934250	2186	2	51647	ENST00000568572.5	0	ENSG00000166595	CIAO2B	cytosolic	iron-sulfur	assembly	component	2B
95	chr8	123768108	123768502	395	*	Promoter	(<=1kb)	8	123768439	123815452	47014	1	157769	ENST00000334705.12	0	ENSG00000176853	FAM91A1	family	with	sequence	similarity	91	member	A1
96	chr8	123768108	123768502	395	*	Promoter	(<=1kb)	8	123768439	123815452	47014	1	157769	ENST00000334705.12	0	ENSG00000176853	FAM91A1	family	with	sequence	similarity	91	member	A1
97	chr5	141682321	141682576	256	*	Promoter	(<=1kb)	5	141653402	141682230	28829	2	64411	ENST00000239440.9	-91	ENSG00000120318	ARAP3	ArfGAP	with	RhoGAP	domain,	ankyrin	repeat	and	PH	domain	3
98	chr6	106360347	106360716	370	*	Promoter	(<=1kb)	6	106360808	106571978	211171	1	202	ENST00000633556.1	-92	ENSG00000112297	CRYBG1	crystallin	beta-gamma	domain	containing	1
99	chr19	39195717	39195930	214	*	Promoter	(1-2kb)	19	39196964	39201884	4921	1	342897	ENST00000339852.5	-1034	ENSG00000188505	NCCRP1	NCCRP1,	F-box	associated	domain	containing
100	chr11	60086259	60086364	106	*	Promoter	(1-2kb)	11	60088261	60089759	1499	1	2206	ENST00000524868.1	-1897	ENSG00000149534	MS4A2	membrane	spanning	4-domains	A2
101	chr1	161706559	161707139	581	*	Promoter	(<=1kb)	1	161706972	161714348	7377	1	84824	ENST00000236938.10	0	ENSG00000132185	FCRLA	Fc	receptor	like	A
102	chr2	208025527	208025891	365	*	Promoter	(<=1kb)	2	207821288	208025527	204240	2	389072	ENST00000427836.8	0	ENSG00000178385	PLEKHM3	pleckstrin	homology	domain	containing	M3
103	chr1	196651927	196652042	116	*	Promoter	(<=1kb)	1	196652045	196701566	49522	1	3075	ENST00000630130.2	-3	ENSG00000000971	CFH	complement	factor	H
104	chr11	117985939	117986398	460	*	Promoter	(<=1kb)	11	117986348	118001479	15132	1	3587	ENST00000227752.7	0	ENSG00000110324	IL10RA	interleukin	10	receptor	subunit	alpha
105	chr11	117985939	117986398	460	*	Promoter	(<=1kb)	11	117986348	118001479	15132	1	3587	ENST00000227752.7	0	ENSG00000110324	IL10RA	interleukin	10	receptor	subunit	alpha
106	chr15	40108972	40109460	489	*	Promoter	(<=1kb)	15	40091734	40108892	17159	2	90427	ENST00000558774.5	-80	ENSG00000104081	BMF	Bcl2	modifying	factor
107	chr6	96837002	96837641	640	*	Promoter	(<=1kb)	6	96794125	96837477	43353	2	81491	ENST00000229955.4	0	ENSG00000112218	GPR63	G	protein-coupled	receptor	63
108	chr6	96837002	96837641	640	*	Promoter	(<=1kb)	6	96794125	96837477	43353	2	81491	ENST00000229955.4	0	ENSG00000112218	GPR63	G	protein-coupled	receptor	63
109	chr6	96837002	96837641	640	*	Promoter	(<=1kb)	6	96794125	96837477	43353	2	81491	ENST00000229955.4	0	ENSG00000112218	GPR63	G	protein-coupled	receptor	63
110	chr16	68022809	68023283	475	*	Promoter	(<=1kb)	16	68023253	68079320	56068	1	54920	ENST00000358896.10	0	ENSG00000167264	DUS2	dihydrouridine	synthase	2
111	chr16	68022809	68023283	475	*	Promoter	(<=1kb)	16	68023253	68079320	56068	1	54920	ENST00000358896.10	0	ENSG00000167264	DUS2	dihydrouridine	synthase	2
112	chr2	12715764	12716337	574	*	Promoter	(<=1kb)	2	12716889	12742734	25846	1	28951	ENST00000155926.8	-552	ENSG00000071575	TRIB2	tribbles	pseudokinase	2
113	chr2	12715764	12716337	574	*	Promoter	(<=1kb)	2	12716889	12742734	25846	1	28951	ENST00000155926.8	-552	ENSG00000071575	TRIB2	tribbles	pseudokinase	2
114	chr1	150765778	150765853	76	*	Promoter	(<=1kb)	1	150730188	150765778	35591	2	1520	ENST00000368985.8	0	ENSG00000163131	CTSS	cathepsin	S
115	chr11	111910904	111911455	552	*	Promoter	(<=1kb)	11	111908627	111910908	2282	2	1410	ENST00000528961.6	0	ENSG00000109846	CRYAB	crystallin	alpha	B
116	chr2	47368931	47369310	380	*	Promoter	(<=1kb)	2	47369148	47387034	17887	1	4072	ENST00000263735.8	0	ENSG00000119888	EPCAM	epithelial	cell	adhesion	molecule
117	chr1	203026039	203026391	353	*	Promoter	(<=1kb)	1	203026498	203078736	52239	1	8497	ENST00000367240.6	-107	ENSG00000143847	PPFIA4	PTPRF	interacting	protein	alpha	4
118	chr16	67993394	67993807	414	*	Promoter	(<=1kb)	16	67987506	67993863	6358	2	64174	ENST00000572888.5	56	ENSG00000167261	DPEP2	dipeptidase	2
119	chr6	134174866	134175346	481	*	Promoter	(<=1kb)	6	134169248	134174866	5619	2	6446	ENST00000474427.6	0	ENSG00000118515	SGK1	serum/glucocorticoid	regulated	kinase	1
120	chr6	134174866	134175346	481	*	Promoter	(<=1kb)	6	134169248	134174866	5619	2	6446	ENST00000474427.6	0	ENSG00000118515	SGK1	serum/glucocorticoid	regulated	kinase	1
121	chr16	67994006	67994229	224	*	Promoter	(<=1kb)	16	67992557	67994328	1772	2	64174	ENST00000574865.1	99	ENSG00000167261	DPEP2	dipeptidase	2
122	chr1	42816172	42816495	324	*	Promoter	(<=1kb)	1	42807052	42816804	9753	2	374969	ENST00000372522.5	309	ENSG00000177868	SVBP	small	vasohibin	binding	protein
123	chr11	62545664	62545866	203	*	Promoter	(<=1kb)	11	62491811	62545687	53877	2	79026	ENST00000533365.5	0	ENSG00000124942	AHNAK	AHNAK	nucleoprotein
124	chr11	62545664	62545866	203	*	Promoter	(<=1kb)	11	62491811	62545687	53877	2	79026	ENST00000533365.5	0	ENSG00000124942	AHNAK	AHNAK	nucleoprotein
125	chr19	18173488	18173812	325	*	Promoter	(<=1kb)	19	18173813	18178117	4305	1	10437	ENST00000407280.4	-1	ENSG00000216490	IFI30	IFI30	lysosomal	thiol	reductase
126	chr19	18173488	18173812	325	*	Promoter	(<=1kb)	19	18173813	18178117	4305	1	10437	ENST00000407280.4	-1	ENSG00000216490	IFI30	IFI30	lysosomal	thiol	reductase
127	chr19	18173488	18173812	325	*	Promoter	(<=1kb)	19	18173813	18178117	4305	1	10437	ENST00000407280.4	-1	ENSG00000216490	IFI30	IFI30	lysosomal	thiol	reductase
128	chr19	18173488	18173812	325	*	Promoter	(<=1kb)	19	18173813	18178117	4305	1	10437	ENST00000407280.4	-1	ENSG00000216490	IFI30	IFI30	lysosomal	thiol	reductase
129	chr1	158686642	158686823	182	*	Promoter	(<=1kb)	1	158610704	158686715	76012	2	6708	ENST00000643759.2	0	ENSG00000163554	SPTA1	spectrin	alpha,	erythrocytic	1
130	chr7	92837162	92837545	384	*	Promoter	(<=1kb)	7	92615140	92836594	221455	2	1021	ENST00000424848.2	-568	ENSG00000105810	CDK6	cyclin	dependent	kinase	6
131	chr12	51905351	51906348	998	*	Promoter	(<=1kb)	12	51906908	51913304	6397	1	94	ENST00000551576.5	-560	ENSG00000139567	ACVRL1	activin	A	receptor	like	type	1
132	chr18	31497588	31498111	524	*	Promoter	(<=1kb)	18	31498177	31549008	50832	1	1829	ENST00000261590.13	-66	ENSG00000046604	DSG2	desmoglein	2
133	chr18	31497588	31498111	524	*	Promoter	(<=1kb)	18	31498177	31549008	50832	1	1829	ENST00000261590.13	-66	ENSG00000046604	DSG2	desmoglein	2
134	chr2	33475720	33476198	479	*	Promoter	(<=1kb)	2	33476597	33516788	40192	1	25780	ENST00000482857.5	-399	ENSG00000152689	RASGRP3	RAS	guanyl	releasing	protein	3
135	chr1	241531194	241531843	650	*	Promoter	(<=1kb)	1	241532134	241592288	60155	1	8564	ENST00000366558.7	-291	ENSG00000117009	KMO	kynurenine	3-monooxygenase
136	chr1	241531194	241531843	650	*	Promoter	(<=1kb)	1	241532134	241592288	60155	1	8564	ENST00000366558.7	-291	ENSG00000117009	KMO	kynurenine	3-monooxygenase
137	chr10	17455236	17455598	363	*	Promoter	(<=1kb)	10	17315421	17454595	139175	2	338596	ENST00000377602.5	-641	ENSG00000148488	ST8SIA6	ST8	alpha-N-acetyl-neuraminide	alpha-2,8-sialyltransferase	6
138	chr22	39946632	39946816	185	*	Promoter	(<=1kb)	22	39946817	39971105	24289	1	9402	ENST00000407075.3	-1	ENSG00000100351	GRAP2	GRB2	related	adaptor	protein	2
139	chr7	92835491	92836252	762	*	Promoter	(<=1kb)	7	92833403	92835297	1895	2	1021	ENST00000491250.1	-194	ENSG00000105810	CDK6	cyclin	dependent	kinase	6
140	chr7	92835491	92836252	762	*	Promoter	(<=1kb)	7	92833403	92835297	1895	2	1021	ENST00000491250.1	-194	ENSG00000105810	CDK6	cyclin	dependent	kinase	6
141	chr1	40097252	40097731	480	*	Promoter	(<=1kb)	1	40071461	40097727	26267	2	5538	ENST00000642050.1	0	ENSG00000131238	PPT1	palmitoyl-protein	thioesterase	1
142	chr7	151632608	151633623	1016	*	Promoter	(<=1kb)	7	151556206	151633182	76977	2	51422	ENST00000476632.2	0	ENSG00000106617	PRKAG2	protein	kinase	AMP-activated	non-catalytic	subunit	gamma	2
143	chr7	151632608	151633623	1016	*	Promoter	(<=1kb)	7	151556206	151633182	76977	2	51422	ENST00000476632.2	0	ENSG00000106617	PRKAG2	protein	kinase	AMP-activated	non-catalytic	subunit	gamma	2
144	chr7	151632608	151633623	1016	*	Promoter	(<=1kb)	7	151556206	151633182	76977	2	51422	ENST00000476632.2	0	ENSG00000106617	PRKAG2	protein	kinase	AMP-activated	non-catalytic	subunit	gamma	2
145	chr1	26317745	26317957	213	*	Promoter	(<=1kb)	1	26317958	26318994	1037	1	1043	ENST00000492808.5	-1	ENSG00000169442	CD52	CD52	molecule
146	chr10	117005187	117005581	395	*	Promoter	(<=1kb)	10	116881477	117005187	123711	2	57698	ENST00000355371.9	0	ENSG00000187164	SHTN1	shootin	1
147	chr3	187745095	187746274	1180	*	Promoter	(<=1kb)	3	187721377	187745725	24349	2	604	ENST00000621333.4	0	ENSG00000113916	BCL6	BCL6	transcription	repressor
148	chr3	187745095	187746274	1180	*	Promoter	(<=1kb)	3	187721377	187745725	24349	2	604	ENST00000621333.4	0	ENSG00000113916	BCL6	BCL6	transcription	repressor
149	chr3	187745095	187746274	1180	*	Promoter	(<=1kb)	3	187721377	187745725	24349	2	604	ENST00000621333.4	0	ENSG00000113916	BCL6	BCL6	transcription	repressor
150	chr19	3607716	3608487	772	*	Promoter	(<=1kb)	19	3607247	3613930	6684	1	404665	ENST00000592274.1	469	ENSG00000226800	CACTIN-AS1	CACTIN	antisense	RNA	1
151	chr19	3607716	3608487	772	*	Promoter	(<=1kb)	19	3607247	3613930	6684	1	404665	ENST00000592274.1	469	ENSG00000226800	CACTIN-AS1	CACTIN	antisense	RNA	1
152	chr15	40106382	40107034	653	*	Promoter	(<=1kb)	15	40087893	40106448	18556	2	90427	ENST00000397573.5	0	ENSG00000104081	BMF	Bcl2	modifying	factor
153	chr2	33476632	33476648	17	*	Promoter	(<=1kb)	2	33476649	33516573	39925	1	25780	ENST00000425210.5	-1	ENSG00000152689	RASGRP3	RAS	guanyl	releasing	protein	3
154	chr1	26317324	26317532	209	*	Promoter	(<=1kb)	1	26317958	26318994	1037	1	1043	ENST00000492808.5	-426	ENSG00000169442	CD52	CD52	molecule
155	chr20	38165279	38165906	628	*	Promoter	(<=1kb)	20	38137950	38165282	27333	2	7052	ENST00000468262.5	0	ENSG00000198959	TGM2	transglutaminase	2
156	chr1	202341936	202342492	557	*	Promoter	(<=1kb)	1	202331657	202341936	10280	2	29089	ENST00000646651.1	0	ENSG00000077152	UBE2T	ubiquitin	conjugating	enzyme	E2	T
157	chr1	202341936	202342492	557	*	Promoter	(<=1kb)	1	202331657	202341936	10280	2	29089	ENST00000646651.1	0	ENSG00000077152	UBE2T	ubiquitin	conjugating	enzyme	E2	T
158	chr7	93219571	93220159	589	*	Promoter	(<=1kb)	7	93188586	93219582	30997	2	253012	ENST00000341723.8	0	ENSG00000188175	HEPACAM2	HEPACAM	family	member	2
159	chr7	93219571	93220159	589	*	Promoter	(<=1kb)	7	93188586	93219582	30997	2	253012	ENST00000341723.8	0	ENSG00000188175	HEPACAM2	HEPACAM	family	member	2
160	chr15	60398598	60399251	654	*	Promoter	(<=1kb)	15	60351733	60398742	47010	2	302	ENST00000559818.5	0	ENSG00000182718	ANXA2	annexin	A2
161	chr2	171999510	171999952	443	*	Promoter	(<=1kb)	2	171999943	172064414	64472	1	254042	ENST00000493035.5	0	ENSG00000172878	METAP1D	methionyl	aminopeptidase	type	1D,	mitochondrial
162	chr2	171999510	171999952	443	*	Promoter	(<=1kb)	2	171999943	172064414	64472	1	254042	ENST00000493035.5	0	ENSG00000172878	METAP1D	methionyl	aminopeptidase	type	1D,	mitochondrial
163	chr19	10836010	10836568	559	*	Promoter	(<=1kb)	19	10832067	10836212	4146	2	11018	ENST00000214869.7	0	ENSG00000099203	TMED1	transmembrane	p24	trafficking	protein	1
164	chr19	10836010	10836568	559	*	Promoter	(<=1kb)	19	10832067	10836212	4146	2	11018	ENST00000214869.7	0	ENSG00000099203	TMED1	transmembrane	p24	trafficking	protein	1
165	chr19	10836010	10836568	559	*	Promoter	(<=1kb)	19	10832067	10836212	4146	2	11018	ENST00000214869.7	0	ENSG00000099203	TMED1	transmembrane	p24	trafficking	protein	1
166	chr10	71851251	71851593	343	*	Promoter	(<=1kb)	10	71816298	71851251	34954	2	5660	ENST00000394936.8	0	ENSG00000197746	PSAP	prosaposin
167	chr10	71851251	71851593	343	*	Promoter	(<=1kb)	10	71816298	71851251	34954	2	5660	ENST00000394936.8	0	ENSG00000197746	PSAP	prosaposin
168	chr2	85538456	85539167	712	*	Promoter	(<=1kb)	2	85537462	85538666	1205	2	100630918	ENST00000667933.1	0	ENSG00000286532	PARTICL	promoter	of	MAT2A	antisense	radiation-induced	circulating	long	non-coding	RNA
169	chr2	85538456	85539167	712	*	Promoter	(<=1kb)	2	85537462	85538666	1205	2	100630918	ENST00000667933.1	0	ENSG00000286532	PARTICL	promoter	of	MAT2A	antisense	radiation-induced	circulating	long	non-coding	RNA
170	chr1	21345683	21346993	1311	*	Promoter	(<=1kb)	1	21217281	21345572	128292	2	1889	ENST00000649812.1	-111	ENSG00000117298	ECE1	endothelin	converting	enzyme	1
171	chr1	21345683	21346993	1311	*	Promoter	(<=1kb)	1	21217281	21345572	128292	2	1889	ENST00000649812.1	-111	ENSG00000117298	ECE1	endothelin	converting	enzyme	1
172	chr19	10835265	10835479	215	*	Promoter	(<=1kb)	19	10832985	10835632	2648	2	11018	ENST00000588289.1	153	ENSG00000099203	TMED1	transmembrane	p24	trafficking	protein	1
173	chr1	39902032	39902585	554	*	Promoter	(<=1kb)	1	39901134	39902256	1123	2	4610	ENST00000450953.3	0	ENSG00000116990	MYCL	MYCL	proto-oncogene,	bHLH	transcription	factor
174	chr1	202159454	202159806	353	*	Promoter	(<=1kb)	1	202147013	202159991	12979	2	5778	ENST00000367279.8	185	ENSG00000143851	PTPN7	protein	tyrosine	phosphatase	non-receptor	type	7
175	chr1	202159454	202159806	353	*	Promoter	(<=1kb)	1	202147013	202159991	12979	2	5778	ENST00000367279.8	185	ENSG00000143851	PTPN7	protein	tyrosine	phosphatase	non-receptor	type	7
176	chr7	129434003	129434230	228	*	Promoter	(<=1kb)	7	129434432	129488399	53968	1	57464	ENST00000249344.7	-202	ENSG00000128578	STRIP2	striatin	interacting	protein	2
177	chr7	93232198	93232628	431	*	Promoter	(<=1kb)	7	93232340	93276428	44089	1	55610	ENST00000251739.9	0	ENSG00000004766	VPS50	VPS50	subunit	of	EARP/GARPII	complex
178	chr7	93232198	93232628	431	*	Promoter	(<=1kb)	7	93232340	93276428	44089	1	55610	ENST00000251739.9	0	ENSG00000004766	VPS50	VPS50	subunit	of	EARP/GARPII	complex
179	chr5	181045290	181045508	219	*	Promoter	(1-2kb)	5	181043403	181043484	82	2	102465882	ENST00000620165.1	-1806	ENSG00000277912	MIR8089	microRNA	8089
180	chr5	181045290	181045508	219	*	Promoter	(1-2kb)	5	181043403	181043484	82	2	102465882	ENST00000620165.1	-1806	ENSG00000277912	MIR8089	microRNA	8089
181	chr8	18083196	18085026	1831	*	Promoter	(<=1kb)	8	18084386	18097629	13244	1	101929066	ENST00000665050.1	0	ENSG00000245281	LOC101929066	uncharacterized	LOC101929066
182	chr8	18083196	18085026	1831	*	Promoter	(<=1kb)	8	18084386	18097629	13244	1	101929066	ENST00000665050.1	0	ENSG00000245281	LOC101929066	uncharacterized	LOC101929066
183	chr8	18083196	18085026	1831	*	Promoter	(<=1kb)	8	18084386	18097629	13244	1	101929066	ENST00000665050.1	0	ENSG00000245281	LOC101929066	uncharacterized	LOC101929066
184	chr8	18083196	18085026	1831	*	Promoter	(<=1kb)	8	18084386	18097629	13244	1	101929066	ENST00000665050.1	0	ENSG00000245281	LOC101929066	uncharacterized	LOC101929066
185	chr8	18083196	18085026	1831	*	Promoter	(<=1kb)	8	18084386	18097629	13244	1	101929066	ENST00000665050.1	0	ENSG00000245281	LOC101929066	uncharacterized	LOC101929066
186	chr1	202160017	202160220	204	*	Promoter	(<=1kb)	1	202147013	202159991	12979	2	5778	ENST00000367279.8	-26	ENSG00000143851	PTPN7	protein	tyrosine	phosphatase	non-receptor	type	7
187	chr17	39152953	39153638	686	*	Promoter	(<=1kb)	17	39067130	39153027	85898	2	57125	ENST00000578517.5	0	ENSG00000161381	PLXDC1	plexin	domain	containing	1
188	chr17	39152953	39153638	686	*	Promoter	(<=1kb)	17	39067130	39153027	85898	2	57125	ENST00000578517.5	0	ENSG00000161381	PLXDC1	plexin	domain	containing	1
189	chr6	47477372	47477788	417	*	Promoter	(<=1kb)	6	47477789	47627263	149475	1	23607	ENST00000359314.5	-1	ENSG00000198087	CD2AP	CD2	associated	protein
190	chr1	26960468	26960833	366	*	Promoter	(<=1kb)	1	26949562	26960468	10907	2	126695	ENST00000320567.6	0	ENSG00000175707	KDF1	keratinocyte	differentiation	factor	1
191	chr1	42825031	42825577	547	*	Promoter	(<=1kb)	1	42825560	42844989	19430	1	114625	ENST00000372514.7	0	ENSG00000164010	ERMAP	erythroblast	membrane	associated	protein	(Scianna	blood	group)
192	chr22	20116632	20117520	889	*	Promoter	(<=1kb)	22	20111875	20117226	5352	2	27037	ENST00000252136.12	0	ENSG00000099899	TRMT2A	tRNA	methyltransferase	2	homolog	A
193	chr22	20116632	20117520	889	*	Promoter	(<=1kb)	22	20111875	20117226	5352	2	27037	ENST00000252136.12	0	ENSG00000099899	TRMT2A	tRNA	methyltransferase	2	homolog	A
194	chr22	20117933	20117957	25	*	Promoter	(<=1kb)	22	20117934	20126627	8694	1	5902	ENST00000423859.5	0	ENSG00000099901	RANBP1	RAN	binding	protein	1
195	chr19	35247522	35248735	1214	*	Promoter	(<=1kb)	19	35248330	35262723	14394	1	51599	ENST00000597933.5	0	ENSG00000105699	LSR	lipolysis	stimulated	lipoprotein	receptor
196	chr19	35247522	35248735	1214	*	Promoter	(<=1kb)	19	35248330	35262723	14394	1	51599	ENST00000597933.5	0	ENSG00000105699	LSR	lipolysis	stimulated	lipoprotein	receptor
197	chr19	35247522	35248735	1214	*	Promoter	(<=1kb)	19	35248330	35262723	14394	1	51599	ENST00000597933.5	0	ENSG00000105699	LSR	lipolysis	stimulated	lipoprotein	receptor
198	chr19	35247522	35248735	1214	*	Promoter	(<=1kb)	19	35248330	35262723	14394	1	51599	ENST00000597933.5	0	ENSG00000105699	LSR	lipolysis	stimulated	lipoprotein	receptor

## Sheet: E-Gene_Overlap
74 elements included exclusively in "ZEB1":				47 common elements in "ZEB1" and "ZEB2":				43 elements included exclusively in "ZEB2":
FLRT1				P2RY6				HLA-DMB
OLFM1				KIAA0930				SERPINB10
RND3				CD6				F13A1
ZBTB46-AS1				GPR35				FILIP1L
CA3-AS1				GDPD5				GRAMD2B
FCER1A				PHLDA2				LRRK2
TLR9				PPM1M				F2RL1
FYB2				SGK1				CD226
DKK3				ECE1				LGALS3
FGFR1				RASSF4				SYNM
SLC35F2				FGD2				LAX1
GNA14-AS1				GSN				FBP1
IFI16				MNS1				SLC45A3
ZNF736				CARMIL1				NAAA
TLR1				UNC93B1				MARVELD2
ACVRL1				ITGB7				ITGA1
RGMB-AS1				PERP				C19orf38
CDK14				IL18R1				IRF8
IL1B				NCCRP1				WDFY4
CA1				CIAO2B				MAT2A
GPR137B				CRYBG1				TMSB10
FCGRT				PHF11				GCSAM
ARHGEF17				ADAM19				ALOX5AP
ATP1B2				RAB11FIP4				RAB14
SGSM1				GPR63				TMEM106A
SLC31A2				PLEKHM3				CXCL16
SLAMF7				DUS2				ST14
BCAM				EPCAM				PLEKHO1
LIFR				TRIB2				ITGB4
ARHGAP5-AS1				RASGRP3				TMSB4X
ANPEP				DSG2				MAPK13
GPRC5C				IFI30				MAP3K9
TMEM50B				PRKAG2				CDK6-AS1
NLRP6				PPT1				SLFN5
CYP2S1				PPFIA4				ALCAM
LEAP2				TGM2				MCUB
CDR2L				UBE2T				IRF5
KREMEN2				METAP1D				LSP1
ZNF366				PARTICL				ILDR1
IL13RA1				MYCL				CD74
ALDH1A1				STRIP2				PATJ
ARAP3				PLXDC1				ASAH1
CFH				VPS50				PIK3R5
MS4A2				KDF1
UBAC2				CD2AP
FAM91A1				TRMT2A
BMF				LSR
FCRLA
NFATC2
CTSS
SCIN
IL10RA
SVBP
CRYAB
DPEP2
AHNAK
CDK6
GRAP2
KMO
SPTA1
ST8SIA6
CACTIN-AS1
BCL6
SHTN1
CD52
HEPACAM2
ANXA2
TMED1
PSAP
PTPN7
MIR8089
LOC101929066
ERMAP
RANBP1
