# Supplementary material for: Interplay between the EMT transcription factors ZEB1 and ZEB2 regulates hematopoietic stem and progenitor cell differentiation and hematopoietic lineage fidelity
Source: PLoS Biol. 2021 Sep 22;19(9):e3001394. doi: 10.1371/journal.pbio.3001394 (PMC8489726; doi:10.1371/journal.pbio.3001394)
Supplement: S5 Table — (XLSX) [file pbio.3001394.s017.xlsx]

## Sheet: A-TaqMan qpcr probes
Gene	TaqMan® Gene Expression assay ID	Target species
Zeb1	Mm00495564_m1	Mouse
Zeb2	Mm00497193_m1	Mouse
Hprt	Mm03024075_m1	Mouse
Gusb	Mm01197698_m1	Mouse
eGFP	Mr04329676_mr	Markers & Reporters

## Sheet: B-Flow antibodies
Antibody	Conjugates	Cat No.	Source
B220	BV605	563708	Biosciences
B220	PE	553090	Biosciences
CD11b	BV605	563015	Biosciences
CD11b	BV421	562605	Biosciences
CD150	BV421	562811	Biosciences
CD3	BV605	564009	Biosciences
CD34	AF647	560230	Biosciences
CD41	BV421	562957	Biosciences
CD48	BV510	563536	Biosciences
CD71	PE	12-0711-81	eBioscience
cKit	BB700	566414	Biosciences
FcgammaR	PE	553145	Biosciences
Flt3/CD135	PE-CF594	562537	Biosciences
Gr1	BV605	563299	Biosciences
Ly6C	BV605	563011	Biosciences
Ly6G	PE-CF594	562700	Biosciences
Sca1	PECy7	558162	Biosciences
Ter119	BV605	747740	Biosciences
Ter119	APC	557909	Biosciences
Thy1.2	FITC	553004	Biosciences
viability dye	eFluor780	65-0865-14	eBioscience
