# Supplementary material for: Interplay between the EMT transcription factors ZEB1 and ZEB2 regulates hematopoietic stem and progenitor cell differentiation and hematopoietic lineage fidelity
Source: PLoS Biol. 2021 Sep 22;19(9):e3001394. doi: 10.1371/journal.pbio.3001394 (PMC8489726; doi:10.1371/journal.pbio.3001394)
Supplement: S6 Table — (XLSX) [file pbio.3001394.s018.xlsx]

## Sheet: Sheet1
Raw Counts	Zeb1-KO-1.sorted.bam	Zeb1-KO-2.sorted.bam	Zeb1-KO-3.sorted.bam	Zeb2-KO-1.sorted.bam	Zeb2-KO-2.sorted.bam	Zeb2-KO-3.sorted.bam	DKO-1.sorted.bam	DKO-2.sorted.bam	DKO-3.sorted.bam
ENSMUSE00000275656.1	2132	2268	1919	301	283	248	303	227	182
ENSMUSE00001041497.1	213	345	263	734	690	737	453	194	288
Norm Exon6_Zeb1	Zeb1-KO-1	Zeb1-KO-2	Zeb1-KO-3	Zeb2-KO-1	Zeb2-KO-2	Zeb2-KO-3	DKO-1	DKO-2	DKO-3
ENSMUSE00001041497.1	227.26	310.83	286.4	653.645	678.334	754.809	389.36	226.568	306.672
Z-score Exon6_Zeb1	Zeb1.KO.1	Zeb1.KO.2	Zeb1.KO.3	Zeb2.KO.1	Zeb2.KO.2	Zeb2.KO.3	DKO.1	DKO.2	DKO.3
ENSMUSE00001041497.1	-0.948452	-0.549601	-0.666194	1.08653	1.20436	1.56935	-0.174807	-0.951752	-0.569444
Norm Exon7_Zeb2	Zeb1-KO-1	Zeb1-KO-2	Zeb1-KO-3	Zeb2-KO-1	Zeb2-KO-2	Zeb2-KO-3	DKO-1	DKO-2	DKO-3
ENSMUSE00000275656.1	2274.13	2042.44	2090.08	268.061	278.197	254.024	260.244	264.331	193.873
Z-score Exon7_Zeb2	Zeb1.KO.1	Zeb1.KO.2	Zeb1.KO.3	Zeb2.KO.1	Zeb2.KO.2	Zeb2.KO.3	DKO.1	DKO.2	DKO.3
ENSMUSE00000275656.1	1.47698	1.23141	1.28191	-0.649217	-0.638474	-0.664094	-0.657502	-0.65317	-0.727847
