# Supplementary material for: Interplay between the EMT transcription factors ZEB1 and ZEB2 regulates hematopoietic stem and progenitor cell differentiation and hematopoietic lineage fidelity
Source: PLoS Biol. 2021 Sep 22;19(9):e3001394. doi: 10.1371/journal.pbio.3001394 (PMC8489726; doi:10.1371/journal.pbio.3001394)
Supplement: S7 Table — (XLSX) [file pbio.3001394.s019.xlsx]

## Sheet: overall_survival_status_ZEB1
Sample Id	Overall Survival Status	ZEB1: mRNA expression (RNA Seq CPM)	Mutations	Copy Number Alterations
aml_ohsu_2018_12-00211	0:LIVING	51.7817	Not Profiled	Not Profiled
aml_ohsu_2018_13-00028	0:LIVING	118.179	Not Profiled	Not Profiled
aml_ohsu_2018_13-00157	0:LIVING	48.8809	-	Not Profiled
aml_ohsu_2018_13-00163	0:LIVING	11.0636	-	Not Profiled
aml_ohsu_2018_13-00195	0:LIVING	6.04418	-	Not Profiled
aml_ohsu_2018_13-00226	0:LIVING	53.7738	-	Not Profiled
aml_ohsu_2018_13-00232	0:LIVING	3.18093	-	Not Profiled
aml_ohsu_2018_13-00245	0:LIVING	13.0225	-	Not Profiled
aml_ohsu_2018_13-00260	0:LIVING	12.399	Not Profiled	Not Profiled
aml_ohsu_2018_13-00270	0:LIVING	15.4942	-	Not Profiled
aml_ohsu_2018_13-00338	0:LIVING	29.3474	-	Not Profiled
aml_ohsu_2018_13-00342	0:LIVING	8.48509	-	Not Profiled
aml_ohsu_2018_13-00425	0:LIVING	12.3273	-	Not Profiled
aml_ohsu_2018_13-00487	0:LIVING	21.4313	-	Not Profiled
aml_ohsu_2018_13-00496	0:LIVING	28.9955	-	Not Profiled
aml_ohsu_2018_13-00551	0:LIVING	38.4755	-	Not Profiled
aml_ohsu_2018_13-00563	0:LIVING	32.6347	-	Not Profiled
aml_ohsu_2018_13-00602	0:LIVING	2.30752	-	Not Profiled
aml_ohsu_2018_13-00615	0:LIVING	12.017	-	Not Profiled
aml_ohsu_2018_13-00625	0:LIVING	39.3307	-	Not Profiled
aml_ohsu_2018_13-00658	0:LIVING	11.178	-	Not Profiled
aml_ohsu_2018_13-00660	0:LIVING	40.5582	-	Not Profiled
aml_ohsu_2018_14-00001	0:LIVING	33.1329	Not Profiled	Not Profiled
aml_ohsu_2018_14-00023	0:LIVING	5.60829	Not Profiled	Not Profiled
aml_ohsu_2018_14-00034	0:LIVING	4.1117	-	Not Profiled
aml_ohsu_2018_14-00041	0:LIVING	40.2204	-	Not Profiled
aml_ohsu_2018_14-00092	0:LIVING	21.8514	-	Not Profiled
aml_ohsu_2018_14-00113	0:LIVING	21.1532	-	Not Profiled
aml_ohsu_2018_14-00125	0:LIVING	34.0161	Not Profiled	Not Profiled
aml_ohsu_2018_14-00126	0:LIVING	8.17686	-	Not Profiled
aml_ohsu_2018_14-00184	0:LIVING	2.11643	-	Not Profiled
aml_ohsu_2018_14-00228	0:LIVING	42.5862	-	Not Profiled
aml_ohsu_2018_14-00279	0:LIVING	8.55479	-	Not Profiled
aml_ohsu_2018_14-00359	0:LIVING	12.5784	-	Not Profiled
aml_ohsu_2018_14-00376	0:LIVING	37.0662	-	Not Profiled
aml_ohsu_2018_14-00423	0:LIVING	18.7214	-	Not Profiled
aml_ohsu_2018_14-00425	0:LIVING	55.5952	-	Not Profiled
aml_ohsu_2018_14-00434	0:LIVING	2.31119	-	Not Profiled
aml_ohsu_2018_14-00447	0:LIVING	0.556024	Not Profiled	Not Profiled
aml_ohsu_2018_14-00464	0:LIVING	41.187	-	Not Profiled
aml_ohsu_2018_14-00504	0:LIVING	2.07752	-	Not Profiled
aml_ohsu_2018_14-00542	0:LIVING	47.0475	-	Not Profiled
aml_ohsu_2018_14-00559	0:LIVING	11.9964	-	Not Profiled
aml_ohsu_2018_14-00597	0:LIVING	30.3309	-	Not Profiled
aml_ohsu_2018_14-00632	0:LIVING	26.8153	-	Not Profiled
aml_ohsu_2018_14-00643	0:LIVING	20.0078	-	Not Profiled
aml_ohsu_2018_14-00670	0:LIVING	50.838	-	Not Profiled
aml_ohsu_2018_14-00672	0:LIVING	21.6249	-	Not Profiled
aml_ohsu_2018_14-00681	0:LIVING	56.1446	-	Not Profiled
aml_ohsu_2018_14-00690	0:LIVING	17.8569	-	Not Profiled
aml_ohsu_2018_14-00725	0:LIVING	27.7327	-	Not Profiled
aml_ohsu_2018_14-00730	0:LIVING	25.3219	-	Not Profiled
aml_ohsu_2018_14-00761	0:LIVING	25.5207	-	Not Profiled
aml_ohsu_2018_14-00787	0:LIVING	26.8055	-	Not Profiled
aml_ohsu_2018_14-00815	0:LIVING	20.8131	Not Profiled	Not Profiled
aml_ohsu_2018_14-00832	0:LIVING	38.7693	-	Not Profiled
aml_ohsu_2018_15-00043	0:LIVING	21.6345	-	Not Profiled
aml_ohsu_2018_15-00045	0:LIVING	13.0803	-	Not Profiled
aml_ohsu_2018_15-00051	0:LIVING	3.62629	-	Not Profiled
aml_ohsu_2018_15-00123	0:LIVING	35.6147	-	Not Profiled
aml_ohsu_2018_15-00140	0:LIVING	25.9971	-	Not Profiled
aml_ohsu_2018_15-00194	0:LIVING	135.962	-	Not Profiled
aml_ohsu_2018_15-00201	0:LIVING	70.8505	Not Profiled	Not Profiled
aml_ohsu_2018_15-00229	0:LIVING	49.3884	Not Profiled	Not Profiled
aml_ohsu_2018_15-00237	0:LIVING	21.377	-	Not Profiled
aml_ohsu_2018_15-00279	0:LIVING	4.08553	-	Not Profiled
aml_ohsu_2018_15-00296	0:LIVING	1.25879	-	Not Profiled
aml_ohsu_2018_15-00303	0:LIVING	26.015	-	Not Profiled
aml_ohsu_2018_15-00338	0:LIVING	55.641	-	Not Profiled
aml_ohsu_2018_15-00377	0:LIVING	12.4193	-	Not Profiled
aml_ohsu_2018_15-00470	0:LIVING	36.6744	-	Not Profiled
aml_ohsu_2018_15-00482	0:LIVING	46.0394	-	Not Profiled
aml_ohsu_2018_15-00525	0:LIVING	23.4758	-	Not Profiled
aml_ohsu_2018_15-00556	0:LIVING	30.6041	-	Not Profiled
aml_ohsu_2018_15-00563	0:LIVING	1.07359	-	Not Profiled
aml_ohsu_2018_15-00572	0:LIVING	23.4115	-	Not Profiled
aml_ohsu_2018_15-00578	0:LIVING	0.891731	-	Not Profiled
aml_ohsu_2018_15-00608	0:LIVING	121.695	-	Not Profiled
aml_ohsu_2018_15-00610	0:LIVING	34.2218	-	Not Profiled
aml_ohsu_2018_15-00614	0:LIVING	76.5637	-	Not Profiled
aml_ohsu_2018_15-00633	0:LIVING	0.825942	-	Not Profiled
aml_ohsu_2018_15-00670	0:LIVING	0.728594	-	Not Profiled
aml_ohsu_2018_15-00680	0:LIVING	7.42007	-	Not Profiled
aml_ohsu_2018_15-00693	0:LIVING	14.9227	-	Not Profiled
aml_ohsu_2018_15-00702	0:LIVING	41.6233	-	Not Profiled
aml_ohsu_2018_15-00717	0:LIVING	3.10579	-	Not Profiled
aml_ohsu_2018_15-00724	0:LIVING	8.97779	-	Not Profiled
aml_ohsu_2018_15-00734	0:LIVING	13.1715	-	Not Profiled
aml_ohsu_2018_15-00756	0:LIVING	5.6527	-	Not Profiled
aml_ohsu_2018_15-00763	0:LIVING	23.0975	-	Not Profiled
aml_ohsu_2018_15-00786	0:LIVING	12.2181	-	Not Profiled
aml_ohsu_2018_15-00807	0:LIVING	9.82348	-	Not Profiled
aml_ohsu_2018_15-00813	0:LIVING	53.878	-	Not Profiled
aml_ohsu_2018_15-00819	0:LIVING	36.2122	-	Not Profiled
aml_ohsu_2018_15-00855	0:LIVING	23.9009	-	Not Profiled
aml_ohsu_2018_15-00872	0:LIVING	4.45789	-	Not Profiled
aml_ohsu_2018_15-00874	0:LIVING	109.404	-	Not Profiled
aml_ohsu_2018_15-00900	0:LIVING	35.8274	-	Not Profiled
aml_ohsu_2018_15-00921	0:LIVING	77.4091	Not Profiled	Not Profiled
aml_ohsu_2018_15-00961	0:LIVING	15.104	-	Not Profiled
aml_ohsu_2018_15-00965	0:LIVING	68.3716	-	Not Profiled
aml_ohsu_2018_16-00001	0:LIVING	47.573	-	Not Profiled
aml_ohsu_2018_16-00003	0:LIVING	25.7146	-	Not Profiled
aml_ohsu_2018_16-00007	0:LIVING	66.1598	-	Not Profiled
aml_ohsu_2018_16-00027	0:LIVING	46.0366	-	Not Profiled
aml_ohsu_2018_16-00031	0:LIVING	39.1116	-	Not Profiled
aml_ohsu_2018_16-00056	0:LIVING	45.0384	-	Not Profiled
aml_ohsu_2018_16-00067	0:LIVING	9.88427	-	Not Profiled
aml_ohsu_2018_16-00075	0:LIVING	28.9009	-	Not Profiled
aml_ohsu_2018_16-00087	0:LIVING	35.783	-	Not Profiled
aml_ohsu_2018_16-00094	0:LIVING	39.0643	-	Not Profiled
aml_ohsu_2018_16-00102	0:LIVING	8.08453	-	Not Profiled
aml_ohsu_2018_16-00120	0:LIVING	32.6864	-	Not Profiled
aml_ohsu_2018_16-00124	0:LIVING	46.8693	-	Not Profiled
aml_ohsu_2018_16-00129	0:LIVING	8.33006	-	Not Profiled
aml_ohsu_2018_16-00143	0:LIVING	60.9986	-	Not Profiled
aml_ohsu_2018_16-00150	0:LIVING	27.9432	-	Not Profiled
aml_ohsu_2018_16-00157	0:LIVING	31.4179	-	Not Profiled
aml_ohsu_2018_16-00220	0:LIVING	36.96	-	Not Profiled
aml_ohsu_2018_16-00226	0:LIVING	33.0478	-	Not Profiled
aml_ohsu_2018_16-00249	0:LIVING	31.7108	-	Not Profiled
aml_ohsu_2018_16-00269	0:LIVING	30.1173	-	Not Profiled
aml_ohsu_2018_16-00271	0:LIVING	42.0357	-	Not Profiled
aml_ohsu_2018_16-00278	0:LIVING	30.2662	-	Not Profiled
aml_ohsu_2018_16-00307	0:LIVING	44.468	-	Not Profiled
aml_ohsu_2018_16-00315	0:LIVING	104.347	-	Not Profiled
aml_ohsu_2018_16-00316	0:LIVING	37.8614	-	Not Profiled
aml_ohsu_2018_16-00339	0:LIVING	49.0971	-	Not Profiled
aml_ohsu_2018_16-00344	0:LIVING	41.3418	-	Not Profiled
aml_ohsu_2018_16-00351	0:LIVING	5.74279	-	Not Profiled
aml_ohsu_2018_16-00373	0:LIVING	31.2656	-	Not Profiled
aml_ohsu_2018_16-00406	0:LIVING	22.6306	-	Not Profiled
aml_ohsu_2018_16-00410	0:LIVING	26.8009	-	Not Profiled
aml_ohsu_2018_16-00465	0:LIVING	19.7559	-	Not Profiled
aml_ohsu_2018_16-00474	0:LIVING	0.861684	Not Profiled	Not Profiled
aml_ohsu_2018_16-00483	0:LIVING	100.967	-	Not Profiled
aml_ohsu_2018_16-00498	0:LIVING	32.5133	-	Not Profiled
aml_ohsu_2018_16-00519	0:LIVING	31.7587	-	Not Profiled
aml_ohsu_2018_16-00525	0:LIVING	64.6367	-	Not Profiled
aml_ohsu_2018_16-00538	0:LIVING	39.0473	-	Not Profiled
aml_ohsu_2018_16-00710	0:LIVING	79.923	-	Not Profiled
aml_ohsu_2018_16-00731	0:LIVING	24.3666	-	Not Profiled
aml_ohsu_2018_16-00755	0:LIVING	18.8666	-	Not Profiled
aml_ohsu_2018_16-00770	0:LIVING	93.9665	-	Not Profiled
aml_ohsu_2018_16-00810	0:LIVING	3.50842	-	Not Profiled
aml_ohsu_2018_16-00815	0:LIVING	3.97144	-	Not Profiled
aml_ohsu_2018_16-00820	0:LIVING	83.0752	-	Not Profiled
aml_ohsu_2018_16-00822	0:LIVING	78.206	-	Not Profiled
aml_ohsu_2018_16-00846	0:LIVING	137.373	-	Not Profiled
aml_ohsu_2018_16-00875	0:LIVING	50.5119	-	Not Profiled
aml_ohsu_2018_16-00951	0:LIVING	4.92911	-	Not Profiled
aml_ohsu_2018_16-01004	0:LIVING	4.19576	-	Not Profiled
aml_ohsu_2018_16-01005	0:LIVING	48.8555	-	Not Profiled
aml_ohsu_2018_16-01017	0:LIVING	15.7842	-	Not Profiled
aml_ohsu_2018_16-01047	0:LIVING	47.3501	-	Not Profiled
aml_ohsu_2018_16-01097	0:LIVING	7.52379	-	Not Profiled
aml_ohsu_2018_16-01102	0:LIVING	34.6508	-	Not Profiled
aml_ohsu_2018_16-01109	0:LIVING	74.4304	-	Not Profiled
aml_ohsu_2018_16-01121	0:LIVING	55.9404	-	Not Profiled
aml_ohsu_2018_16-01127	0:LIVING	32.2853	-	Not Profiled
aml_ohsu_2018_16-01151	0:LIVING	26.4767	-	Not Profiled
aml_ohsu_2018_16-01191	0:LIVING	18.2317	-	Not Profiled
aml_ohsu_2018_16-01192	0:LIVING	32.6785	-	Not Profiled
aml_ohsu_2018_16-01210	0:LIVING	36.5458	-	Not Profiled
aml_ohsu_2018_16-01216	0:LIVING	37.6002	-	Not Profiled
aml_ohsu_2018_16-01219	0:LIVING	20.2266	-	Not Profiled
aml_ohsu_2018_16-01227	0:LIVING	30.3314	-	Not Profiled
aml_ohsu_2018_16-01237	0:LIVING	64.461	-	Not Profiled
aml_ohsu_2018_16-01254	0:LIVING	15.514	-	Not Profiled
aml_ohsu_2018_16-01262	0:LIVING	61.689	-	Not Profiled
aml_ohsu_2018_12-00023	1:DECEASED	9.29607	Not Profiled	Not Profiled
aml_ohsu_2018_12-00051	1:DECEASED	122.304	Not Profiled	Not Profiled
aml_ohsu_2018_12-00066	1:DECEASED	15.3771	Not Profiled	Not Profiled
aml_ohsu_2018_12-00258	1:DECEASED	1.05169	Not Profiled	Not Profiled
aml_ohsu_2018_12-00294	1:DECEASED	62.9068	Not Profiled	Not Profiled
aml_ohsu_2018_12-00372	1:DECEASED	24.38	Not Profiled	Not Profiled
aml_ohsu_2018_12-00426	1:DECEASED	86.5439	Not Profiled	Not Profiled
aml_ohsu_2018_13-00007	1:DECEASED	38.6955	Not Profiled	Not Profiled
aml_ohsu_2018_13-00034	1:DECEASED	3.23722	Not Profiled	Not Profiled
aml_ohsu_2018_13-00118	1:DECEASED	54.441	-	Not Profiled
aml_ohsu_2018_13-00123	1:DECEASED	1.45889	Not Profiled	Not Profiled
aml_ohsu_2018_13-00145	1:DECEASED	35.0919	Not Profiled	Not Profiled
aml_ohsu_2018_13-00146	1:DECEASED	4.90233	Not Profiled	Not Profiled
aml_ohsu_2018_13-00147	1:DECEASED	38.7382	Not Profiled	Not Profiled
aml_ohsu_2018_13-00149	1:DECEASED	8.59305	-	Not Profiled
aml_ohsu_2018_13-00150	1:DECEASED	82.6807	Not Profiled	Not Profiled
aml_ohsu_2018_13-00160	1:DECEASED	31.5798	-	Not Profiled
aml_ohsu_2018_13-00165	1:DECEASED	28.2465	-	Not Profiled
aml_ohsu_2018_13-00166	1:DECEASED	61.4064	-	Not Profiled
aml_ohsu_2018_13-00186	1:DECEASED	32.5705	-	Not Profiled
aml_ohsu_2018_13-00202	1:DECEASED	10.0015	-	Not Profiled
aml_ohsu_2018_13-00204	1:DECEASED	47.4394	-	Not Profiled
aml_ohsu_2018_13-00250	1:DECEASED	49.714	-	Not Profiled
aml_ohsu_2018_13-00253	1:DECEASED	20.4481	-	Not Profiled
aml_ohsu_2018_13-00255	1:DECEASED	10.4742	Not Profiled	Not Profiled
aml_ohsu_2018_13-00262	1:DECEASED	70.3417	-	Not Profiled
aml_ohsu_2018_13-00266	1:DECEASED	39.3032	Not Profiled	Not Profiled
aml_ohsu_2018_13-00281	1:DECEASED	48.9644	-	Not Profiled
aml_ohsu_2018_13-00331	1:DECEASED	35.1195	-	Not Profiled
aml_ohsu_2018_13-00353	1:DECEASED	16.8	-	Not Profiled
aml_ohsu_2018_13-00354	1:DECEASED	33.7328	-	Not Profiled
aml_ohsu_2018_13-00365	1:DECEASED	108.686	-	Not Profiled
aml_ohsu_2018_13-00384	1:DECEASED	59.7562	-	Not Profiled
aml_ohsu_2018_13-00393	1:DECEASED	31.3313	-	Not Profiled
aml_ohsu_2018_13-00396	1:DECEASED	8.65206	-	Not Profiled
aml_ohsu_2018_13-00406	1:DECEASED	4.27611	-	Not Profiled
aml_ohsu_2018_13-00409	1:DECEASED	3.15748	-	Not Profiled
aml_ohsu_2018_13-00420	1:DECEASED	8.3369	-	Not Profiled
aml_ohsu_2018_13-00450	1:DECEASED	37.5031	-	Not Profiled
aml_ohsu_2018_13-00466	1:DECEASED	139.045	-	Not Profiled
aml_ohsu_2018_13-00468	1:DECEASED	10.6192	-	Not Profiled
aml_ohsu_2018_13-00493	1:DECEASED	49.2118	-	Not Profiled
aml_ohsu_2018_13-00500	1:DECEASED	18.9762	-	Not Profiled
aml_ohsu_2018_13-00513	1:DECEASED	2.79218	-	Not Profiled
aml_ohsu_2018_13-00515	1:DECEASED	23.5146	-	Not Profiled
aml_ohsu_2018_13-00522	1:DECEASED	45.5502	-	Not Profiled
aml_ohsu_2018_13-00532	1:DECEASED	47.5696	-	Not Profiled
aml_ohsu_2018_13-00544	1:DECEASED	34.4658	Not Profiled	Not Profiled
aml_ohsu_2018_13-00545	1:DECEASED	91.7803	-	Not Profiled
aml_ohsu_2018_13-00546	1:DECEASED	119.993	Not Profiled	Not Profiled
aml_ohsu_2018_13-00552	1:DECEASED	41.9432	-	Not Profiled
aml_ohsu_2018_13-00557	1:DECEASED	24.5592	-	Not Profiled
aml_ohsu_2018_13-00558	1:DECEASED	24.3492	-	Not Profiled
aml_ohsu_2018_13-00572	1:DECEASED	45.9859	-	Not Profiled
aml_ohsu_2018_13-00573	1:DECEASED	15.2991	-	Not Profiled
aml_ohsu_2018_13-00578	1:DECEASED	69.9534	-	Not Profiled
aml_ohsu_2018_13-00581	1:DECEASED	46.0805	Not Profiled	Not Profiled
aml_ohsu_2018_13-00593	1:DECEASED	32.2014	-	Not Profiled
aml_ohsu_2018_13-00601	1:DECEASED	34.6702	-	Not Profiled
aml_ohsu_2018_13-00619	1:DECEASED	61.8173	-	Not Profiled
aml_ohsu_2018_13-00655	1:DECEASED	0.690519	-	Not Profiled
aml_ohsu_2018_13-00659	1:DECEASED	2.01195	-	Not Profiled
aml_ohsu_2018_14-00012	1:DECEASED	1.91874	-	Not Profiled
aml_ohsu_2018_14-00015	1:DECEASED	20.3431	-	Not Profiled
aml_ohsu_2018_14-00021	1:DECEASED	48.116	-	Not Profiled
aml_ohsu_2018_14-00044	1:DECEASED	54.3817	Not Profiled	Not Profiled
aml_ohsu_2018_14-00045	1:DECEASED	39.7666	-	Not Profiled
aml_ohsu_2018_14-00053	1:DECEASED	54.5887	Not Profiled	Not Profiled
aml_ohsu_2018_14-00060	1:DECEASED	31.137	-	Not Profiled
aml_ohsu_2018_14-00061	1:DECEASED	2.8259	Not Profiled	Not Profiled
aml_ohsu_2018_14-00063	1:DECEASED	44.3407	-	Not Profiled
aml_ohsu_2018_14-00064	1:DECEASED	33.2474	-	Not Profiled
aml_ohsu_2018_14-00078	1:DECEASED	23.1227	-	Not Profiled
aml_ohsu_2018_14-00096	1:DECEASED	65.9882	-	Not Profiled
aml_ohsu_2018_14-00127	1:DECEASED	95.6779	-	Not Profiled
aml_ohsu_2018_14-00135	1:DECEASED	34.387	-	Not Profiled
aml_ohsu_2018_14-00141	1:DECEASED	46.0866	-	Not Profiled
aml_ohsu_2018_14-00152	1:DECEASED	1.65147	-	Not Profiled
aml_ohsu_2018_14-00175	1:DECEASED	63.0274	-	Not Profiled
aml_ohsu_2018_14-00193	1:DECEASED	22.1291	-	Not Profiled
aml_ohsu_2018_14-00231	1:DECEASED	4.46841	Not Profiled	Not Profiled
aml_ohsu_2018_14-00259	1:DECEASED	9.15585	-	Not Profiled
aml_ohsu_2018_14-00289	1:DECEASED	15.3791	-	Not Profiled
aml_ohsu_2018_14-00355	1:DECEASED	11.8388	-	Not Profiled
aml_ohsu_2018_14-00380	1:DECEASED	54.7859	-	Not Profiled
aml_ohsu_2018_14-00448	1:DECEASED	52.5419	-	Not Profiled
aml_ohsu_2018_14-00454	1:DECEASED	15.1831	-	Not Profiled
aml_ohsu_2018_14-00458	1:DECEASED	33.6685	-	Not Profiled
aml_ohsu_2018_14-00473	1:DECEASED	29.3743	-	Not Profiled
aml_ohsu_2018_14-00476	1:DECEASED	36.7895	-	Not Profiled
aml_ohsu_2018_14-00488	1:DECEASED	55.8846	-	Not Profiled
aml_ohsu_2018_14-00495	1:DECEASED	74.2831	-	Not Profiled
aml_ohsu_2018_14-00514	1:DECEASED	52.1557	-	Not Profiled
aml_ohsu_2018_14-00528	1:DECEASED	0.492927	Not Profiled	Not Profiled
aml_ohsu_2018_14-00564	1:DECEASED	38.3591	-	Not Profiled
aml_ohsu_2018_14-00567	1:DECEASED	46.948	-	Not Profiled
aml_ohsu_2018_14-00578	1:DECEASED	9.07106	-	Not Profiled
aml_ohsu_2018_14-00581	1:DECEASED	45.9307	-	Not Profiled
aml_ohsu_2018_14-00588	1:DECEASED	80.2381	-	Not Profiled
aml_ohsu_2018_14-00599	1:DECEASED	8.44896	-	Not Profiled
aml_ohsu_2018_14-00602	1:DECEASED	22.2156	-	Not Profiled
aml_ohsu_2018_14-00608	1:DECEASED	62.9682	-	Not Profiled
aml_ohsu_2018_14-00658	1:DECEASED	55.8345	-	Not Profiled
aml_ohsu_2018_14-00667	1:DECEASED	11.1505	-	Not Profiled
aml_ohsu_2018_14-00676	1:DECEASED	22.1543	-	Not Profiled
aml_ohsu_2018_14-00712	1:DECEASED	29.7316	-	Not Profiled
aml_ohsu_2018_14-00714	1:DECEASED	25.2478	Not Profiled	Not Profiled
aml_ohsu_2018_14-00735	1:DECEASED	24.3863	-	Not Profiled
aml_ohsu_2018_14-00739	1:DECEASED	20.0007	-	Not Profiled
aml_ohsu_2018_14-00757	1:DECEASED	3.63885	Not Profiled	Not Profiled
aml_ohsu_2018_14-00774	1:DECEASED	23.8696	-	Not Profiled
aml_ohsu_2018_14-00780	1:DECEASED	84.8548	-	Not Profiled
aml_ohsu_2018_14-00781	1:DECEASED	0.691314	-	Not Profiled
aml_ohsu_2018_14-00798	1:DECEASED	7.09209	-	Not Profiled
aml_ohsu_2018_14-00901	1:DECEASED	30.8521	-	Not Profiled
aml_ohsu_2018_15-00014	1:DECEASED	2.28241	-	Not Profiled
aml_ohsu_2018_15-00018	1:DECEASED	15.9822	-	Not Profiled
aml_ohsu_2018_15-00024	1:DECEASED	18.0892	-	Not Profiled
aml_ohsu_2018_15-00029	1:DECEASED	33.3727	-	Not Profiled
aml_ohsu_2018_15-00057	1:DECEASED	55.3365	-	Not Profiled
aml_ohsu_2018_15-00073	1:DECEASED	54.8344	-	Not Profiled
aml_ohsu_2018_15-00075	1:DECEASED	14.3365	-	Not Profiled
aml_ohsu_2018_15-00081	1:DECEASED	21.1408	-	Not Profiled
aml_ohsu_2018_15-00084	1:DECEASED	47.9987	-	Not Profiled
aml_ohsu_2018_15-00147	1:DECEASED	16.3394	-	Not Profiled
aml_ohsu_2018_15-00169	1:DECEASED	24.5095	-	Not Profiled
aml_ohsu_2018_15-00171	1:DECEASED	125.328	-	Not Profiled
aml_ohsu_2018_15-00175	1:DECEASED	70.6362	-	Not Profiled
aml_ohsu_2018_15-00231	1:DECEASED	18.4123	-	Not Profiled
aml_ohsu_2018_15-00246	1:DECEASED	23.3449	-	Not Profiled
aml_ohsu_2018_15-00261	1:DECEASED	17.4358	-	Not Profiled
aml_ohsu_2018_15-00269	1:DECEASED	13.9549	-	Not Profiled
aml_ohsu_2018_15-00275	1:DECEASED	40.4639	-	Not Profiled
aml_ohsu_2018_15-00276	1:DECEASED	18.1597	-	Not Profiled
aml_ohsu_2018_15-00287	1:DECEASED	15.3504	-	Not Profiled
aml_ohsu_2018_15-00302	1:DECEASED	34.3236	-	Not Profiled
aml_ohsu_2018_15-00320	1:DECEASED	33.7856	-	Not Profiled
aml_ohsu_2018_15-00331	1:DECEASED	13.4096	-	Not Profiled
aml_ohsu_2018_15-00351	1:DECEASED	39.1585	-	Not Profiled
aml_ohsu_2018_15-00353	1:DECEASED	18.0227	-	Not Profiled
aml_ohsu_2018_15-00371	1:DECEASED	14.861	-	Not Profiled
aml_ohsu_2018_15-00383	1:DECEASED	30.4374	-	Not Profiled
aml_ohsu_2018_15-00395	1:DECEASED	24.583	-	Not Profiled
aml_ohsu_2018_15-00464	1:DECEASED	29.7016	-	Not Profiled
aml_ohsu_2018_15-00471	1:DECEASED	9.43921	-	Not Profiled
aml_ohsu_2018_15-00479	1:DECEASED	2.81091	-	Not Profiled
aml_ohsu_2018_15-00491	1:DECEASED	12.9063	-	Not Profiled
aml_ohsu_2018_15-00534	1:DECEASED	17.701	-	Not Profiled
aml_ohsu_2018_15-00539	1:DECEASED	39.0334	-	Not Profiled
aml_ohsu_2018_15-00559	1:DECEASED	91.4554	-	Not Profiled
aml_ohsu_2018_15-00593	1:DECEASED	40.9308	-	Not Profiled
aml_ohsu_2018_15-00615	1:DECEASED	30.7691	-	Not Profiled
aml_ohsu_2018_15-00616	1:DECEASED	41.4603	-	Not Profiled
aml_ohsu_2018_15-00626	1:DECEASED	114.907	-	Not Profiled
aml_ohsu_2018_15-00650	1:DECEASED	43.1736	-	Not Profiled
aml_ohsu_2018_15-00653	1:DECEASED	90.293	-	Not Profiled
aml_ohsu_2018_15-00674	1:DECEASED	51.0547	-	Not Profiled
aml_ohsu_2018_15-00688	1:DECEASED	22.8764	-	Not Profiled
aml_ohsu_2018_15-00692	1:DECEASED	75.6288	-	Not Profiled
aml_ohsu_2018_15-00701	1:DECEASED	23.3348	-	Not Profiled
aml_ohsu_2018_15-00755	1:DECEASED	75.901	-	Not Profiled
aml_ohsu_2018_15-00766	1:DECEASED	30.8647	-	Not Profiled
aml_ohsu_2018_15-00767	1:DECEASED	61.3468	-	Not Profiled
aml_ohsu_2018_15-00777	1:DECEASED	3.18923	-	Not Profiled
aml_ohsu_2018_15-00778	1:DECEASED	54.9978	-	Not Profiled
aml_ohsu_2018_15-00811	1:DECEASED	98.0595	-	Not Profiled
aml_ohsu_2018_15-00821	1:DECEASED	40.7551	-	Not Profiled
aml_ohsu_2018_15-00829	1:DECEASED	18.3851	-	Not Profiled
aml_ohsu_2018_15-00837	1:DECEASED	55.1436	-	Not Profiled
aml_ohsu_2018_15-00839	1:DECEASED	51.8109	-	Not Profiled
aml_ohsu_2018_15-00858	1:DECEASED	56.2153	-	Not Profiled
aml_ohsu_2018_15-00864	1:DECEASED	51.9989	-	Not Profiled
aml_ohsu_2018_15-00870	1:DECEASED	23.7061	-	Not Profiled
aml_ohsu_2018_15-00883	1:DECEASED	52.865	-	Not Profiled
aml_ohsu_2018_15-00892	1:DECEASED	2.79358	-	Not Profiled
aml_ohsu_2018_15-00903	1:DECEASED	20.0997	-	Not Profiled
aml_ohsu_2018_15-00912	1:DECEASED	22.4318	-	Not Profiled
aml_ohsu_2018_15-00929	1:DECEASED	28.9741	-	Not Profiled
aml_ohsu_2018_15-00936	1:DECEASED	95.8493	-	Not Profiled
aml_ohsu_2018_15-00939	1:DECEASED	62.0549	-	Not Profiled
aml_ohsu_2018_15-00967	1:DECEASED	19.0794	-	Not Profiled
aml_ohsu_2018_15-00974	1:DECEASED	64.0136	-	Not Profiled
aml_ohsu_2018_15-00976	1:DECEASED	42.6035	-	Not Profiled
aml_ohsu_2018_15-00979	1:DECEASED	34.1546	Not Profiled	Not Profiled
aml_ohsu_2018_15-00981	1:DECEASED	13.0706	-	Not Profiled
aml_ohsu_2018_15-00990	1:DECEASED	1.80124	-	Not Profiled
aml_ohsu_2018_16-00004	1:DECEASED	53.2373	-	Not Profiled
aml_ohsu_2018_16-00048	1:DECEASED	29.2958	-	Not Profiled
aml_ohsu_2018_16-00050	1:DECEASED	62.373	-	Not Profiled
aml_ohsu_2018_16-00073	1:DECEASED	3.26923	-	Not Profiled
aml_ohsu_2018_16-00077	1:DECEASED	70.187	-	Not Profiled
aml_ohsu_2018_16-00088	1:DECEASED	30.5251	-	Not Profiled
aml_ohsu_2018_16-00109	1:DECEASED	13.4706	-	Not Profiled
aml_ohsu_2018_16-00115	1:DECEASED	36.1153	-	Not Profiled
aml_ohsu_2018_16-00118	1:DECEASED	1.42292	-	Not Profiled
aml_ohsu_2018_16-00139	1:DECEASED	76.3143	-	Not Profiled
aml_ohsu_2018_16-00145	1:DECEASED	35.1174	-	Not Profiled
aml_ohsu_2018_16-00217	1:DECEASED	39.8562	-	Not Profiled
aml_ohsu_2018_16-00264	1:DECEASED	98.5948	-	Not Profiled
aml_ohsu_2018_16-00273	1:DECEASED	58.925	-	Not Profiled
aml_ohsu_2018_16-00289	1:DECEASED	50.956	-	Not Profiled
aml_ohsu_2018_16-00292	1:DECEASED	37.8352	-	Not Profiled
aml_ohsu_2018_16-00303	1:DECEASED	7.06835	-	Not Profiled
aml_ohsu_2018_16-00332	1:DECEASED	42.7915	-	Not Profiled
aml_ohsu_2018_16-00356	1:DECEASED	55.1724	-	Not Profiled
aml_ohsu_2018_16-00358	1:DECEASED	13.1035	Not Profiled	Not Profiled
aml_ohsu_2018_16-00392	1:DECEASED	1.56656	-	Not Profiled
aml_ohsu_2018_16-00459	1:DECEASED	85.6631	-	Not Profiled
aml_ohsu_2018_16-00460	1:DECEASED	29.1555	-	Not Profiled
aml_ohsu_2018_16-00481	1:DECEASED	55.1328	-	Not Profiled
aml_ohsu_2018_16-00491	1:DECEASED	4.96425	-	Not Profiled
aml_ohsu_2018_16-00494	1:DECEASED	0.310986	-	Not Profiled
aml_ohsu_2018_16-00504	1:DECEASED	54.8475	-	Not Profiled
aml_ohsu_2018_16-00510	1:DECEASED	95.3317	-	Not Profiled
aml_ohsu_2018_16-00547	1:DECEASED	14.8984	-	Not Profiled
aml_ohsu_2018_16-00548	1:DECEASED	23.6899	-	Not Profiled
aml_ohsu_2018_16-00699	1:DECEASED	80.408	-	Not Profiled
aml_ohsu_2018_16-00705	1:DECEASED	39.816	-	Not Profiled
aml_ohsu_2018_16-00724	1:DECEASED	69.889	-	Not Profiled
aml_ohsu_2018_16-00733	1:DECEASED	9.86977	-	Not Profiled
aml_ohsu_2018_16-00766	1:DECEASED	58.9528	-	Not Profiled
aml_ohsu_2018_16-00771	1:DECEASED	48.0737	-	Not Profiled
aml_ohsu_2018_16-00831	1:DECEASED	32.2725	-	Not Profiled
aml_ohsu_2018_16-00836	1:DECEASED	8.68924	-	Not Profiled
aml_ohsu_2018_16-00867	1:DECEASED	30.4341	-	Not Profiled
aml_ohsu_2018_16-00882	1:DECEASED	80.9433	-	Not Profiled
aml_ohsu_2018_16-01010	1:DECEASED	95.2666	-	Not Profiled
aml_ohsu_2018_16-01049	1:DECEASED	23.6788	-	Not Profiled
aml_ohsu_2018_16-01061	1:DECEASED	51.1208	-	Not Profiled
aml_ohsu_2018_16-01094	1:DECEASED	71.7207	-	Not Profiled
aml_ohsu_2018_16-01100	1:DECEASED	40.8156	-	Not Profiled
aml_ohsu_2018_16-01103	1:DECEASED	58.8965	-	Not Profiled
aml_ohsu_2018_16-01138	1:DECEASED	76.4309	-	Not Profiled
aml_ohsu_2018_16-01185	1:DECEASED	79.7087	-	Not Profiled
aml_ohsu_2018_16-01201	1:DECEASED	78.573	-	Not Profiled
aml_ohsu_2018_16-01223	1:DECEASED	66.5494	-	Not Profiled
aml_ohsu_2018_16-01225	1:DECEASED	52.3365	-	Not Profiled
aml_ohsu_2018_16-01272	1:DECEASED	12.7009	-	Not Profiled

## Sheet: A-overall_survival_months_ZEB1
Sample Id	Overall Survival (Months)	ZEB1: mRNA expression (RNA Seq CPM)	Mutations	Copy Number Alterations
aml_ohsu_2018_12-00023	13.06	9.29607	Not Profiled	Not Profiled
aml_ohsu_2018_12-00051	23.26	122.304	Not Profiled	Not Profiled
aml_ohsu_2018_12-00066	10.23	15.3771	Not Profiled	Not Profiled
aml_ohsu_2018_12-00211	45.92	51.7817	Not Profiled	Not Profiled
aml_ohsu_2018_12-00258	4.84	1.05169	Not Profiled	Not Profiled
aml_ohsu_2018_12-00294	0.1	62.9068	Not Profiled	Not Profiled
aml_ohsu_2018_12-00372	57.07	24.38	Not Profiled	Not Profiled
aml_ohsu_2018_12-00426	54.44	86.5439	Not Profiled	Not Profiled
aml_ohsu_2018_13-00007	19.57	38.6955	Not Profiled	Not Profiled
aml_ohsu_2018_13-00028	39.7	118.179	Not Profiled	Not Profiled
aml_ohsu_2018_13-00034	0.53	3.23722	Not Profiled	Not Profiled
aml_ohsu_2018_13-00118	45.33	54.441	-	Not Profiled
aml_ohsu_2018_13-00123	0.3	1.45889	Not Profiled	Not Profiled
aml_ohsu_2018_13-00145	6.38	35.0919	Not Profiled	Not Profiled
aml_ohsu_2018_13-00146	5.2	4.90233	Not Profiled	Not Profiled
aml_ohsu_2018_13-00147	8.45	38.7382	Not Profiled	Not Profiled
aml_ohsu_2018_13-00149	8.78	8.59305	-	Not Profiled
aml_ohsu_2018_13-00150	13.29	82.6807	Not Profiled	Not Profiled
aml_ohsu_2018_13-00157	45.36	48.8809	-	Not Profiled
aml_ohsu_2018_13-00160	38.32	31.5798	-	Not Profiled
aml_ohsu_2018_13-00163	13.16	11.0636	-	Not Profiled
aml_ohsu_2018_13-00165	14.44	28.2465	-	Not Profiled
aml_ohsu_2018_13-00166	33.55	61.4064	-	Not Profiled
aml_ohsu_2018_13-00186	4.14	32.5705	-	Not Profiled
aml_ohsu_2018_13-00195	31.97	6.04418	-	Not Profiled
aml_ohsu_2018_13-00202	24.74	10.0015	-	Not Profiled
aml_ohsu_2018_13-00204	0.23	47.4394	-	Not Profiled
aml_ohsu_2018_13-00226	47.01	53.7738	-	Not Profiled
aml_ohsu_2018_13-00232	32.93	3.18093	-	Not Profiled
aml_ohsu_2018_13-00245	28.19	13.0225	-	Not Profiled
aml_ohsu_2018_13-00250	11.71	49.714	-	Not Profiled
aml_ohsu_2018_13-00253	8.98	20.4481	-	Not Profiled
aml_ohsu_2018_13-00255	5.79	10.4742	Not Profiled	Not Profiled
aml_ohsu_2018_13-00260	33.26	12.399	Not Profiled	Not Profiled
aml_ohsu_2018_13-00262	14.97	70.3417	-	Not Profiled
aml_ohsu_2018_13-00266	4.24	39.3032	Not Profiled	Not Profiled
aml_ohsu_2018_13-00270	4.97	15.4942	-	Not Profiled
aml_ohsu_2018_13-00281	6.22	48.9644	-	Not Profiled
aml_ohsu_2018_13-00331	25.03	35.1195	-	Not Profiled
aml_ohsu_2018_13-00338	82.96	29.3474	-	Not Profiled
aml_ohsu_2018_13-00342	29.67	8.48509	-	Not Profiled
aml_ohsu_2018_13-00353	8.88	16.8	-	Not Profiled
aml_ohsu_2018_13-00354	10.86	33.7328	-	Not Profiled
aml_ohsu_2018_13-00365	13.82	108.686	-	Not Profiled
aml_ohsu_2018_13-00384	23.65	59.7562	-	Not Profiled
aml_ohsu_2018_13-00393	40.69	31.3313	-	Not Profiled
aml_ohsu_2018_13-00396	7.5	8.65206	-	Not Profiled
aml_ohsu_2018_13-00406	0.07	4.27611	-	Not Profiled
aml_ohsu_2018_13-00409	0.07	3.15748	-	Not Profiled
aml_ohsu_2018_13-00420	12.6	8.3369	-	Not Profiled
aml_ohsu_2018_13-00425	15.99	12.3273	-	Not Profiled
aml_ohsu_2018_13-00450	4.08	37.5031	-	Not Profiled
aml_ohsu_2018_13-00466	32.01	139.045	-	Not Profiled
aml_ohsu_2018_13-00468	12.17	10.6192	-	Not Profiled
aml_ohsu_2018_13-00487	11.78	21.4313	-	Not Profiled
aml_ohsu_2018_13-00493	18.68	49.2118	-	Not Profiled
aml_ohsu_2018_13-00496	48.68	28.9955	-	Not Profiled
aml_ohsu_2018_13-00500	5.13	18.9762	-	Not Profiled
aml_ohsu_2018_13-00513	8.09	2.79218	-	Not Profiled
aml_ohsu_2018_13-00515	21.64	23.5146	-	Not Profiled
aml_ohsu_2018_13-00522	11.15	45.5502	-	Not Profiled
aml_ohsu_2018_13-00532	17.66	47.5696	-	Not Profiled
aml_ohsu_2018_13-00544	0.95	34.4658	Not Profiled	Not Profiled
aml_ohsu_2018_13-00545	18.26	91.7803	-	Not Profiled
aml_ohsu_2018_13-00546	18.26	119.993	Not Profiled	Not Profiled
aml_ohsu_2018_13-00551	48.91	38.4755	-	Not Profiled
aml_ohsu_2018_13-00552	13.65	41.9432	-	Not Profiled
aml_ohsu_2018_13-00557	12.17	24.5592	-	Not Profiled
aml_ohsu_2018_13-00558	7.01	24.3492	-	Not Profiled
aml_ohsu_2018_13-00563	33.59	32.6347	-	Not Profiled
aml_ohsu_2018_13-00572	5.56	45.9859	-	Not Profiled
aml_ohsu_2018_13-00573	10.95	15.2991	-	Not Profiled
aml_ohsu_2018_13-00578	18.68	69.9534	-	Not Profiled
aml_ohsu_2018_13-00581	18.68	46.0805	Not Profiled	Not Profiled
aml_ohsu_2018_13-00593	21.64	32.2014	-	Not Profiled
aml_ohsu_2018_13-00601	3.82	34.6702	-	Not Profiled
aml_ohsu_2018_13-00602	47.14	2.30752	-	Not Profiled
aml_ohsu_2018_13-00615	7.86	12.017	-	Not Profiled
aml_ohsu_2018_13-00619	30.72	61.8173	-	Not Profiled
aml_ohsu_2018_13-00625	19.9	39.3307	-	Not Profiled
aml_ohsu_2018_13-00655	32.2	0.690519	-	Not Profiled
aml_ohsu_2018_13-00658	6.61	11.178	-	Not Profiled
aml_ohsu_2018_13-00659	12.7	2.01195	-	Not Profiled
aml_ohsu_2018_13-00660	1.97	40.5582	-	Not Profiled
aml_ohsu_2018_14-00001	7.14	33.1329	Not Profiled	Not Profiled
aml_ohsu_2018_14-00012	1.09	1.91874	-	Not Profiled
aml_ohsu_2018_14-00015	8.88	20.3431	-	Not Profiled
aml_ohsu_2018_14-00021	11.74	48.116	-	Not Profiled
aml_ohsu_2018_14-00023	0.92	5.60829	Not Profiled	Not Profiled
aml_ohsu_2018_14-00034	29.8	4.1117	-	Not Profiled
aml_ohsu_2018_14-00041	31.32	40.2204	-	Not Profiled
aml_ohsu_2018_14-00044	25.03	54.3817	Not Profiled	Not Profiled
aml_ohsu_2018_14-00045	19.14	39.7666	-	Not Profiled
aml_ohsu_2018_14-00053	8.62	54.5887	Not Profiled	Not Profiled
aml_ohsu_2018_14-00060	9.84	31.137	-	Not Profiled
aml_ohsu_2018_14-00061	40.72	2.8259	Not Profiled	Not Profiled
aml_ohsu_2018_14-00063	0.33	44.3407	-	Not Profiled
aml_ohsu_2018_14-00064	11.74	33.2474	-	Not Profiled
aml_ohsu_2018_14-00078	23.45	23.1227	-	Not Profiled
aml_ohsu_2018_14-00092	18.62	21.8514	-	Not Profiled
aml_ohsu_2018_14-00096	6.51	65.9882	-	Not Profiled
aml_ohsu_2018_14-00113	64.74	21.1532	-	Not Profiled
aml_ohsu_2018_14-00125	4.67	34.0161	Not Profiled	Not Profiled
aml_ohsu_2018_14-00127	6.81	95.6779	-	Not Profiled
aml_ohsu_2018_14-00135	8.29	34.387	-	Not Profiled
aml_ohsu_2018_14-00141	11.74	46.0866	-	Not Profiled
aml_ohsu_2018_14-00152	11.02	1.65147	-	Not Profiled
aml_ohsu_2018_14-00175	33.06	63.0274	-	Not Profiled
aml_ohsu_2018_14-00184	22.7	2.11643	-	Not Profiled
aml_ohsu_2018_14-00193	13.85	22.1291	-	Not Profiled
aml_ohsu_2018_14-00228	25.92	42.5862	-	Not Profiled
aml_ohsu_2018_14-00231	4.54	4.46841	Not Profiled	Not Profiled
aml_ohsu_2018_14-00259	14.44	9.15585	-	Not Profiled
aml_ohsu_2018_14-00279	1.18	8.55479	-	Not Profiled
aml_ohsu_2018_14-00289	10.46	15.3791	-	Not Profiled
aml_ohsu_2018_14-00355	23.19	11.8388	-	Not Profiled
aml_ohsu_2018_14-00359	25.03	12.5784	-	Not Profiled
aml_ohsu_2018_14-00376	23.49	37.0662	-	Not Profiled
aml_ohsu_2018_14-00380	0.99	54.7859	-	Not Profiled
aml_ohsu_2018_14-00423	26.15	18.7214	-	Not Profiled
aml_ohsu_2018_14-00425	15.16	55.5952	-	Not Profiled
aml_ohsu_2018_14-00447	15.07	0.556024	Not Profiled	Not Profiled
aml_ohsu_2018_14-00448	5.3	52.5419	-	Not Profiled
aml_ohsu_2018_14-00454	12.99	15.1831	-	Not Profiled
aml_ohsu_2018_14-00458	9.41	33.6685	-	Not Profiled
aml_ohsu_2018_14-00464	14.9	41.187	-	Not Profiled
aml_ohsu_2018_14-00473	5.49	29.3743	-	Not Profiled
aml_ohsu_2018_14-00476	7.5	36.7895	-	Not Profiled
aml_ohsu_2018_14-00488	11.25	55.8846	-	Not Profiled
aml_ohsu_2018_14-00495	18.68	74.2831	-	Not Profiled
aml_ohsu_2018_14-00504	40.33	2.07752	-	Not Profiled
aml_ohsu_2018_14-00514	1.74	52.1557	-	Not Profiled
aml_ohsu_2018_14-00528	4.54	0.492927	Not Profiled	Not Profiled
aml_ohsu_2018_14-00542	8.22	47.0475	-	Not Profiled
aml_ohsu_2018_14-00559	32.11	11.9964	-	Not Profiled
aml_ohsu_2018_14-00564	1.15	38.3591	-	Not Profiled
aml_ohsu_2018_14-00567	15.2	46.948	-	Not Profiled
aml_ohsu_2018_14-00578	10.76	9.07106	-	Not Profiled
aml_ohsu_2018_14-00581	2.3	45.9307	-	Not Profiled
aml_ohsu_2018_14-00588	4.51	80.2381	-	Not Profiled
aml_ohsu_2018_14-00597	25.03	30.3309	-	Not Profiled
aml_ohsu_2018_14-00599	15.46	8.44896	-	Not Profiled
aml_ohsu_2018_14-00602	10	22.2156	-	Not Profiled
aml_ohsu_2018_14-00608	37.3	62.9682	-	Not Profiled
aml_ohsu_2018_14-00632	18.72	26.8153	-	Not Profiled
aml_ohsu_2018_14-00643	18.62	20.0078	-	Not Profiled
aml_ohsu_2018_14-00658	8.36	55.8345	-	Not Profiled
aml_ohsu_2018_14-00667	8.06	11.1505	-	Not Profiled
aml_ohsu_2018_14-00670	34.84	50.838	-	Not Profiled
aml_ohsu_2018_14-00672	174.51	21.6249	-	Not Profiled
aml_ohsu_2018_14-00676	10.46	22.1543	-	Not Profiled
aml_ohsu_2018_14-00681	10.63	56.1446	-	Not Profiled
aml_ohsu_2018_14-00690	15.2	17.8569	-	Not Profiled
aml_ohsu_2018_14-00712	5.2	29.7316	-	Not Profiled
aml_ohsu_2018_14-00714	63.75	25.2478	Not Profiled	Not Profiled
aml_ohsu_2018_14-00725	27.4	27.7327	-	Not Profiled
aml_ohsu_2018_14-00730	19.31	25.3219	-	Not Profiled
aml_ohsu_2018_14-00735	1.55	24.3863	-	Not Profiled
aml_ohsu_2018_14-00739	7.11	20.0007	-	Not Profiled
aml_ohsu_2018_14-00757	11.02	3.63885	Not Profiled	Not Profiled
aml_ohsu_2018_14-00761	13.72	25.5207	-	Not Profiled
aml_ohsu_2018_14-00774	2.2	23.8696	-	Not Profiled
aml_ohsu_2018_14-00780	87.53	84.8548	-	Not Profiled
aml_ohsu_2018_14-00781	5.33	0.691314	-	Not Profiled
aml_ohsu_2018_14-00787	14.54	26.8055	-	Not Profiled
aml_ohsu_2018_14-00798	0.49	7.09209	-	Not Profiled
aml_ohsu_2018_14-00815	27.4	20.8131	Not Profiled	Not Profiled
aml_ohsu_2018_14-00832	14.8	38.7693	-	Not Profiled
aml_ohsu_2018_14-00901	3.42	30.8521	-	Not Profiled
aml_ohsu_2018_15-00014	0.53	2.28241	-	Not Profiled
aml_ohsu_2018_15-00018	3.65	15.9822	-	Not Profiled
aml_ohsu_2018_15-00024	10.53	18.0892	-	Not Profiled
aml_ohsu_2018_15-00029	11.97	33.3727	-	Not Profiled
aml_ohsu_2018_15-00043	13.82	21.6345	-	Not Profiled
aml_ohsu_2018_15-00045	28.09	13.0803	-	Not Profiled
aml_ohsu_2018_15-00051	17.57	3.62629	-	Not Profiled
aml_ohsu_2018_15-00057	22.37	55.3365	-	Not Profiled
aml_ohsu_2018_15-00073	2.37	54.8344	-	Not Profiled
aml_ohsu_2018_15-00075	1.12	14.3365	-	Not Profiled
aml_ohsu_2018_15-00081	14.57	21.1408	-	Not Profiled
aml_ohsu_2018_15-00084	1.15	47.9987	-	Not Profiled
aml_ohsu_2018_15-00123	27.37	35.6147	-	Not Profiled
aml_ohsu_2018_15-00140	32.11	25.9971	-	Not Profiled
aml_ohsu_2018_15-00147	27.73	16.3394	-	Not Profiled
aml_ohsu_2018_15-00169	14.77	24.5095	-	Not Profiled
aml_ohsu_2018_15-00171	10.16	125.328	-	Not Profiled
aml_ohsu_2018_15-00175	3.26	70.6362	-	Not Profiled
aml_ohsu_2018_15-00194	17.2	135.962	-	Not Profiled
aml_ohsu_2018_15-00201	28.55	70.8505	Not Profiled	Not Profiled
aml_ohsu_2018_15-00229	0.92	49.3884	Not Profiled	Not Profiled
aml_ohsu_2018_15-00231	8.52	18.4123	-	Not Profiled
aml_ohsu_2018_15-00237	15.66	21.377	-	Not Profiled
aml_ohsu_2018_15-00246	8.85	23.3449	-	Not Profiled
aml_ohsu_2018_15-00261	8.06	17.4358	-	Not Profiled
aml_ohsu_2018_15-00269	14.14	13.9549	-	Not Profiled
aml_ohsu_2018_15-00275	2.37	40.4639	-	Not Profiled
aml_ohsu_2018_15-00276	28.62	18.1597	-	Not Profiled
aml_ohsu_2018_15-00279	14.31	4.08553	-	Not Profiled
aml_ohsu_2018_15-00287	5.49	15.3504	-	Not Profiled
aml_ohsu_2018_15-00296	10.46	1.25879	-	Not Profiled
aml_ohsu_2018_15-00302	0.69	34.3236	-	Not Profiled
aml_ohsu_2018_15-00303	2.24	26.015	-	Not Profiled
aml_ohsu_2018_15-00320	2.66	33.7856	-	Not Profiled
aml_ohsu_2018_15-00331	19.11	13.4096	-	Not Profiled
aml_ohsu_2018_15-00338	5.1	55.641	-	Not Profiled
aml_ohsu_2018_15-00351	100.95	39.1585	-	Not Profiled
aml_ohsu_2018_15-00353	6.71	18.0227	-	Not Profiled
aml_ohsu_2018_15-00371	10.66	14.861	-	Not Profiled
aml_ohsu_2018_15-00377	18.72	12.4193	-	Not Profiled
aml_ohsu_2018_15-00383	0.26	30.4374	-	Not Profiled
aml_ohsu_2018_15-00395	17.11	24.583	-	Not Profiled
aml_ohsu_2018_15-00464	9.47	29.7016	-	Not Profiled
aml_ohsu_2018_15-00470	9.61	36.6744	-	Not Profiled
aml_ohsu_2018_15-00471	8.22	9.43921	-	Not Profiled
aml_ohsu_2018_15-00479	6.91	2.81091	-	Not Profiled
aml_ohsu_2018_15-00482	25.92	46.0394	-	Not Profiled
aml_ohsu_2018_15-00491	1.64	12.9063	-	Not Profiled
aml_ohsu_2018_15-00525	9.31	23.4758	-	Not Profiled
aml_ohsu_2018_15-00534	8.19	17.701	-	Not Profiled
aml_ohsu_2018_15-00539	15.3	39.0334	-	Not Profiled
aml_ohsu_2018_15-00556	2.47	30.6041	-	Not Profiled
aml_ohsu_2018_15-00559	14.74	91.4554	-	Not Profiled
aml_ohsu_2018_15-00563	14.08	1.07359	-	Not Profiled
aml_ohsu_2018_15-00572	1.18	23.4115	-	Not Profiled
aml_ohsu_2018_15-00578	0.89	0.891731	-	Not Profiled
aml_ohsu_2018_15-00593	9.21	40.9308	-	Not Profiled
aml_ohsu_2018_15-00608	15.26	121.695	-	Not Profiled
aml_ohsu_2018_15-00610	16.61	34.2218	-	Not Profiled
aml_ohsu_2018_15-00614	9.74	76.5637	-	Not Profiled
aml_ohsu_2018_15-00615	20.82	30.7691	-	Not Profiled
aml_ohsu_2018_15-00616	10.33	41.4603	-	Not Profiled
aml_ohsu_2018_15-00626	1.25	114.907	-	Not Profiled
aml_ohsu_2018_15-00633	17.89	0.825942	-	Not Profiled
aml_ohsu_2018_15-00650	2.63	43.1736	-	Not Profiled
aml_ohsu_2018_15-00653	20.82	90.293	-	Not Profiled
aml_ohsu_2018_15-00670	9.08	0.728594	-	Not Profiled
aml_ohsu_2018_15-00674	1.18	51.0547	-	Not Profiled
aml_ohsu_2018_15-00680	14.7	7.42007	-	Not Profiled
aml_ohsu_2018_15-00688	0.82	22.8764	-	Not Profiled
aml_ohsu_2018_15-00692	18.59	75.6288	-	Not Profiled
aml_ohsu_2018_15-00693	27.57	14.9227	-	Not Profiled
aml_ohsu_2018_15-00701	9.93	23.3348	-	Not Profiled
aml_ohsu_2018_15-00702	6.18	41.6233	-	Not Profiled
aml_ohsu_2018_15-00717	4.05	3.10579	-	Not Profiled
aml_ohsu_2018_15-00724	14.87	8.97779	-	Not Profiled
aml_ohsu_2018_15-00734	6.64	13.1715	-	Not Profiled
aml_ohsu_2018_15-00755	8.42	75.901	-	Not Profiled
aml_ohsu_2018_15-00756	7.01	5.6527	-	Not Profiled
aml_ohsu_2018_15-00763	15.33	23.0975	-	Not Profiled
aml_ohsu_2018_15-00766	0.36	30.8647	-	Not Profiled
aml_ohsu_2018_15-00767	11.41	61.3468	-	Not Profiled
aml_ohsu_2018_15-00777	4.01	3.18923	-	Not Profiled
aml_ohsu_2018_15-00778	13.95	54.9978	-	Not Profiled
aml_ohsu_2018_15-00786	5.39	12.2181	-	Not Profiled
aml_ohsu_2018_15-00807	8.29	9.82348	-	Not Profiled
aml_ohsu_2018_15-00811	5.53	98.0595	-	Not Profiled
aml_ohsu_2018_15-00813	3.91	53.878	-	Not Profiled
aml_ohsu_2018_15-00819	6.48	36.2122	-	Not Profiled
aml_ohsu_2018_15-00821	7.6	40.7551	-	Not Profiled
aml_ohsu_2018_15-00829	14.77	18.3851	-	Not Profiled
aml_ohsu_2018_15-00837	6.18	55.1436	-	Not Profiled
aml_ohsu_2018_15-00839	1.09	51.8109	-	Not Profiled
aml_ohsu_2018_15-00855	5.66	23.9009	-	Not Profiled
aml_ohsu_2018_15-00858	0.86	56.2153	-	Not Profiled
aml_ohsu_2018_15-00864	5.53	51.9989	-	Not Profiled
aml_ohsu_2018_15-00870	1.68	23.7061	-	Not Profiled
aml_ohsu_2018_15-00872	5.95	4.45789	-	Not Profiled
aml_ohsu_2018_15-00874	17.2	109.404	-	Not Profiled
aml_ohsu_2018_15-00883	3.88	52.865	-	Not Profiled
aml_ohsu_2018_15-00892	5.89	2.79358	-	Not Profiled
aml_ohsu_2018_15-00900	6.15	35.8274	-	Not Profiled
aml_ohsu_2018_15-00903	1.18	20.0997	-	Not Profiled
aml_ohsu_2018_15-00912	4.97	22.4318	-	Not Profiled
aml_ohsu_2018_15-00921	8.39	77.4091	Not Profiled	Not Profiled
aml_ohsu_2018_15-00929	13.98	28.9741	-	Not Profiled
aml_ohsu_2018_15-00936	5.53	95.8493	-	Not Profiled
aml_ohsu_2018_15-00939	4.01	62.0549	-	Not Profiled
aml_ohsu_2018_15-00961	5.95	15.104	-	Not Profiled
aml_ohsu_2018_15-00965	6.15	68.3716	-	Not Profiled
aml_ohsu_2018_15-00967	3.88	19.0794	-	Not Profiled
aml_ohsu_2018_15-00974	17.53	64.0136	-	Not Profiled
aml_ohsu_2018_15-00976	14.28	42.6035	-	Not Profiled
aml_ohsu_2018_15-00979	10.49	34.1546	Not Profiled	Not Profiled
aml_ohsu_2018_15-00981	0.56	13.0706	-	Not Profiled
aml_ohsu_2018_15-00990	0.46	1.80124	-	Not Profiled
aml_ohsu_2018_16-00001	6.88	47.573	-	Not Profiled
aml_ohsu_2018_16-00003	19.84	25.7146	-	Not Profiled
aml_ohsu_2018_16-00004	8.82	53.2373	-	Not Profiled
aml_ohsu_2018_16-00007	7.14	66.1598	-	Not Profiled
aml_ohsu_2018_16-00027	12.93	46.0366	-	Not Profiled
aml_ohsu_2018_16-00031	18.95	39.1116	-	Not Profiled
aml_ohsu_2018_16-00048	20.95	29.2958	-	Not Profiled
aml_ohsu_2018_16-00050	11.22	62.373	-	Not Profiled
aml_ohsu_2018_16-00056	6.61	45.0384	-	Not Profiled
aml_ohsu_2018_16-00067	17.01	9.88427	-	Not Profiled
aml_ohsu_2018_16-00073	11.45	3.26923	-	Not Profiled
aml_ohsu_2018_16-00075	0.43	28.9009	-	Not Profiled
aml_ohsu_2018_16-00077	19.9	70.187	-	Not Profiled
aml_ohsu_2018_16-00087	8.59	35.783	-	Not Profiled
aml_ohsu_2018_16-00088	10.66	30.5251	-	Not Profiled
aml_ohsu_2018_16-00094	0.56	39.0643	-	Not Profiled
aml_ohsu_2018_16-00102	3.13	8.08453	-	Not Profiled
aml_ohsu_2018_16-00109	0.26	13.4706	-	Not Profiled
aml_ohsu_2018_16-00115	0.46	36.1153	-	Not Profiled
aml_ohsu_2018_16-00118	11.45	1.42292	-	Not Profiled
aml_ohsu_2018_16-00120	16.91	32.6864	-	Not Profiled
aml_ohsu_2018_16-00124	18.95	46.8693	-	Not Profiled
aml_ohsu_2018_16-00129	3.42	8.33006	-	Not Profiled
aml_ohsu_2018_16-00139	18.42	76.3143	-	Not Profiled
aml_ohsu_2018_16-00143	6.32	60.9986	-	Not Profiled
aml_ohsu_2018_16-00145	5.23	35.1174	-	Not Profiled
aml_ohsu_2018_16-00150	3.68	27.9432	-	Not Profiled
aml_ohsu_2018_16-00157	17.37	31.4179	-	Not Profiled
aml_ohsu_2018_16-00217	19.61	39.8562	-	Not Profiled
aml_ohsu_2018_16-00220	1.02	36.96	-	Not Profiled
aml_ohsu_2018_16-00226	1.74	33.0478	-	Not Profiled
aml_ohsu_2018_16-00249	9.93	31.7108	-	Not Profiled
aml_ohsu_2018_16-00264	9.21	98.5948	-	Not Profiled
aml_ohsu_2018_16-00269	5.59	30.1173	-	Not Profiled
aml_ohsu_2018_16-00271	15.26	42.0357	-	Not Profiled
aml_ohsu_2018_16-00273	5.56	58.925	-	Not Profiled
aml_ohsu_2018_16-00278	14.47	30.2662	-	Not Profiled
aml_ohsu_2018_16-00289	4.67	50.956	-	Not Profiled
aml_ohsu_2018_16-00292	0.13	37.8352	-	Not Profiled
aml_ohsu_2018_16-00303	10.63	7.06835	-	Not Profiled
aml_ohsu_2018_16-00307	13.22	44.468	-	Not Profiled
aml_ohsu_2018_16-00315	17.2	104.347	-	Not Profiled
aml_ohsu_2018_16-00332	9.61	42.7915	-	Not Profiled
aml_ohsu_2018_16-00339	0.03	49.0971	-	Not Profiled
aml_ohsu_2018_16-00344	6.18	41.3418	-	Not Profiled
aml_ohsu_2018_16-00351	6.32	5.74279	-	Not Profiled
aml_ohsu_2018_16-00356	6.81	55.1724	-	Not Profiled
aml_ohsu_2018_16-00358	18.42	13.1035	Not Profiled	Not Profiled
aml_ohsu_2018_16-00373	15.59	31.2656	-	Not Profiled
aml_ohsu_2018_16-00392	0.79	1.56656	-	Not Profiled
aml_ohsu_2018_16-00406	4.97	22.6306	-	Not Profiled
aml_ohsu_2018_16-00410	10.53	26.8009	-	Not Profiled
aml_ohsu_2018_16-00459	8.65	85.6631	-	Not Profiled
aml_ohsu_2018_16-00460	9.14	29.1555	-	Not Profiled
aml_ohsu_2018_16-00465	7.66	19.7559	-	Not Profiled
aml_ohsu_2018_16-00474	13.95	0.861684	Not Profiled	Not Profiled
aml_ohsu_2018_16-00481	11.05	55.1328	-	Not Profiled
aml_ohsu_2018_16-00483	13.22	100.967	-	Not Profiled
aml_ohsu_2018_16-00491	4.24	4.96425	-	Not Profiled
aml_ohsu_2018_16-00494	4.87	0.310986	-	Not Profiled
aml_ohsu_2018_16-00498	15.39	32.5133	-	Not Profiled
aml_ohsu_2018_16-00504	8.52	54.8475	-	Not Profiled
aml_ohsu_2018_16-00510	9.57	95.3317	-	Not Profiled
aml_ohsu_2018_16-00519	12.53	31.7587	-	Not Profiled
aml_ohsu_2018_16-00525	11.58	64.6367	-	Not Profiled
aml_ohsu_2018_16-00538	13.95	39.0473	-	Not Profiled
aml_ohsu_2018_16-00547	2.14	14.8984	-	Not Profiled
aml_ohsu_2018_16-00548	17.11	23.6899	-	Not Profiled
aml_ohsu_2018_16-00699	0.3	80.408	-	Not Profiled
aml_ohsu_2018_16-00705	60	39.816	-	Not Profiled
aml_ohsu_2018_16-00710	13.95	79.923	-	Not Profiled
aml_ohsu_2018_16-00724	6.51	69.889	-	Not Profiled
aml_ohsu_2018_16-00731	14.54	24.3666	-	Not Profiled
aml_ohsu_2018_16-00733	17.11	9.86977	-	Not Profiled
aml_ohsu_2018_16-00755	5.16	18.8666	-	Not Profiled
aml_ohsu_2018_16-00766	3.19	58.9528	-	Not Profiled
aml_ohsu_2018_16-00770	18.26	93.9665	-	Not Profiled
aml_ohsu_2018_16-00771	5.16	48.0737	-	Not Profiled
aml_ohsu_2018_16-00810	6.22	3.50842	-	Not Profiled
aml_ohsu_2018_16-00815	6.48	3.97144	-	Not Profiled
aml_ohsu_2018_16-00820	5.89	83.0752	-	Not Profiled
aml_ohsu_2018_16-00822	8.42	78.206	-	Not Profiled
aml_ohsu_2018_16-00831	49.01	32.2725	-	Not Profiled
aml_ohsu_2018_16-00836	0.92	8.68924	-	Not Profiled
aml_ohsu_2018_16-00846	14.61	137.373	-	Not Profiled
aml_ohsu_2018_16-00867	0.26	30.4341	-	Not Profiled
aml_ohsu_2018_16-00875	15.3	50.5119	-	Not Profiled
aml_ohsu_2018_16-00882	3.19	80.9433	-	Not Profiled
aml_ohsu_2018_16-00951	7.34	4.92911	-	Not Profiled
aml_ohsu_2018_16-01004	3.13	4.19576	-	Not Profiled
aml_ohsu_2018_16-01005	5.03	48.8555	-	Not Profiled
aml_ohsu_2018_16-01010	20.86	95.2666	-	Not Profiled
aml_ohsu_2018_16-01017	14.61	15.7842	-	Not Profiled
aml_ohsu_2018_16-01047	30.49	47.3501	-	Not Profiled
aml_ohsu_2018_16-01049	12.24	23.6788	-	Not Profiled
aml_ohsu_2018_16-01061	20.86	51.1208	-	Not Profiled
aml_ohsu_2018_16-01094	20.82	71.7207	-	Not Profiled
aml_ohsu_2018_16-01097	18.72	7.52379	-	Not Profiled
aml_ohsu_2018_16-01100	0.07	40.8156	-	Not Profiled
aml_ohsu_2018_16-01102	11.78	34.6508	-	Not Profiled
aml_ohsu_2018_16-01103	20.86	58.8965	-	Not Profiled
aml_ohsu_2018_16-01109	3.82	74.4304	-	Not Profiled
aml_ohsu_2018_16-01121	6.05	55.9404	-	Not Profiled
aml_ohsu_2018_16-01127	17.37	32.2853	-	Not Profiled
aml_ohsu_2018_16-01138	13.95	76.4309	-	Not Profiled
aml_ohsu_2018_16-01151	11.68	26.4767	-	Not Profiled
aml_ohsu_2018_16-01185	6.61	79.7087	-	Not Profiled
aml_ohsu_2018_16-01191	8.09	18.2317	-	Not Profiled
aml_ohsu_2018_16-01192	13.62	32.6785	-	Not Profiled
aml_ohsu_2018_16-01201	17.86	78.573	-	Not Profiled
aml_ohsu_2018_16-01210	12.99	36.5458	-	Not Profiled
aml_ohsu_2018_16-01216	12.99	37.6002	-	Not Profiled
aml_ohsu_2018_16-01219	10.43	20.2266	-	Not Profiled
aml_ohsu_2018_16-01223	1.02	66.5494	-	Not Profiled
aml_ohsu_2018_16-01225	10.39	52.3365	-	Not Profiled
aml_ohsu_2018_16-01227	13.13	30.3314	-	Not Profiled
aml_ohsu_2018_16-01237	4.01	64.461	-	Not Profiled
aml_ohsu_2018_16-01254	9.97	15.514	-	Not Profiled
aml_ohsu_2018_16-01262	0.92	61.689	-	Not Profiled
aml_ohsu_2018_16-01272	2.63	12.7009	-	Not Profiled

## Sheet: B-fusion_ZEB1
Sample Id	Fusion	ZEB1: mRNA expression (RNA Seq CPM)	Mutations	Copy Number Alterations
aml_ohsu_2018_13-00163	CBFB-MYH11	11.0636	-	Not Profiled
aml_ohsu_2018_13-00270	CBFB-MYH11	15.4942	-	Not Profiled
aml_ohsu_2018_13-00338	CBFB-MYH11	29.3474	-	Not Profiled
aml_ohsu_2018_13-00454	CBFB-MYH11	97.1601	-	Not Profiled
aml_ohsu_2018_13-00487	CBFB-MYH11	21.4313	-	Not Profiled
aml_ohsu_2018_13-00496	CBFB-MYH11	28.9955	-	Not Profiled
aml_ohsu_2018_14-00125	CBFB-MYH11	34.0161	Not Profiled	Not Profiled
aml_ohsu_2018_14-00193	CBFB-MYH11	22.1291	-	Not Profiled
aml_ohsu_2018_14-00279	CBFB-MYH11	8.55479	-	Not Profiled
aml_ohsu_2018_14-00359	CBFB-MYH11	12.5784	-	Not Profiled
aml_ohsu_2018_14-00423	CBFB-MYH11	18.7214	-	Not Profiled
aml_ohsu_2018_14-00597	CBFB-MYH11	30.3309	-	Not Profiled
aml_ohsu_2018_14-00613	CBFB-MYH11	53.4932	-	Not Profiled
aml_ohsu_2018_14-00798	CBFB-MYH11	7.09209	-	Not Profiled
aml_ohsu_2018_15-00045	CBFB-MYH11	13.0803	-	Not Profiled
aml_ohsu_2018_15-00081	CBFB-MYH11	21.1408	-	Not Profiled
aml_ohsu_2018_15-00303	CBFB-MYH11	26.015	-	Not Profiled
aml_ohsu_2018_15-00331	CBFB-MYH11	13.4096	-	Not Profiled
aml_ohsu_2018_15-00702	CBFB-MYH11	41.6233	-	Not Profiled
aml_ohsu_2018_15-00819	CBFB-MYH11	36.2122	-	Not Profiled
aml_ohsu_2018_15-00837	CBFB-MYH11	55.1436	-	Not Profiled
aml_ohsu_2018_15-00850	CBFB-MYH11	17.626	-	Not Profiled
aml_ohsu_2018_16-00001	CBFB-MYH11	47.573	-	Not Profiled
aml_ohsu_2018_16-00481	CBFB-MYH11	55.1328	-	Not Profiled
aml_ohsu_2018_16-01082	CBFB-MYH11	82.2693	-	Not Profiled
aml_ohsu_2018_16-01109	CBFB-MYH11	74.4304	-	Not Profiled
aml_ohsu_2018_14-00231	Complex	4.46841	Not Profiled	Not Profiled
aml_ohsu_2018_14-00528	Complex	0.492927	Not Profiled	Not Profiled
aml_ohsu_2018_14-00742	Complex	27.4456	-	Not Profiled
aml_ohsu_2018_12-00426	DEK-NUP214	86.5439	Not Profiled	Not Profiled
aml_ohsu_2018_13-00578	DEK-NUP214	69.9534	-	Not Profiled
aml_ohsu_2018_13-00581	DEK-NUP214	46.0805	Not Profiled	Not Profiled
aml_ohsu_2018_13-00545	GATA2-MECOM	91.7803	-	Not Profiled
aml_ohsu_2018_13-00546	GATA2-MECOM	119.993	Not Profiled	Not Profiled
aml_ohsu_2018_14-00041	GATA2-MECOM	40.2204	-	Not Profiled
aml_ohsu_2018_14-00053	GATA2-MECOM	54.5887	Not Profiled	Not Profiled
aml_ohsu_2018_15-00974	GATA2-MECOM	64.0136	-	Not Profiled
aml_ohsu_2018_16-00510	GATA2-MECOM	95.3317	-	Not Profiled
aml_ohsu_2018_16-00755	GATA2-MECOM	18.8666	-	Not Profiled
aml_ohsu_2018_16-00818	GATA2-MECOM	54.8397	-	Not Profiled
aml_ohsu_2018_13-00353	MLLT3-KMT2A	16.8	-	Not Profiled
aml_ohsu_2018_13-00425	MLLT3-KMT2A	12.3273	-	Not Profiled
aml_ohsu_2018_13-00513	MLLT3-KMT2A	2.79218	-	Not Profiled
aml_ohsu_2018_13-00655	MLLT3-KMT2A	0.690519	-	Not Profiled
aml_ohsu_2018_14-00015	MLLT3-KMT2A	20.3431	-	Not Profiled
aml_ohsu_2018_14-00434	MLLT3-KMT2A	2.31119	-	Not Profiled
aml_ohsu_2018_14-00447	MLLT3-KMT2A	0.556024	Not Profiled	Not Profiled
aml_ohsu_2018_14-00464	MLLT3-KMT2A	41.187	-	Not Profiled
aml_ohsu_2018_14-00504	MLLT3-KMT2A	2.07752	-	Not Profiled
aml_ohsu_2018_15-00296	MLLT3-KMT2A	1.25879	-	Not Profiled
aml_ohsu_2018_15-00633	MLLT3-KMT2A	0.825942	-	Not Profiled
aml_ohsu_2018_16-00010	MLLT3-KMT2A	31.6857	Not Profiled	Not Profiled
aml_ohsu_2018_16-00547	MLLT3-KMT2A	14.8984	-	Not Profiled
aml_ohsu_2018_12-00023	None	9.29607	Not Profiled	Not Profiled
aml_ohsu_2018_12-00051	None	122.304	Not Profiled	Not Profiled
aml_ohsu_2018_12-00066	None	15.3771	Not Profiled	Not Profiled
aml_ohsu_2018_12-00211	None	51.7817	Not Profiled	Not Profiled
aml_ohsu_2018_12-00258	None	1.05169	Not Profiled	Not Profiled
aml_ohsu_2018_12-00294	None	62.9068	Not Profiled	Not Profiled
aml_ohsu_2018_12-00372	None	24.38	Not Profiled	Not Profiled
aml_ohsu_2018_12-00423	None	20.7095	Not Profiled	Not Profiled
aml_ohsu_2018_13-00007	None	38.6955	Not Profiled	Not Profiled
aml_ohsu_2018_13-00028	None	118.179	Not Profiled	Not Profiled
aml_ohsu_2018_13-00098	None	43.5923	-	Not Profiled
aml_ohsu_2018_13-00118	None	54.441	-	Not Profiled
aml_ohsu_2018_13-00123	None	1.45889	Not Profiled	Not Profiled
aml_ohsu_2018_13-00145	None	35.0919	Not Profiled	Not Profiled
aml_ohsu_2018_13-00147	None	38.7382	Not Profiled	Not Profiled
aml_ohsu_2018_13-00149	None	8.59305	-	Not Profiled
aml_ohsu_2018_13-00150	None	82.6807	Not Profiled	Not Profiled
aml_ohsu_2018_13-00157	None	48.8809	-	Not Profiled
aml_ohsu_2018_13-00160	None	31.5798	-	Not Profiled
aml_ohsu_2018_13-00165	None	28.2465	-	Not Profiled
aml_ohsu_2018_13-00186	None	32.5705	-	Not Profiled
aml_ohsu_2018_13-00195	None	6.04418	-	Not Profiled
aml_ohsu_2018_13-00202	None	10.0015	-	Not Profiled
aml_ohsu_2018_13-00232	None	3.18093	-	Not Profiled
aml_ohsu_2018_13-00255	None	10.4742	Not Profiled	Not Profiled
aml_ohsu_2018_13-00262	None	70.3417	-	Not Profiled
aml_ohsu_2018_13-00266	None	39.3032	Not Profiled	Not Profiled
aml_ohsu_2018_13-00281	None	48.9644	-	Not Profiled
aml_ohsu_2018_13-00331	None	35.1195	-	Not Profiled
aml_ohsu_2018_13-00342	None	8.48509	-	Not Profiled
aml_ohsu_2018_13-00354	None	33.7328	-	Not Profiled
aml_ohsu_2018_13-00365	None	108.686	-	Not Profiled
aml_ohsu_2018_13-00384	None	59.7562	-	Not Profiled
aml_ohsu_2018_13-00393	None	31.3313	-	Not Profiled
aml_ohsu_2018_13-00396	None	8.65206	-	Not Profiled
aml_ohsu_2018_13-00406	None	4.27611	-	Not Profiled
aml_ohsu_2018_13-00409	None	3.15748	-	Not Profiled
aml_ohsu_2018_13-00420	None	8.3369	-	Not Profiled
aml_ohsu_2018_13-00468	None	10.6192	-	Not Profiled
aml_ohsu_2018_13-00493	None	49.2118	-	Not Profiled
aml_ohsu_2018_13-00500	None	18.9762	-	Not Profiled
aml_ohsu_2018_13-00515	None	23.5146	-	Not Profiled
aml_ohsu_2018_13-00522	None	45.5502	-	Not Profiled
aml_ohsu_2018_13-00551	None	38.4755	-	Not Profiled
aml_ohsu_2018_13-00552	None	41.9432	-	Not Profiled
aml_ohsu_2018_13-00557	None	24.5592	-	Not Profiled
aml_ohsu_2018_13-00558	None	24.3492	-	Not Profiled
aml_ohsu_2018_13-00563	None	32.6347	-	Not Profiled
aml_ohsu_2018_13-00572	None	45.9859	-	Not Profiled
aml_ohsu_2018_13-00593	None	32.2014	-	Not Profiled
aml_ohsu_2018_13-00601	None	34.6702	-	Not Profiled
aml_ohsu_2018_13-00602	None	2.30752	-	Not Profiled
aml_ohsu_2018_13-00625	None	39.3307	-	Not Profiled
aml_ohsu_2018_13-00658	None	11.178	-	Not Profiled
aml_ohsu_2018_13-00659	None	2.01195	-	Not Profiled
aml_ohsu_2018_13-00660	None	40.5582	-	Not Profiled
aml_ohsu_2018_14-00001	None	33.1329	Not Profiled	Not Profiled
aml_ohsu_2018_14-00012	None	1.91874	-	Not Profiled
aml_ohsu_2018_14-00021	None	48.116	-	Not Profiled
aml_ohsu_2018_14-00034	None	4.1117	-	Not Profiled
aml_ohsu_2018_14-00044	None	54.3817	Not Profiled	Not Profiled
aml_ohsu_2018_14-00045	None	39.7666	-	Not Profiled
aml_ohsu_2018_14-00060	None	31.137	-	Not Profiled
aml_ohsu_2018_14-00061	None	2.8259	Not Profiled	Not Profiled
aml_ohsu_2018_14-00063	None	44.3407	-	Not Profiled
aml_ohsu_2018_14-00064	None	33.2474	-	Not Profiled
aml_ohsu_2018_14-00081	None	33.6444	-	Not Profiled
aml_ohsu_2018_14-00083	None	49.2925	-	Not Profiled
aml_ohsu_2018_14-00092	None	21.8514	-	Not Profiled
aml_ohsu_2018_14-00096	None	65.9882	-	Not Profiled
aml_ohsu_2018_14-00127	None	95.6779	-	Not Profiled
aml_ohsu_2018_14-00135	None	34.387	-	Not Profiled
aml_ohsu_2018_14-00141	None	46.0866	-	Not Profiled
aml_ohsu_2018_14-00152	None	1.65147	-	Not Profiled
aml_ohsu_2018_14-00184	None	2.11643	-	Not Profiled
aml_ohsu_2018_14-00228	None	42.5862	-	Not Profiled
aml_ohsu_2018_14-00259	None	9.15585	-	Not Profiled
aml_ohsu_2018_14-00289	None	15.3791	-	Not Profiled
aml_ohsu_2018_14-00331	None	40.6992	-	Not Profiled
aml_ohsu_2018_14-00355	None	11.8388	-	Not Profiled
aml_ohsu_2018_14-00376	None	37.0662	-	Not Profiled
aml_ohsu_2018_14-00380	None	54.7859	-	Not Profiled
aml_ohsu_2018_14-00448	None	52.5419	-	Not Profiled
aml_ohsu_2018_14-00454	None	15.1831	-	Not Profiled
aml_ohsu_2018_14-00458	None	33.6685	-	Not Profiled
aml_ohsu_2018_14-00473	None	29.3743	-	Not Profiled
aml_ohsu_2018_14-00476	None	36.7895	-	Not Profiled
aml_ohsu_2018_14-00488	None	55.8846	-	Not Profiled
aml_ohsu_2018_14-00495	None	74.2831	-	Not Profiled
aml_ohsu_2018_14-00496	None	75.6533	-	Not Profiled
aml_ohsu_2018_14-00542	None	47.0475	-	Not Profiled
aml_ohsu_2018_14-00559	None	11.9964	-	Not Profiled
aml_ohsu_2018_14-00564	None	38.3591	-	Not Profiled
aml_ohsu_2018_14-00567	None	46.948	-	Not Profiled
aml_ohsu_2018_14-00578	None	9.07106	-	Not Profiled
aml_ohsu_2018_14-00581	None	45.9307	-	Not Profiled
aml_ohsu_2018_14-00588	None	80.2381	-	Not Profiled
aml_ohsu_2018_14-00599	None	8.44896	-	Not Profiled
aml_ohsu_2018_14-00602	None	22.2156	-	Not Profiled
aml_ohsu_2018_14-00608	None	62.9682	-	Not Profiled
aml_ohsu_2018_14-00618	None	23.2986	-	Not Profiled
aml_ohsu_2018_14-00632	None	26.8153	-	Not Profiled
aml_ohsu_2018_14-00658	None	55.8345	-	Not Profiled
aml_ohsu_2018_14-00667	None	11.1505	-	Not Profiled
aml_ohsu_2018_14-00670	None	50.838	-	Not Profiled
aml_ohsu_2018_14-00672	None	21.6249	-	Not Profiled
aml_ohsu_2018_14-00676	None	22.1543	-	Not Profiled
aml_ohsu_2018_14-00681	None	56.1446	-	Not Profiled
aml_ohsu_2018_14-00690	None	17.8569	-	Not Profiled
aml_ohsu_2018_14-00712	None	29.7316	-	Not Profiled
aml_ohsu_2018_14-00714	None	25.2478	Not Profiled	Not Profiled
aml_ohsu_2018_14-00725	None	27.7327	-	Not Profiled
aml_ohsu_2018_14-00735	None	24.3863	-	Not Profiled
aml_ohsu_2018_14-00739	None	20.0007	-	Not Profiled
aml_ohsu_2018_14-00757	None	3.63885	Not Profiled	Not Profiled
aml_ohsu_2018_14-00761	None	25.5207	-	Not Profiled
aml_ohsu_2018_14-00774	None	23.8696	-	Not Profiled
aml_ohsu_2018_14-00780	None	84.8548	-	Not Profiled
aml_ohsu_2018_14-00781	None	0.691314	-	Not Profiled
aml_ohsu_2018_14-00787	None	26.8055	-	Not Profiled
aml_ohsu_2018_14-00815	None	20.8131	Not Profiled	Not Profiled
aml_ohsu_2018_14-00817	None	10.9934	Not Profiled	Not Profiled
aml_ohsu_2018_14-00901	None	30.8521	-	Not Profiled
aml_ohsu_2018_15-00014	None	2.28241	-	Not Profiled
aml_ohsu_2018_15-00018	None	15.9822	-	Not Profiled
aml_ohsu_2018_15-00024	None	18.0892	-	Not Profiled
aml_ohsu_2018_15-00029	None	33.3727	-	Not Profiled
aml_ohsu_2018_15-00043	None	21.6345	-	Not Profiled
aml_ohsu_2018_15-00057	None	55.3365	-	Not Profiled
aml_ohsu_2018_15-00073	None	54.8344	-	Not Profiled
aml_ohsu_2018_15-00075	None	14.3365	-	Not Profiled
aml_ohsu_2018_15-00084	None	47.9987	-	Not Profiled
aml_ohsu_2018_15-00140	None	25.9971	-	Not Profiled
aml_ohsu_2018_15-00147	None	16.3394	-	Not Profiled
aml_ohsu_2018_15-00169	None	24.5095	-	Not Profiled
aml_ohsu_2018_15-00171	None	125.328	-	Not Profiled
aml_ohsu_2018_15-00175	None	70.6362	-	Not Profiled
aml_ohsu_2018_15-00194	None	135.962	-	Not Profiled
aml_ohsu_2018_15-00201	None	70.8505	Not Profiled	Not Profiled
aml_ohsu_2018_15-00231	None	18.4123	-	Not Profiled
aml_ohsu_2018_15-00237	None	21.377	-	Not Profiled
aml_ohsu_2018_15-00246	None	23.3449	-	Not Profiled
aml_ohsu_2018_15-00248	None	11.5694	-	Not Profiled
aml_ohsu_2018_15-00261	None	17.4358	-	Not Profiled
aml_ohsu_2018_15-00269	None	13.9549	-	Not Profiled
aml_ohsu_2018_15-00275	None	40.4639	-	Not Profiled
aml_ohsu_2018_15-00276	None	18.1597	-	Not Profiled
aml_ohsu_2018_15-00279	None	4.08553	-	Not Profiled
aml_ohsu_2018_15-00287	None	15.3504	-	Not Profiled
aml_ohsu_2018_15-00300	None	22.0712	-	Not Profiled
aml_ohsu_2018_15-00312	None	25.6849	-	Not Profiled
aml_ohsu_2018_15-00320	None	33.7856	-	Not Profiled
aml_ohsu_2018_15-00351	None	39.1585	-	Not Profiled
aml_ohsu_2018_15-00353	None	18.0227	-	Not Profiled
aml_ohsu_2018_15-00371	None	14.861	-	Not Profiled
aml_ohsu_2018_15-00377	None	12.4193	-	Not Profiled
aml_ohsu_2018_15-00383	None	30.4374	-	Not Profiled
aml_ohsu_2018_15-00395	None	24.583	-	Not Profiled
aml_ohsu_2018_15-00417	None	23.2705	-	Not Profiled
aml_ohsu_2018_15-00464	None	29.7016	-	Not Profiled
aml_ohsu_2018_15-00479	None	2.81091	-	Not Profiled
aml_ohsu_2018_15-00482	None	46.0394	-	Not Profiled
aml_ohsu_2018_15-00534	None	17.701	-	Not Profiled
aml_ohsu_2018_15-00539	None	39.0334	-	Not Profiled
aml_ohsu_2018_15-00556	None	30.6041	-	Not Profiled
aml_ohsu_2018_15-00559	None	91.4554	-	Not Profiled
aml_ohsu_2018_15-00563	None	1.07359	-	Not Profiled
aml_ohsu_2018_15-00572	None	23.4115	-	Not Profiled
aml_ohsu_2018_15-00578	None	0.891731	-	Not Profiled
aml_ohsu_2018_15-00593	None	40.9308	-	Not Profiled
aml_ohsu_2018_15-00595	None	84.1051	-	Not Profiled
aml_ohsu_2018_15-00608	None	121.695	-	Not Profiled
aml_ohsu_2018_15-00610	None	34.2218	-	Not Profiled
aml_ohsu_2018_15-00614	None	76.5637	-	Not Profiled
aml_ohsu_2018_15-00615	None	30.7691	-	Not Profiled
aml_ohsu_2018_15-00616	None	41.4603	-	Not Profiled
aml_ohsu_2018_15-00626	None	114.907	-	Not Profiled
aml_ohsu_2018_15-00650	None	43.1736	-	Not Profiled
aml_ohsu_2018_15-00653	None	90.293	-	Not Profiled
aml_ohsu_2018_15-00670	None	0.728594	-	Not Profiled
aml_ohsu_2018_15-00674	None	51.0547	-	Not Profiled
aml_ohsu_2018_15-00680	None	7.42007	-	Not Profiled
aml_ohsu_2018_15-00683	None	62.3572	Not Profiled	Not Profiled
aml_ohsu_2018_15-00688	None	22.8764	-	Not Profiled
aml_ohsu_2018_15-00692	None	75.6288	-	Not Profiled
aml_ohsu_2018_15-00693	None	14.9227	-	Not Profiled
aml_ohsu_2018_15-00701	None	23.3348	-	Not Profiled
aml_ohsu_2018_15-00717	None	3.10579	-	Not Profiled
aml_ohsu_2018_15-00724	None	8.97779	-	Not Profiled
aml_ohsu_2018_15-00734	None	13.1715	-	Not Profiled
aml_ohsu_2018_15-00755	None	75.901	-	Not Profiled
aml_ohsu_2018_15-00766	None	30.8647	-	Not Profiled
aml_ohsu_2018_15-00767	None	61.3468	-	Not Profiled
aml_ohsu_2018_15-00777	None	3.18923	-	Not Profiled
aml_ohsu_2018_15-00778	None	54.9978	-	Not Profiled
aml_ohsu_2018_15-00782	None	58.8738	-	Not Profiled
aml_ohsu_2018_15-00786	None	12.2181	-	Not Profiled
aml_ohsu_2018_15-00811	None	98.0595	-	Not Profiled
aml_ohsu_2018_15-00813	None	53.878	-	Not Profiled
aml_ohsu_2018_15-00821	None	40.7551	-	Not Profiled
aml_ohsu_2018_15-00829	None	18.3851	-	Not Profiled
aml_ohsu_2018_15-00839	None	51.8109	-	Not Profiled
aml_ohsu_2018_15-00855	None	23.9009	-	Not Profiled
aml_ohsu_2018_15-00858	None	56.2153	-	Not Profiled
aml_ohsu_2018_15-00864	None	51.9989	-	Not Profiled
aml_ohsu_2018_15-00870	None	23.7061	-	Not Profiled
aml_ohsu_2018_15-00872	None	4.45789	-	Not Profiled
aml_ohsu_2018_15-00874	None	109.404	-	Not Profiled
aml_ohsu_2018_15-00883	None	52.865	-	Not Profiled
aml_ohsu_2018_15-00900	None	35.8274	-	Not Profiled
aml_ohsu_2018_15-00903	None	20.0997	-	Not Profiled
aml_ohsu_2018_15-00909	None	33.9644	-	Not Profiled
aml_ohsu_2018_15-00912	None	22.4318	-	Not Profiled
aml_ohsu_2018_15-00921	None	77.4091	Not Profiled	Not Profiled
aml_ohsu_2018_15-00929	None	28.9741	-	Not Profiled
aml_ohsu_2018_15-00936	None	95.8493	-	Not Profiled
aml_ohsu_2018_15-00939	None	62.0549	-	Not Profiled
aml_ohsu_2018_15-00967	None	19.0794	-	Not Profiled
aml_ohsu_2018_15-00975	None	36.8578	-	Not Profiled
aml_ohsu_2018_15-00976	None	42.6035	-	Not Profiled
aml_ohsu_2018_15-00979	None	34.1546	Not Profiled	Not Profiled
aml_ohsu_2018_15-00981	None	13.0706	-	Not Profiled
aml_ohsu_2018_15-00990	None	1.80124	-	Not Profiled
aml_ohsu_2018_16-00003	None	25.7146	-	Not Profiled
aml_ohsu_2018_16-00004	None	53.2373	-	Not Profiled
aml_ohsu_2018_16-00007	None	66.1598	-	Not Profiled
aml_ohsu_2018_16-00027	None	46.0366	-	Not Profiled
aml_ohsu_2018_16-00031	None	39.1116	-	Not Profiled
aml_ohsu_2018_16-00048	None	29.2958	-	Not Profiled
aml_ohsu_2018_16-00056	None	45.0384	-	Not Profiled
aml_ohsu_2018_16-00067	None	9.88427	-	Not Profiled
aml_ohsu_2018_16-00073	None	3.26923	-	Not Profiled
aml_ohsu_2018_16-00075	None	28.9009	-	Not Profiled
aml_ohsu_2018_16-00077	None	70.187	-	Not Profiled
aml_ohsu_2018_16-00078	None	15.3192	-	Not Profiled
aml_ohsu_2018_16-00088	None	30.5251	-	Not Profiled
aml_ohsu_2018_16-00094	None	39.0643	-	Not Profiled
aml_ohsu_2018_16-00102	None	8.08453	-	Not Profiled
aml_ohsu_2018_16-00109	None	13.4706	-	Not Profiled
aml_ohsu_2018_16-00113	None	27.5753	-	Not Profiled
aml_ohsu_2018_16-00115	None	36.1153	-	Not Profiled
aml_ohsu_2018_16-00118	None	1.42292	-	Not Profiled
aml_ohsu_2018_16-00124	None	46.8693	-	Not Profiled
aml_ohsu_2018_16-00129	None	8.33006	-	Not Profiled
aml_ohsu_2018_16-00132	None	58.5571	-	Not Profiled
aml_ohsu_2018_16-00143	None	60.9986	-	Not Profiled
aml_ohsu_2018_16-00145	None	35.1174	-	Not Profiled
aml_ohsu_2018_16-00150	None	27.9432	-	Not Profiled
aml_ohsu_2018_16-00151	None	42.2536	-	Not Profiled
aml_ohsu_2018_16-00157	None	31.4179	-	Not Profiled
aml_ohsu_2018_16-00217	None	39.8562	-	Not Profiled
aml_ohsu_2018_16-00220	None	36.96	-	Not Profiled
aml_ohsu_2018_16-00226	None	33.0478	-	Not Profiled
aml_ohsu_2018_16-00249	None	31.7108	-	Not Profiled
aml_ohsu_2018_16-00264	None	98.5948	-	Not Profiled
aml_ohsu_2018_16-00271	None	42.0357	-	Not Profiled
aml_ohsu_2018_16-00273	None	58.925	-	Not Profiled
aml_ohsu_2018_16-00278	None	30.2662	-	Not Profiled
aml_ohsu_2018_16-00289	None	50.956	-	Not Profiled
aml_ohsu_2018_16-00292	None	37.8352	-	Not Profiled
aml_ohsu_2018_16-00303	None	7.06835	-	Not Profiled
aml_ohsu_2018_16-00307	None	44.468	-	Not Profiled
aml_ohsu_2018_16-00315	None	104.347	-	Not Profiled
aml_ohsu_2018_16-00339	None	49.0971	-	Not Profiled
aml_ohsu_2018_16-00344	None	41.3418	-	Not Profiled
aml_ohsu_2018_16-00351	None	5.74279	-	Not Profiled
aml_ohsu_2018_16-00354	None	38.2683	-	Not Profiled
aml_ohsu_2018_16-00358	None	13.1035	Not Profiled	Not Profiled
aml_ohsu_2018_16-00373	None	31.2656	-	Not Profiled
aml_ohsu_2018_16-00392	None	1.56656	-	Not Profiled
aml_ohsu_2018_16-00406	None	22.6306	-	Not Profiled
aml_ohsu_2018_16-00460	None	29.1555	-	Not Profiled
aml_ohsu_2018_16-00465	None	19.7559	-	Not Profiled
aml_ohsu_2018_16-00479	None	27.7749	-	Not Profiled
aml_ohsu_2018_16-00483	None	100.967	-	Not Profiled
aml_ohsu_2018_16-00491	None	4.96425	-	Not Profiled
aml_ohsu_2018_16-00494	None	0.310986	-	Not Profiled
aml_ohsu_2018_16-00504	None	54.8475	-	Not Profiled
aml_ohsu_2018_16-00519	None	31.7587	-	Not Profiled
aml_ohsu_2018_16-00525	None	64.6367	-	Not Profiled
aml_ohsu_2018_16-00540	None	35.9943	-	Not Profiled
aml_ohsu_2018_16-00548	None	23.6899	-	Not Profiled
aml_ohsu_2018_16-00566	None	70.7227	-	Not Profiled
aml_ohsu_2018_16-00699	None	80.408	-	Not Profiled
aml_ohsu_2018_16-00705	None	39.816	-	Not Profiled
aml_ohsu_2018_16-00708	None	80.8863	-	Not Profiled
aml_ohsu_2018_16-00724	None	69.889	-	Not Profiled
aml_ohsu_2018_16-00731	None	24.3666	-	Not Profiled
aml_ohsu_2018_16-00733	None	9.86977	-	Not Profiled
aml_ohsu_2018_16-00766	None	58.9528	-	Not Profiled
aml_ohsu_2018_16-00770	None	93.9665	-	Not Profiled
aml_ohsu_2018_16-00771	None	48.0737	-	Not Profiled
aml_ohsu_2018_16-00810	None	3.50842	-	Not Profiled
aml_ohsu_2018_16-00815	None	3.97144	-	Not Profiled
aml_ohsu_2018_16-00820	None	83.0752	-	Not Profiled
aml_ohsu_2018_16-00822	None	78.206	-	Not Profiled
aml_ohsu_2018_16-00831	None	32.2725	-	Not Profiled
aml_ohsu_2018_16-00836	None	8.68924	-	Not Profiled
aml_ohsu_2018_16-00867	None	30.4341	-	Not Profiled
aml_ohsu_2018_16-00875	None	50.5119	-	Not Profiled
aml_ohsu_2018_16-00882	None	80.9433	-	Not Profiled
aml_ohsu_2018_16-00951	None	4.92911	-	Not Profiled
aml_ohsu_2018_16-01005	None	48.8555	-	Not Profiled
aml_ohsu_2018_16-01017	None	15.7842	-	Not Profiled
aml_ohsu_2018_16-01049	None	23.6788	-	Not Profiled
aml_ohsu_2018_16-01093	None	6.05212	-	Not Profiled
aml_ohsu_2018_16-01094	None	71.7207	-	Not Profiled
aml_ohsu_2018_16-01097	None	7.52379	-	Not Profiled
aml_ohsu_2018_16-01102	None	34.6508	-	Not Profiled
aml_ohsu_2018_16-01121	None	55.9404	-	Not Profiled
aml_ohsu_2018_16-01127	None	32.2853	-	Not Profiled
aml_ohsu_2018_16-01138	None	76.4309	-	Not Profiled
aml_ohsu_2018_16-01151	None	26.4767	-	Not Profiled
aml_ohsu_2018_16-01185	None	79.7087	-	Not Profiled
aml_ohsu_2018_16-01191	None	18.2317	-	Not Profiled
aml_ohsu_2018_16-01192	None	32.6785	-	Not Profiled
aml_ohsu_2018_16-01201	None	78.573	-	Not Profiled
aml_ohsu_2018_16-01210	None	36.5458	-	Not Profiled
aml_ohsu_2018_16-01216	None	37.6002	-	Not Profiled
aml_ohsu_2018_16-01219	None	20.2266	-	Not Profiled
aml_ohsu_2018_16-01223	None	66.5494	-	Not Profiled
aml_ohsu_2018_16-01225	None	52.3365	-	Not Profiled
aml_ohsu_2018_16-01237	None	64.461	-	Not Profiled
aml_ohsu_2018_16-01254	None	15.514	-	Not Profiled
aml_ohsu_2018_16-01272	None	12.7009	-	Not Profiled
aml_ohsu_2018_13-00204	PML-RARA	47.4394	-	Not Profiled
aml_ohsu_2018_13-00226	PML-RARA	53.7738	-	Not Profiled
aml_ohsu_2018_14-00113	PML-RARA	21.1532	-	Not Profiled
aml_ohsu_2018_14-00425	PML-RARA	55.5952	-	Not Profiled
aml_ohsu_2018_14-00546	PML-RARA	39.0523	Not Profiled	Not Profiled
aml_ohsu_2018_14-00730	PML-RARA	25.3219	-	Not Profiled
aml_ohsu_2018_14-00831	PML-RARA	51.6484	-	Not Profiled
aml_ohsu_2018_15-00229	PML-RARA	49.3884	Not Profiled	Not Profiled
aml_ohsu_2018_15-00338	PML-RARA	55.641	-	Not Profiled
aml_ohsu_2018_15-00470	PML-RARA	36.6744	-	Not Profiled
aml_ohsu_2018_15-00525	PML-RARA	23.4758	-	Not Profiled
aml_ohsu_2018_16-00120	PML-RARA	32.6864	-	Not Profiled
aml_ohsu_2018_16-00410	PML-RARA	26.8009	-	Not Profiled
aml_ohsu_2018_16-01080	PML-RARA	24.9112	-	Not Profiled
aml_ohsu_2018_16-01262	PML-RARA	61.689	-	Not Profiled
aml_ohsu_2018_13-00146	RUNX1-RUNX1T1	4.90233	Not Profiled	Not Profiled
aml_ohsu_2018_13-00245	RUNX1-RUNX1T1	13.0225	-	Not Profiled
aml_ohsu_2018_13-00260	RUNX1-RUNX1T1	12.399	Not Profiled	Not Profiled
aml_ohsu_2018_13-00615	RUNX1-RUNX1T1	12.017	-	Not Profiled
aml_ohsu_2018_14-00643	RUNX1-RUNX1T1	20.0078	-	Not Profiled
aml_ohsu_2018_15-00756	RUNX1-RUNX1T1	5.6527	-	Not Profiled
aml_ohsu_2018_15-00763	RUNX1-RUNX1T1	23.0975	-	Not Profiled
aml_ohsu_2018_15-00807	RUNX1-RUNX1T1	9.82348	-	Not Profiled
aml_ohsu_2018_16-00474	RUNX1-RUNX1T1	0.861684	Not Profiled	Not Profiled
aml_ohsu_2018_16-00538	RUNX1-RUNX1T1	39.0473	-	Not Profiled
aml_ohsu_2018_16-00710	RUNX1-RUNX1T1	79.923	-	Not Profiled
aml_ohsu_2018_12-00150	Unknown	2.19381	Not Profiled	Not Profiled
aml_ohsu_2018_13-00034	Unknown	3.23722	Not Profiled	Not Profiled
aml_ohsu_2018_13-00166	Unknown	61.4064	-	Not Profiled
aml_ohsu_2018_13-00250	Unknown	49.714	-	Not Profiled
aml_ohsu_2018_13-00253	Unknown	20.4481	-	Not Profiled
aml_ohsu_2018_13-00450	Unknown	37.5031	-	Not Profiled
aml_ohsu_2018_13-00466	Unknown	139.045	-	Not Profiled
aml_ohsu_2018_13-00532	Unknown	47.5696	-	Not Profiled
aml_ohsu_2018_13-00544	Unknown	34.4658	Not Profiled	Not Profiled
aml_ohsu_2018_13-00573	Unknown	15.2991	-	Not Profiled
aml_ohsu_2018_13-00619	Unknown	61.8173	-	Not Profiled
aml_ohsu_2018_13-00650	Unknown	66.8343	-	Not Profiled
aml_ohsu_2018_14-00023	Unknown	5.60829	Not Profiled	Not Profiled
aml_ohsu_2018_14-00026	Unknown	74.7839	-	Not Profiled
aml_ohsu_2018_14-00078	Unknown	23.1227	-	Not Profiled
aml_ohsu_2018_14-00126	Unknown	8.17686	-	Not Profiled
aml_ohsu_2018_14-00175	Unknown	63.0274	-	Not Profiled
aml_ohsu_2018_14-00514	Unknown	52.1557	-	Not Profiled
aml_ohsu_2018_14-00832	Unknown	38.7693	-	Not Profiled
aml_ohsu_2018_15-00051	Unknown	3.62629	-	Not Profiled
aml_ohsu_2018_15-00123	Unknown	35.6147	-	Not Profiled
aml_ohsu_2018_15-00302	Unknown	34.3236	-	Not Profiled
aml_ohsu_2018_15-00471	Unknown	9.43921	-	Not Profiled
aml_ohsu_2018_15-00491	Unknown	12.9063	-	Not Profiled
aml_ohsu_2018_15-00892	Unknown	2.79358	-	Not Profiled
aml_ohsu_2018_15-00961	Unknown	15.104	-	Not Profiled
aml_ohsu_2018_15-00965	Unknown	68.3716	-	Not Profiled
aml_ohsu_2018_16-00050	Unknown	62.373	-	Not Profiled
aml_ohsu_2018_16-00087	Unknown	35.783	-	Not Profiled
aml_ohsu_2018_16-00139	Unknown	76.3143	-	Not Profiled
aml_ohsu_2018_16-00269	Unknown	30.1173	-	Not Profiled
aml_ohsu_2018_16-00316	Unknown	37.8614	-	Not Profiled
aml_ohsu_2018_16-00332	Unknown	42.7915	-	Not Profiled
aml_ohsu_2018_16-00356	Unknown	55.1724	-	Not Profiled
aml_ohsu_2018_16-00459	Unknown	85.6631	-	Not Profiled
aml_ohsu_2018_16-00498	Unknown	32.5133	-	Not Profiled
aml_ohsu_2018_16-00627	Unknown	22.4994	-	Not Profiled
aml_ohsu_2018_16-00702	Unknown	68.9941	-	Not Profiled
aml_ohsu_2018_16-00846	Unknown	137.373	-	Not Profiled
aml_ohsu_2018_16-01004	Unknown	4.19576	-	Not Profiled
aml_ohsu_2018_16-01010	Unknown	95.2666	-	Not Profiled
aml_ohsu_2018_16-01047	Unknown	47.3501	-	Not Profiled
aml_ohsu_2018_16-01061	Unknown	51.1208	-	Not Profiled
aml_ohsu_2018_16-01100	Unknown	40.8156	-	Not Profiled
aml_ohsu_2018_16-01103	Unknown	58.8965	-	Not Profiled
aml_ohsu_2018_16-01227	Unknown	30.3314	-	Not Profiled
aml_ohsu_2018_16-01270	Unknown	62.9187	-	Not Profiled

## Sheet: C-BM_blast_percentage_ZEB1
Sample Id	Bone Marrow Blast Percentage	ZEB1: mRNA expression (RNA Seq CPM)	Mutations	Copy Number Alterations
aml_ohsu_2018_12-00023	68	9.29607	Not Profiled	Not Profiled
aml_ohsu_2018_12-00051	88	122.304	Not Profiled	Not Profiled
aml_ohsu_2018_12-00066	36	15.3771	Not Profiled	Not Profiled
aml_ohsu_2018_12-00211	90	51.7817	Not Profiled	Not Profiled
aml_ohsu_2018_12-00294	95	62.9068	Not Profiled	Not Profiled
aml_ohsu_2018_12-00372	77.5	24.38	Not Profiled	Not Profiled
aml_ohsu_2018_12-00423	46	20.7095	Not Profiled	Not Profiled
aml_ohsu_2018_12-00426	80	86.5439	Not Profiled	Not Profiled
aml_ohsu_2018_13-00007	90	38.6955	Not Profiled	Not Profiled
aml_ohsu_2018_13-00028	88	118.179	Not Profiled	Not Profiled
aml_ohsu_2018_13-00034	50	3.23722	Not Profiled	Not Profiled
aml_ohsu_2018_13-00098	76	43.5923	-	Not Profiled
aml_ohsu_2018_13-00118	71	54.441	-	Not Profiled
aml_ohsu_2018_13-00146	85	4.90233	Not Profiled	Not Profiled
aml_ohsu_2018_13-00149	87	8.59305	-	Not Profiled
aml_ohsu_2018_13-00157	80	48.8809	-	Not Profiled
aml_ohsu_2018_13-00163	50	11.0636	-	Not Profiled
aml_ohsu_2018_13-00186	60	32.5705	-	Not Profiled
aml_ohsu_2018_13-00195	90	6.04418	-	Not Profiled
aml_ohsu_2018_13-00202	73	10.0015	-	Not Profiled
aml_ohsu_2018_13-00204	72	47.4394	-	Not Profiled
aml_ohsu_2018_13-00226	75	53.7738	-	Not Profiled
aml_ohsu_2018_13-00232	55	3.18093	-	Not Profiled
aml_ohsu_2018_13-00245	30	13.0225	-	Not Profiled
aml_ohsu_2018_13-00253	70	20.4481	-	Not Profiled
aml_ohsu_2018_13-00260	62	12.399	Not Profiled	Not Profiled
aml_ohsu_2018_13-00262	81	70.3417	-	Not Profiled
aml_ohsu_2018_13-00270	50	15.4942	-	Not Profiled
aml_ohsu_2018_13-00281	73	48.9644	-	Not Profiled
aml_ohsu_2018_13-00331	92	35.1195	-	Not Profiled
aml_ohsu_2018_13-00338	82	29.3474	-	Not Profiled
aml_ohsu_2018_13-00342	28	8.48509	-	Not Profiled
aml_ohsu_2018_13-00353	64	16.8	-	Not Profiled
aml_ohsu_2018_13-00354	84	33.7328	-	Not Profiled
aml_ohsu_2018_13-00384	34	59.7562	-	Not Profiled
aml_ohsu_2018_13-00393	21	31.3313	-	Not Profiled
aml_ohsu_2018_13-00396	51	8.65206	-	Not Profiled
aml_ohsu_2018_13-00406	95	4.27611	-	Not Profiled
aml_ohsu_2018_13-00409	95	3.15748	-	Not Profiled
aml_ohsu_2018_13-00425	84	12.3273	-	Not Profiled
aml_ohsu_2018_13-00468	17	10.6192	-	Not Profiled
aml_ohsu_2018_13-00487	49.4	21.4313	-	Not Profiled
aml_ohsu_2018_13-00493	81	49.2118	-	Not Profiled
aml_ohsu_2018_13-00496	72	28.9955	-	Not Profiled
aml_ohsu_2018_13-00500	76	18.9762	-	Not Profiled
aml_ohsu_2018_13-00513	75	2.79218	-	Not Profiled
aml_ohsu_2018_13-00515	32	23.5146	-	Not Profiled
aml_ohsu_2018_13-00522	29	45.5502	-	Not Profiled
aml_ohsu_2018_13-00532	88	47.5696	-	Not Profiled
aml_ohsu_2018_13-00557	17	24.5592	-	Not Profiled
aml_ohsu_2018_13-00558	25	24.3492	-	Not Profiled
aml_ohsu_2018_13-00572	59.3	45.9859	-	Not Profiled
aml_ohsu_2018_13-00581	65	46.0805	Not Profiled	Not Profiled
aml_ohsu_2018_13-00593	66	32.2014	-	Not Profiled
aml_ohsu_2018_13-00615	52	12.017	-	Not Profiled
aml_ohsu_2018_13-00625	66	39.3307	-	Not Profiled
aml_ohsu_2018_13-00655	93	0.690519	-	Not Profiled
aml_ohsu_2018_13-00658	30	11.178	-	Not Profiled
aml_ohsu_2018_13-00659	54	2.01195	-	Not Profiled
aml_ohsu_2018_13-00660	41	40.5582	-	Not Profiled
aml_ohsu_2018_14-00001	95	33.1329	Not Profiled	Not Profiled
aml_ohsu_2018_14-00012	94	1.91874	-	Not Profiled
aml_ohsu_2018_14-00015	75	20.3431	-	Not Profiled
aml_ohsu_2018_14-00034	50	4.1117	-	Not Profiled
aml_ohsu_2018_14-00041	22	40.2204	-	Not Profiled
aml_ohsu_2018_14-00045	62	39.7666	-	Not Profiled
aml_ohsu_2018_14-00064	10	33.2474	-	Not Profiled
aml_ohsu_2018_14-00081	46	33.6444	-	Not Profiled
aml_ohsu_2018_14-00092	13	21.8514	-	Not Profiled
aml_ohsu_2018_14-00096	72	65.9882	-	Not Profiled
aml_ohsu_2018_14-00135	55	34.387	-	Not Profiled
aml_ohsu_2018_14-00152	64	1.65147	-	Not Profiled
aml_ohsu_2018_14-00175	25.9	63.0274	-	Not Profiled
aml_ohsu_2018_14-00228	80	42.5862	-	Not Profiled
aml_ohsu_2018_14-00231	76	4.46841	Not Profiled	Not Profiled
aml_ohsu_2018_14-00259	70	9.15585	-	Not Profiled
aml_ohsu_2018_14-00279	91	8.55479	-	Not Profiled
aml_ohsu_2018_14-00289	3	15.3791	-	Not Profiled
aml_ohsu_2018_14-00331	81	40.6992	-	Not Profiled
aml_ohsu_2018_14-00376	17	37.0662	-	Not Profiled
aml_ohsu_2018_14-00423	74	18.7214	-	Not Profiled
aml_ohsu_2018_14-00434	94	2.31119	-	Not Profiled
aml_ohsu_2018_14-00448	78	52.5419	-	Not Profiled
aml_ohsu_2018_14-00454	96	15.1831	-	Not Profiled
aml_ohsu_2018_14-00458	4	33.6685	-	Not Profiled
aml_ohsu_2018_14-00464	65	41.187	-	Not Profiled
aml_ohsu_2018_14-00473	22	29.3743	-	Not Profiled
aml_ohsu_2018_14-00476	70	36.7895	-	Not Profiled
aml_ohsu_2018_14-00488	86.1	55.8846	-	Not Profiled
aml_ohsu_2018_14-00496	37	75.6533	-	Not Profiled
aml_ohsu_2018_14-00542	69	47.0475	-	Not Profiled
aml_ohsu_2018_14-00546	83	39.0523	Not Profiled	Not Profiled
aml_ohsu_2018_14-00559	79	11.9964	-	Not Profiled
aml_ohsu_2018_14-00564	45	38.3591	-	Not Profiled
aml_ohsu_2018_14-00578	90	9.07106	-	Not Profiled
aml_ohsu_2018_14-00581	33	45.9307	-	Not Profiled
aml_ohsu_2018_14-00588	9	80.2381	-	Not Profiled
aml_ohsu_2018_14-00597	0.4	30.3309	-	Not Profiled
aml_ohsu_2018_14-00613	80	53.4932	-	Not Profiled
aml_ohsu_2018_14-00618	73	23.2986	-	Not Profiled
aml_ohsu_2018_14-00632	90	26.8153	-	Not Profiled
aml_ohsu_2018_14-00658	51.5	55.8345	-	Not Profiled
aml_ohsu_2018_14-00670	20	50.838	-	Not Profiled
aml_ohsu_2018_14-00672	15	21.6249	-	Not Profiled
aml_ohsu_2018_14-00676	5	22.1543	-	Not Profiled
aml_ohsu_2018_14-00690	54	17.8569	-	Not Profiled
aml_ohsu_2018_14-00712	18	29.7316	-	Not Profiled
aml_ohsu_2018_14-00714	72	25.2478	Not Profiled	Not Profiled
aml_ohsu_2018_14-00725	24	27.7327	-	Not Profiled
aml_ohsu_2018_14-00730	90	25.3219	-	Not Profiled
aml_ohsu_2018_14-00742	9	27.4456	-	Not Profiled
aml_ohsu_2018_14-00774	85	23.8696	-	Not Profiled
aml_ohsu_2018_14-00780	7	84.8548	-	Not Profiled
aml_ohsu_2018_14-00781	95	0.691314	-	Not Profiled
aml_ohsu_2018_14-00787	90	26.8055	-	Not Profiled
aml_ohsu_2018_14-00798	74	7.09209	-	Not Profiled
aml_ohsu_2018_14-00815	2	20.8131	Not Profiled	Not Profiled
aml_ohsu_2018_14-00817	66	10.9934	Not Profiled	Not Profiled
aml_ohsu_2018_14-00831	81	51.6484	-	Not Profiled
aml_ohsu_2018_15-00014	95	2.28241	-	Not Profiled
aml_ohsu_2018_15-00018	70	15.9822	-	Not Profiled
aml_ohsu_2018_15-00029	21	33.3727	-	Not Profiled
aml_ohsu_2018_15-00045	36	13.0803	-	Not Profiled
aml_ohsu_2018_15-00051	95	3.62629	-	Not Profiled
aml_ohsu_2018_15-00057	70	55.3365	-	Not Profiled
aml_ohsu_2018_15-00075	90	14.3365	-	Not Profiled
aml_ohsu_2018_15-00123	81	35.6147	-	Not Profiled
aml_ohsu_2018_15-00140	1	25.9971	-	Not Profiled
aml_ohsu_2018_15-00169	24	24.5095	-	Not Profiled
aml_ohsu_2018_15-00171	80	125.328	-	Not Profiled
aml_ohsu_2018_15-00175	76	70.6362	-	Not Profiled
aml_ohsu_2018_15-00201	65	70.8505	Not Profiled	Not Profiled
aml_ohsu_2018_15-00237	95	21.377	-	Not Profiled
aml_ohsu_2018_15-00246	10	23.3449	-	Not Profiled
aml_ohsu_2018_15-00248	64	11.5694	-	Not Profiled
aml_ohsu_2018_15-00269	35	13.9549	-	Not Profiled
aml_ohsu_2018_15-00276	90	18.1597	-	Not Profiled
aml_ohsu_2018_15-00279	86	4.08553	-	Not Profiled
aml_ohsu_2018_15-00296	93	1.25879	-	Not Profiled
aml_ohsu_2018_15-00300	20	22.0712	-	Not Profiled
aml_ohsu_2018_15-00320	55	33.7856	-	Not Profiled
aml_ohsu_2018_15-00331	33	13.4096	-	Not Profiled
aml_ohsu_2018_15-00338	92	55.641	-	Not Profiled
aml_ohsu_2018_15-00351	62	39.1585	-	Not Profiled
aml_ohsu_2018_15-00353	13	18.0227	-	Not Profiled
aml_ohsu_2018_15-00371	32	14.861	-	Not Profiled
aml_ohsu_2018_15-00377	80	12.4193	-	Not Profiled
aml_ohsu_2018_15-00383	9	30.4374	-	Not Profiled
aml_ohsu_2018_15-00395	50	24.583	-	Not Profiled
aml_ohsu_2018_15-00417	62	23.2705	-	Not Profiled
aml_ohsu_2018_15-00471	60	9.43921	-	Not Profiled
aml_ohsu_2018_15-00479	95	2.81091	-	Not Profiled
aml_ohsu_2018_15-00482	70	46.0394	-	Not Profiled
aml_ohsu_2018_15-00525	90	23.4758	-	Not Profiled
aml_ohsu_2018_15-00534	60	17.701	-	Not Profiled
aml_ohsu_2018_15-00556	75	30.6041	-	Not Profiled
aml_ohsu_2018_15-00559	50	91.4554	-	Not Profiled
aml_ohsu_2018_15-00563	80	1.07359	-	Not Profiled
aml_ohsu_2018_15-00572	84	23.4115	-	Not Profiled
aml_ohsu_2018_15-00578	95	0.891731	-	Not Profiled
aml_ohsu_2018_15-00593	82	40.9308	-	Not Profiled
aml_ohsu_2018_15-00595	91	84.1051	-	Not Profiled
aml_ohsu_2018_15-00608	40	121.695	-	Not Profiled
aml_ohsu_2018_15-00610	35	34.2218	-	Not Profiled
aml_ohsu_2018_15-00626	70	114.907	-	Not Profiled
aml_ohsu_2018_15-00650	36	43.1736	-	Not Profiled
aml_ohsu_2018_15-00653	83	90.293	-	Not Profiled
aml_ohsu_2018_15-00670	92	0.728594	-	Not Profiled
aml_ohsu_2018_15-00674	75	51.0547	-	Not Profiled
aml_ohsu_2018_15-00680	86	7.42007	-	Not Profiled
aml_ohsu_2018_15-00683	45	62.3572	Not Profiled	Not Profiled
aml_ohsu_2018_15-00688	41	22.8764	-	Not Profiled
aml_ohsu_2018_15-00692	81	75.6288	-	Not Profiled
aml_ohsu_2018_15-00693	60	14.9227	-	Not Profiled
aml_ohsu_2018_15-00702	42	41.6233	-	Not Profiled
aml_ohsu_2018_15-00717	68	3.10579	-	Not Profiled
aml_ohsu_2018_15-00724	51	8.97779	-	Not Profiled
aml_ohsu_2018_15-00734	93	13.1715	-	Not Profiled
aml_ohsu_2018_15-00755	93.2	75.901	-	Not Profiled
aml_ohsu_2018_15-00756	25	5.6527	-	Not Profiled
aml_ohsu_2018_15-00766	60	30.8647	-	Not Profiled
aml_ohsu_2018_15-00767	25	61.3468	-	Not Profiled
aml_ohsu_2018_15-00778	21	54.9978	-	Not Profiled
aml_ohsu_2018_15-00782	45	58.8738	-	Not Profiled
aml_ohsu_2018_15-00786	80	12.2181	-	Not Profiled
aml_ohsu_2018_15-00813	45	53.878	-	Not Profiled
aml_ohsu_2018_15-00819	90	36.2122	-	Not Profiled
aml_ohsu_2018_15-00821	0	40.7551	-	Not Profiled
aml_ohsu_2018_15-00839	13	51.8109	-	Not Profiled
aml_ohsu_2018_15-00850	50	17.626	-	Not Profiled
aml_ohsu_2018_15-00858	95	56.2153	-	Not Profiled
aml_ohsu_2018_15-00864	8	51.9989	-	Not Profiled
aml_ohsu_2018_15-00870	20	23.7061	-	Not Profiled
aml_ohsu_2018_15-00872	74	4.45789	-	Not Profiled
aml_ohsu_2018_15-00874	90	109.404	-	Not Profiled
aml_ohsu_2018_15-00883	90	52.865	-	Not Profiled
aml_ohsu_2018_15-00909	90	33.9644	-	Not Profiled
aml_ohsu_2018_15-00912	86	22.4318	-	Not Profiled
aml_ohsu_2018_15-00967	70	19.0794	-	Not Profiled
aml_ohsu_2018_15-00975	90	36.8578	-	Not Profiled
aml_ohsu_2018_15-00976	12	42.6035	-	Not Profiled
aml_ohsu_2018_15-00979	75	34.1546	Not Profiled	Not Profiled
aml_ohsu_2018_15-00981	90	13.0706	-	Not Profiled
aml_ohsu_2018_15-00990	90	1.80124	-	Not Profiled
aml_ohsu_2018_16-00001	40	47.573	-	Not Profiled
aml_ohsu_2018_16-00004	50	53.2373	-	Not Profiled
aml_ohsu_2018_16-00007	41	66.1598	-	Not Profiled
aml_ohsu_2018_16-00010	79	31.6857	Not Profiled	Not Profiled
aml_ohsu_2018_16-00027	91	46.0366	-	Not Profiled
aml_ohsu_2018_16-00031	75	39.1116	-	Not Profiled
aml_ohsu_2018_16-00048	25	29.2958	-	Not Profiled
aml_ohsu_2018_16-00056	95	45.0384	-	Not Profiled
aml_ohsu_2018_16-00067	20	9.88427	-	Not Profiled
aml_ohsu_2018_16-00075	39	28.9009	-	Not Profiled
aml_ohsu_2018_16-00078	85	15.3192	-	Not Profiled
aml_ohsu_2018_16-00088	98	30.5251	-	Not Profiled
aml_ohsu_2018_16-00094	95	39.0643	-	Not Profiled
aml_ohsu_2018_16-00102	97	8.08453	-	Not Profiled
aml_ohsu_2018_16-00109	96	13.4706	-	Not Profiled
aml_ohsu_2018_16-00113	2	27.5753	-	Not Profiled
aml_ohsu_2018_16-00115	19	36.1153	-	Not Profiled
aml_ohsu_2018_16-00120	91.8	32.6864	-	Not Profiled
aml_ohsu_2018_16-00129	90	8.33006	-	Not Profiled
aml_ohsu_2018_16-00132	6	58.5571	-	Not Profiled
aml_ohsu_2018_16-00143	57	60.9986	-	Not Profiled
aml_ohsu_2018_16-00145	27	35.1174	-	Not Profiled
aml_ohsu_2018_16-00150	60	27.9432	-	Not Profiled
aml_ohsu_2018_16-00151	80	42.2536	-	Not Profiled
aml_ohsu_2018_16-00157	93	31.4179	-	Not Profiled
aml_ohsu_2018_16-00217	23	39.8562	-	Not Profiled
aml_ohsu_2018_16-00220	71.5	36.96	-	Not Profiled
aml_ohsu_2018_16-00249	60	31.7108	-	Not Profiled
aml_ohsu_2018_16-00264	95	98.5948	-	Not Profiled
aml_ohsu_2018_16-00269	65	30.1173	-	Not Profiled
aml_ohsu_2018_16-00271	63	42.0357	-	Not Profiled
aml_ohsu_2018_16-00278	83	30.2662	-	Not Profiled
aml_ohsu_2018_16-00289	95	50.956	-	Not Profiled
aml_ohsu_2018_16-00292	90	37.8352	-	Not Profiled
aml_ohsu_2018_16-00303	1.5	7.06835	-	Not Profiled
aml_ohsu_2018_16-00307	75	44.468	-	Not Profiled
aml_ohsu_2018_16-00316	20	37.8614	-	Not Profiled
aml_ohsu_2018_16-00339	13	49.0971	-	Not Profiled
aml_ohsu_2018_16-00344	30	41.3418	-	Not Profiled
aml_ohsu_2018_16-00354	86	38.2683	-	Not Profiled
aml_ohsu_2018_16-00358	5	13.1035	Not Profiled	Not Profiled
aml_ohsu_2018_16-00373	1	31.2656	-	Not Profiled
aml_ohsu_2018_16-00406	23	22.6306	-	Not Profiled
aml_ohsu_2018_16-00410	90	26.8009	-	Not Profiled
aml_ohsu_2018_16-00465	70	19.7559	-	Not Profiled
aml_ohsu_2018_16-00474	70	0.861684	Not Profiled	Not Profiled
aml_ohsu_2018_16-00483	33	100.967	-	Not Profiled
aml_ohsu_2018_16-00491	98	4.96425	-	Not Profiled
aml_ohsu_2018_16-00494	90	0.310986	-	Not Profiled
aml_ohsu_2018_16-00504	2	54.8475	-	Not Profiled
aml_ohsu_2018_16-00510	60	95.3317	-	Not Profiled
aml_ohsu_2018_16-00525	95	64.6367	-	Not Profiled
aml_ohsu_2018_16-00538	8	39.0473	-	Not Profiled
aml_ohsu_2018_16-00547	82	14.8984	-	Not Profiled
aml_ohsu_2018_16-00566	41	70.7227	-	Not Profiled
aml_ohsu_2018_16-00627	17	22.4994	-	Not Profiled
aml_ohsu_2018_16-00699	92	80.408	-	Not Profiled
aml_ohsu_2018_16-00705	59.5	39.816	-	Not Profiled
aml_ohsu_2018_16-00708	44	80.8863	-	Not Profiled
aml_ohsu_2018_16-00710	0	79.923	-	Not Profiled
aml_ohsu_2018_16-00724	34	69.889	-	Not Profiled
aml_ohsu_2018_16-00731	40	24.3666	-	Not Profiled
aml_ohsu_2018_16-00733	54	9.86977	-	Not Profiled
aml_ohsu_2018_16-00755	21	18.8666	-	Not Profiled
aml_ohsu_2018_16-00766	33	58.9528	-	Not Profiled
aml_ohsu_2018_16-00770	12	93.9665	-	Not Profiled
aml_ohsu_2018_16-00771	15	48.0737	-	Not Profiled
aml_ohsu_2018_16-00810	83	3.50842	-	Not Profiled
aml_ohsu_2018_16-00815	75	3.97144	-	Not Profiled
aml_ohsu_2018_16-00820	42.5	83.0752	-	Not Profiled
aml_ohsu_2018_16-00822	9	78.206	-	Not Profiled
aml_ohsu_2018_16-00831	95	32.2725	-	Not Profiled
aml_ohsu_2018_16-00836	88	8.68924	-	Not Profiled
aml_ohsu_2018_16-00867	93	30.4341	-	Not Profiled
aml_ohsu_2018_16-00875	3	50.5119	-	Not Profiled
aml_ohsu_2018_16-01004	85	4.19576	-	Not Profiled
aml_ohsu_2018_16-01005	30	48.8555	-	Not Profiled
aml_ohsu_2018_16-01017	70	15.7842	-	Not Profiled
aml_ohsu_2018_16-01049	20	23.6788	-	Not Profiled
aml_ohsu_2018_16-01080	90	24.9112	-	Not Profiled
aml_ohsu_2018_16-01093	48	6.05212	-	Not Profiled
aml_ohsu_2018_16-01094	76	71.7207	-	Not Profiled
aml_ohsu_2018_16-01097	46	7.52379	-	Not Profiled
aml_ohsu_2018_16-01102	30	34.6508	-	Not Profiled
aml_ohsu_2018_16-01103	90	58.8965	-	Not Profiled
aml_ohsu_2018_16-01109	72	74.4304	-	Not Profiled
aml_ohsu_2018_16-01121	86	55.9404	-	Not Profiled
aml_ohsu_2018_16-01185	75	79.7087	-	Not Profiled
aml_ohsu_2018_16-01201	75	78.573	-	Not Profiled
aml_ohsu_2018_16-01210	26.3	36.5458	-	Not Profiled
aml_ohsu_2018_16-01219	83	20.2266	-	Not Profiled
aml_ohsu_2018_16-01223	83	66.5494	-	Not Profiled
aml_ohsu_2018_16-01237	71	64.461	-	Not Profiled
aml_ohsu_2018_16-01254	47	15.514	-	Not Profiled
aml_ohsu_2018_16-01262	90	61.689	-	Not Profiled
aml_ohsu_2018_16-01272	17	12.7009	-	Not Profiled

## Sheet: D-overall_survival_status_ZEB2
Sample Id	Overall Survival Status	ZEB2: mRNA expression (RNA Seq CPM)	Mutations	Copy Number Alterations
aml_ohsu_2018_12-00211	0:LIVING	164.054	Not Profiled	Not Profiled
aml_ohsu_2018_13-00028	0:LIVING	113.268	Not Profiled	Not Profiled
aml_ohsu_2018_13-00157	0:LIVING	263.451	-	Not Profiled
aml_ohsu_2018_13-00163	0:LIVING	371.578	-	Not Profiled
aml_ohsu_2018_13-00195	0:LIVING	533.157	-	Not Profiled
aml_ohsu_2018_13-00226	0:LIVING	402.218	-	Not Profiled
aml_ohsu_2018_13-00232	0:LIVING	311.698	-	Not Profiled
aml_ohsu_2018_13-00245	0:LIVING	273.441	-	Not Profiled
aml_ohsu_2018_13-00260	0:LIVING	346.261	Not Profiled	Not Profiled
aml_ohsu_2018_13-00270	0:LIVING	394.614	-	Not Profiled
aml_ohsu_2018_13-00338	0:LIVING	178.099	-	Not Profiled
aml_ohsu_2018_13-00342	0:LIVING	172.084	-	Not Profiled
aml_ohsu_2018_13-00425	0:LIVING	430.326	-	Not Profiled
aml_ohsu_2018_13-00487	0:LIVING	486.796	-	Not Profiled
aml_ohsu_2018_13-00496	0:LIVING	317.868	-	Not Profiled
aml_ohsu_2018_13-00551	0:LIVING	233.572	-	Not Profiled
aml_ohsu_2018_13-00563	0:LIVING	207.651	-	Not Profiled
aml_ohsu_2018_13-00602	0:LIVING	378.238	-	Not Profiled
aml_ohsu_2018_13-00615	0:LIVING	244.572	-	Not Profiled
aml_ohsu_2018_13-00625	0:LIVING	384.703	-	Not Profiled
aml_ohsu_2018_13-00658	0:LIVING	195.929	-	Not Profiled
aml_ohsu_2018_13-00660	0:LIVING	284.647	-	Not Profiled
aml_ohsu_2018_14-00001	0:LIVING	353.782	Not Profiled	Not Profiled
aml_ohsu_2018_14-00023	0:LIVING	392.237	Not Profiled	Not Profiled
aml_ohsu_2018_14-00034	0:LIVING	207.224	-	Not Profiled
aml_ohsu_2018_14-00041	0:LIVING	211.407	-	Not Profiled
aml_ohsu_2018_14-00092	0:LIVING	230.751	-	Not Profiled
aml_ohsu_2018_14-00113	0:LIVING	563.469	-	Not Profiled
aml_ohsu_2018_14-00125	0:LIVING	306.793	Not Profiled	Not Profiled
aml_ohsu_2018_14-00126	0:LIVING	239.951	-	Not Profiled
aml_ohsu_2018_14-00184	0:LIVING	682.207	-	Not Profiled
aml_ohsu_2018_14-00228	0:LIVING	267.994	-	Not Profiled
aml_ohsu_2018_14-00279	0:LIVING	601.977	-	Not Profiled
aml_ohsu_2018_14-00359	0:LIVING	410.04	-	Not Profiled
aml_ohsu_2018_14-00376	0:LIVING	299.783	-	Not Profiled
aml_ohsu_2018_14-00423	0:LIVING	329.284	-	Not Profiled
aml_ohsu_2018_14-00425	0:LIVING	158.208	-	Not Profiled
aml_ohsu_2018_14-00434	0:LIVING	560.131	-	Not Profiled
aml_ohsu_2018_14-00447	0:LIVING	328.815	Not Profiled	Not Profiled
aml_ohsu_2018_14-00464	0:LIVING	425.819	-	Not Profiled
aml_ohsu_2018_14-00504	0:LIVING	805.577	-	Not Profiled
aml_ohsu_2018_14-00542	0:LIVING	211.099	-	Not Profiled
aml_ohsu_2018_14-00559	0:LIVING	742.341	-	Not Profiled
aml_ohsu_2018_14-00597	0:LIVING	214.608	-	Not Profiled
aml_ohsu_2018_14-00632	0:LIVING	355.679	-	Not Profiled
aml_ohsu_2018_14-00643	0:LIVING	226.813	-	Not Profiled
aml_ohsu_2018_14-00670	0:LIVING	263.469	-	Not Profiled
aml_ohsu_2018_14-00672	0:LIVING	259.528	-	Not Profiled
aml_ohsu_2018_14-00681	0:LIVING	233.243	-	Not Profiled
aml_ohsu_2018_14-00690	0:LIVING	380.495	-	Not Profiled
aml_ohsu_2018_14-00725	0:LIVING	190.749	-	Not Profiled
aml_ohsu_2018_14-00730	0:LIVING	340.508	-	Not Profiled
aml_ohsu_2018_14-00761	0:LIVING	185.755	-	Not Profiled
aml_ohsu_2018_14-00787	0:LIVING	389.663	-	Not Profiled
aml_ohsu_2018_14-00815	0:LIVING	173.524	Not Profiled	Not Profiled
aml_ohsu_2018_14-00832	0:LIVING	255.488	-	Not Profiled
aml_ohsu_2018_15-00043	0:LIVING	302.844	-	Not Profiled
aml_ohsu_2018_15-00045	0:LIVING	270.477	-	Not Profiled
aml_ohsu_2018_15-00051	0:LIVING	278.185	-	Not Profiled
aml_ohsu_2018_15-00123	0:LIVING	126.61	-	Not Profiled
aml_ohsu_2018_15-00140	0:LIVING	179.278	-	Not Profiled
aml_ohsu_2018_15-00194	0:LIVING	57.2515	-	Not Profiled
aml_ohsu_2018_15-00201	0:LIVING	99.6071	Not Profiled	Not Profiled
aml_ohsu_2018_15-00229	0:LIVING	193.759	Not Profiled	Not Profiled
aml_ohsu_2018_15-00237	0:LIVING	371.845	-	Not Profiled
aml_ohsu_2018_15-00279	0:LIVING	339.785	-	Not Profiled
aml_ohsu_2018_15-00296	0:LIVING	446.806	-	Not Profiled
aml_ohsu_2018_15-00303	0:LIVING	400.349	-	Not Profiled
aml_ohsu_2018_15-00338	0:LIVING	197.527	-	Not Profiled
aml_ohsu_2018_15-00377	0:LIVING	268.983	-	Not Profiled
aml_ohsu_2018_15-00470	0:LIVING	366.744	-	Not Profiled
aml_ohsu_2018_15-00482	0:LIVING	233.625	-	Not Profiled
aml_ohsu_2018_15-00525	0:LIVING	74.8572	-	Not Profiled
aml_ohsu_2018_15-00556	0:LIVING	180.936	-	Not Profiled
aml_ohsu_2018_15-00563	0:LIVING	637.09	-	Not Profiled
aml_ohsu_2018_15-00572	0:LIVING	282.802	-	Not Profiled
aml_ohsu_2018_15-00578	0:LIVING	514.95	-	Not Profiled
aml_ohsu_2018_15-00608	0:LIVING	280.974	-	Not Profiled
aml_ohsu_2018_15-00610	0:LIVING	513.739	-	Not Profiled
aml_ohsu_2018_15-00614	0:LIVING	209.613	-	Not Profiled
aml_ohsu_2018_15-00633	0:LIVING	419.107	-	Not Profiled
aml_ohsu_2018_15-00670	0:LIVING	404.767	-	Not Profiled
aml_ohsu_2018_15-00680	0:LIVING	407.809	-	Not Profiled
aml_ohsu_2018_15-00693	0:LIVING	419.093	-	Not Profiled
aml_ohsu_2018_15-00702	0:LIVING	388.853	-	Not Profiled
aml_ohsu_2018_15-00717	0:LIVING	415.911	-	Not Profiled
aml_ohsu_2018_15-00724	0:LIVING	345.818	-	Not Profiled
aml_ohsu_2018_15-00734	0:LIVING	311.789	-	Not Profiled
aml_ohsu_2018_15-00756	0:LIVING	345.354	-	Not Profiled
aml_ohsu_2018_15-00763	0:LIVING	366.999	-	Not Profiled
aml_ohsu_2018_15-00786	0:LIVING	427.367	-	Not Profiled
aml_ohsu_2018_15-00807	0:LIVING	351.31	-	Not Profiled
aml_ohsu_2018_15-00813	0:LIVING	198.773	-	Not Profiled
aml_ohsu_2018_15-00819	0:LIVING	438.621	-	Not Profiled
aml_ohsu_2018_15-00855	0:LIVING	467.112	-	Not Profiled
aml_ohsu_2018_15-00872	0:LIVING	305.086	-	Not Profiled
aml_ohsu_2018_15-00874	0:LIVING	91.5785	-	Not Profiled
aml_ohsu_2018_15-00900	0:LIVING	234.541	-	Not Profiled
aml_ohsu_2018_15-00921	0:LIVING	168.528	Not Profiled	Not Profiled
aml_ohsu_2018_15-00961	0:LIVING	395.337	-	Not Profiled
aml_ohsu_2018_15-00965	0:LIVING	420.383	-	Not Profiled
aml_ohsu_2018_16-00001	0:LIVING	312.493	-	Not Profiled
aml_ohsu_2018_16-00003	0:LIVING	302.685	-	Not Profiled
aml_ohsu_2018_16-00007	0:LIVING	171.999	-	Not Profiled
aml_ohsu_2018_16-00027	0:LIVING	171.103	-	Not Profiled
aml_ohsu_2018_16-00031	0:LIVING	142.358	-	Not Profiled
aml_ohsu_2018_16-00056	0:LIVING	259.804	-	Not Profiled
aml_ohsu_2018_16-00067	0:LIVING	354.154	-	Not Profiled
aml_ohsu_2018_16-00075	0:LIVING	276.106	-	Not Profiled
aml_ohsu_2018_16-00087	0:LIVING	201.236	-	Not Profiled
aml_ohsu_2018_16-00094	0:LIVING	253.371	-	Not Profiled
aml_ohsu_2018_16-00102	0:LIVING	320.246	-	Not Profiled
aml_ohsu_2018_16-00120	0:LIVING	296.174	-	Not Profiled
aml_ohsu_2018_16-00124	0:LIVING	177.271	-	Not Profiled
aml_ohsu_2018_16-00129	0:LIVING	428.368	-	Not Profiled
aml_ohsu_2018_16-00143	0:LIVING	228.108	-	Not Profiled
aml_ohsu_2018_16-00150	0:LIVING	156.016	-	Not Profiled
aml_ohsu_2018_16-00157	0:LIVING	259.172	-	Not Profiled
aml_ohsu_2018_16-00220	0:LIVING	416.703	-	Not Profiled
aml_ohsu_2018_16-00226	0:LIVING	283.754	-	Not Profiled
aml_ohsu_2018_16-00249	0:LIVING	230.474	-	Not Profiled
aml_ohsu_2018_16-00269	0:LIVING	249.491	-	Not Profiled
aml_ohsu_2018_16-00271	0:LIVING	166.175	-	Not Profiled
aml_ohsu_2018_16-00278	0:LIVING	218.651	-	Not Profiled
aml_ohsu_2018_16-00307	0:LIVING	113.413	-	Not Profiled
aml_ohsu_2018_16-00315	0:LIVING	83.777	-	Not Profiled
aml_ohsu_2018_16-00316	0:LIVING	185.074	-	Not Profiled
aml_ohsu_2018_16-00339	0:LIVING	131.182	-	Not Profiled
aml_ohsu_2018_16-00344	0:LIVING	351.963	-	Not Profiled
aml_ohsu_2018_16-00351	0:LIVING	369.179	-	Not Profiled
aml_ohsu_2018_16-00373	0:LIVING	136.064	-	Not Profiled
aml_ohsu_2018_16-00406	0:LIVING	391.314	-	Not Profiled
aml_ohsu_2018_16-00410	0:LIVING	291.405	-	Not Profiled
aml_ohsu_2018_16-00465	0:LIVING	433.099	-	Not Profiled
aml_ohsu_2018_16-00474	0:LIVING	472.412	Not Profiled	Not Profiled
aml_ohsu_2018_16-00483	0:LIVING	181.53	-	Not Profiled
aml_ohsu_2018_16-00498	0:LIVING	407.63	-	Not Profiled
aml_ohsu_2018_16-00519	0:LIVING	336.982	-	Not Profiled
aml_ohsu_2018_16-00525	0:LIVING	237.709	-	Not Profiled
aml_ohsu_2018_16-00538	0:LIVING	472.03	-	Not Profiled
aml_ohsu_2018_16-00710	0:LIVING	506.014	-	Not Profiled
aml_ohsu_2018_16-00731	0:LIVING	185.976	-	Not Profiled
aml_ohsu_2018_16-00755	0:LIVING	415.181	-	Not Profiled
aml_ohsu_2018_16-00770	0:LIVING	246.957	-	Not Profiled
aml_ohsu_2018_16-00810	0:LIVING	190.736	-	Not Profiled
aml_ohsu_2018_16-00815	0:LIVING	386.132	-	Not Profiled
aml_ohsu_2018_16-00820	0:LIVING	140.927	-	Not Profiled
aml_ohsu_2018_16-00822	0:LIVING	839.74	-	Not Profiled
aml_ohsu_2018_16-00846	0:LIVING	242.977	-	Not Profiled
aml_ohsu_2018_16-00875	0:LIVING	258.607	-	Not Profiled
aml_ohsu_2018_16-00951	0:LIVING	522.537	-	Not Profiled
aml_ohsu_2018_16-01004	0:LIVING	600.336	-	Not Profiled
aml_ohsu_2018_16-01005	0:LIVING	129.491	-	Not Profiled
aml_ohsu_2018_16-01017	0:LIVING	1178.64	-	Not Profiled
aml_ohsu_2018_16-01047	0:LIVING	251.666	-	Not Profiled
aml_ohsu_2018_16-01097	0:LIVING	310.111	-	Not Profiled
aml_ohsu_2018_16-01102	0:LIVING	260.708	-	Not Profiled
aml_ohsu_2018_16-01109	0:LIVING	266.465	-	Not Profiled
aml_ohsu_2018_16-01121	0:LIVING	223.212	-	Not Profiled
aml_ohsu_2018_16-01127	0:LIVING	555.448	-	Not Profiled
aml_ohsu_2018_16-01151	0:LIVING	419.969	-	Not Profiled
aml_ohsu_2018_16-01191	0:LIVING	500.607	-	Not Profiled
aml_ohsu_2018_16-01192	0:LIVING	409.079	-	Not Profiled
aml_ohsu_2018_16-01210	0:LIVING	457.536	-	Not Profiled
aml_ohsu_2018_16-01216	0:LIVING	330.351	-	Not Profiled
aml_ohsu_2018_16-01219	0:LIVING	258.287	-	Not Profiled
aml_ohsu_2018_16-01227	0:LIVING	159.091	-	Not Profiled
aml_ohsu_2018_16-01237	0:LIVING	88.1443	-	Not Profiled
aml_ohsu_2018_16-01254	0:LIVING	348.542	-	Not Profiled
aml_ohsu_2018_16-01262	0:LIVING	437.47	-	Not Profiled
aml_ohsu_2018_12-00023	1:DECEASED	409.523	Not Profiled	Not Profiled
aml_ohsu_2018_12-00051	1:DECEASED	211.67	Not Profiled	Not Profiled
aml_ohsu_2018_12-00066	1:DECEASED	286.829	Not Profiled	Not Profiled
aml_ohsu_2018_12-00258	1:DECEASED	472.527	Not Profiled	Not Profiled
aml_ohsu_2018_12-00294	1:DECEASED	414.832	Not Profiled	Not Profiled
aml_ohsu_2018_12-00372	1:DECEASED	316.306	Not Profiled	Not Profiled
aml_ohsu_2018_12-00426	1:DECEASED	124.876	Not Profiled	Not Profiled
aml_ohsu_2018_13-00007	1:DECEASED	191.775	Not Profiled	Not Profiled
aml_ohsu_2018_13-00034	1:DECEASED	303.277	Not Profiled	Not Profiled
aml_ohsu_2018_13-00118	1:DECEASED	348.3	-	Not Profiled
aml_ohsu_2018_13-00123	1:DECEASED	404.252	Not Profiled	Not Profiled
aml_ohsu_2018_13-00145	1:DECEASED	85.2895	Not Profiled	Not Profiled
aml_ohsu_2018_13-00146	1:DECEASED	442.263	Not Profiled	Not Profiled
aml_ohsu_2018_13-00147	1:DECEASED	261.44	Not Profiled	Not Profiled
aml_ohsu_2018_13-00149	1:DECEASED	187.51	-	Not Profiled
aml_ohsu_2018_13-00150	1:DECEASED	171.06	Not Profiled	Not Profiled
aml_ohsu_2018_13-00160	1:DECEASED	222.331	-	Not Profiled
aml_ohsu_2018_13-00165	1:DECEASED	142.111	-	Not Profiled
aml_ohsu_2018_13-00166	1:DECEASED	173.55	-	Not Profiled
aml_ohsu_2018_13-00186	1:DECEASED	371.674	-	Not Profiled
aml_ohsu_2018_13-00202	1:DECEASED	681.231	-	Not Profiled
aml_ohsu_2018_13-00204	1:DECEASED	243.248	-	Not Profiled
aml_ohsu_2018_13-00250	1:DECEASED	315.474	-	Not Profiled
aml_ohsu_2018_13-00253	1:DECEASED	252.618	-	Not Profiled
aml_ohsu_2018_13-00255	1:DECEASED	381.209	Not Profiled	Not Profiled
aml_ohsu_2018_13-00262	1:DECEASED	162.256	-	Not Profiled
aml_ohsu_2018_13-00266	1:DECEASED	260.708	Not Profiled	Not Profiled
aml_ohsu_2018_13-00281	1:DECEASED	388.59	-	Not Profiled
aml_ohsu_2018_13-00331	1:DECEASED	159.303	-	Not Profiled
aml_ohsu_2018_13-00353	1:DECEASED	301.084	-	Not Profiled
aml_ohsu_2018_13-00354	1:DECEASED	277.026	-	Not Profiled
aml_ohsu_2018_13-00365	1:DECEASED	174.185	-	Not Profiled
aml_ohsu_2018_13-00384	1:DECEASED	212.377	-	Not Profiled
aml_ohsu_2018_13-00393	1:DECEASED	360.925	-	Not Profiled
aml_ohsu_2018_13-00396	1:DECEASED	386.438	-	Not Profiled
aml_ohsu_2018_13-00406	1:DECEASED	478.317	-	Not Profiled
aml_ohsu_2018_13-00409	1:DECEASED	425.982	-	Not Profiled
aml_ohsu_2018_13-00420	1:DECEASED	455.449	-	Not Profiled
aml_ohsu_2018_13-00450	1:DECEASED	213.353	-	Not Profiled
aml_ohsu_2018_13-00466	1:DECEASED	207.118	-	Not Profiled
aml_ohsu_2018_13-00468	1:DECEASED	342.857	-	Not Profiled
aml_ohsu_2018_13-00493	1:DECEASED	180.876	-	Not Profiled
aml_ohsu_2018_13-00500	1:DECEASED	258.637	-	Not Profiled
aml_ohsu_2018_13-00513	1:DECEASED	567.348	-	Not Profiled
aml_ohsu_2018_13-00515	1:DECEASED	417.517	-	Not Profiled
aml_ohsu_2018_13-00522	1:DECEASED	191.253	-	Not Profiled
aml_ohsu_2018_13-00532	1:DECEASED	100.906	-	Not Profiled
aml_ohsu_2018_13-00544	1:DECEASED	231.908	Not Profiled	Not Profiled
aml_ohsu_2018_13-00545	1:DECEASED	211.251	-	Not Profiled
aml_ohsu_2018_13-00546	1:DECEASED	218.263	Not Profiled	Not Profiled
aml_ohsu_2018_13-00552	1:DECEASED	222.867	-	Not Profiled
aml_ohsu_2018_13-00557	1:DECEASED	353.349	-	Not Profiled
aml_ohsu_2018_13-00558	1:DECEASED	266.707	-	Not Profiled
aml_ohsu_2018_13-00572	1:DECEASED	424.461	-	Not Profiled
aml_ohsu_2018_13-00573	1:DECEASED	519.6	-	Not Profiled
aml_ohsu_2018_13-00578	1:DECEASED	157.08	-	Not Profiled
aml_ohsu_2018_13-00581	1:DECEASED	183.706	Not Profiled	Not Profiled
aml_ohsu_2018_13-00593	1:DECEASED	241.353	-	Not Profiled
aml_ohsu_2018_13-00601	1:DECEASED	148.679	-	Not Profiled
aml_ohsu_2018_13-00619	1:DECEASED	130.691	-	Not Profiled
aml_ohsu_2018_13-00655	1:DECEASED	364.054	-	Not Profiled
aml_ohsu_2018_13-00659	1:DECEASED	388.047	-	Not Profiled
aml_ohsu_2018_14-00012	1:DECEASED	429.763	-	Not Profiled
aml_ohsu_2018_14-00015	1:DECEASED	276.088	-	Not Profiled
aml_ohsu_2018_14-00021	1:DECEASED	163.798	-	Not Profiled
aml_ohsu_2018_14-00044	1:DECEASED	191.619	Not Profiled	Not Profiled
aml_ohsu_2018_14-00045	1:DECEASED	144.532	-	Not Profiled
aml_ohsu_2018_14-00053	1:DECEASED	187.45	Not Profiled	Not Profiled
aml_ohsu_2018_14-00060	1:DECEASED	260.259	-	Not Profiled
aml_ohsu_2018_14-00061	1:DECEASED	440.002	Not Profiled	Not Profiled
aml_ohsu_2018_14-00063	1:DECEASED	310.092	-	Not Profiled
aml_ohsu_2018_14-00064	1:DECEASED	117.596	-	Not Profiled
aml_ohsu_2018_14-00078	1:DECEASED	332.078	-	Not Profiled
aml_ohsu_2018_14-00096	1:DECEASED	163.488	-	Not Profiled
aml_ohsu_2018_14-00127	1:DECEASED	37.7684	-	Not Profiled
aml_ohsu_2018_14-00135	1:DECEASED	255.913	-	Not Profiled
aml_ohsu_2018_14-00141	1:DECEASED	227.103	-	Not Profiled
aml_ohsu_2018_14-00152	1:DECEASED	598.603	-	Not Profiled
aml_ohsu_2018_14-00175	1:DECEASED	163.152	-	Not Profiled
aml_ohsu_2018_14-00193	1:DECEASED	387.884	-	Not Profiled
aml_ohsu_2018_14-00231	1:DECEASED	320.882	Not Profiled	Not Profiled
aml_ohsu_2018_14-00259	1:DECEASED	633.606	-	Not Profiled
aml_ohsu_2018_14-00289	1:DECEASED	150.97	-	Not Profiled
aml_ohsu_2018_14-00355	1:DECEASED	335.274	-	Not Profiled
aml_ohsu_2018_14-00380	1:DECEASED	169.516	-	Not Profiled
aml_ohsu_2018_14-00448	1:DECEASED	200.042	-	Not Profiled
aml_ohsu_2018_14-00454	1:DECEASED	261.113	-	Not Profiled
aml_ohsu_2018_14-00458	1:DECEASED	146.051	-	Not Profiled
aml_ohsu_2018_14-00473	1:DECEASED	204.378	-	Not Profiled
aml_ohsu_2018_14-00476	1:DECEASED	167.128	-	Not Profiled
aml_ohsu_2018_14-00488	1:DECEASED	204.411	-	Not Profiled
aml_ohsu_2018_14-00495	1:DECEASED	236.334	-	Not Profiled
aml_ohsu_2018_14-00514	1:DECEASED	222.347	-	Not Profiled
aml_ohsu_2018_14-00528	1:DECEASED	353.992	Not Profiled	Not Profiled
aml_ohsu_2018_14-00564	1:DECEASED	199.652	-	Not Profiled
aml_ohsu_2018_14-00567	1:DECEASED	208.934	-	Not Profiled
aml_ohsu_2018_14-00578	1:DECEASED	304.724	-	Not Profiled
aml_ohsu_2018_14-00581	1:DECEASED	301.775	-	Not Profiled
aml_ohsu_2018_14-00588	1:DECEASED	165.467	-	Not Profiled
aml_ohsu_2018_14-00599	1:DECEASED	325.955	-	Not Profiled
aml_ohsu_2018_14-00602	1:DECEASED	192.15	-	Not Profiled
aml_ohsu_2018_14-00608	1:DECEASED	149.424	-	Not Profiled
aml_ohsu_2018_14-00658	1:DECEASED	284.794	-	Not Profiled
aml_ohsu_2018_14-00667	1:DECEASED	311.263	-	Not Profiled
aml_ohsu_2018_14-00676	1:DECEASED	120.403	-	Not Profiled
aml_ohsu_2018_14-00712	1:DECEASED	230.335	-	Not Profiled
aml_ohsu_2018_14-00714	1:DECEASED	106.777	Not Profiled	Not Profiled
aml_ohsu_2018_14-00735	1:DECEASED	240.285	-	Not Profiled
aml_ohsu_2018_14-00739	1:DECEASED	237.923	-	Not Profiled
aml_ohsu_2018_14-00757	1:DECEASED	516.825	Not Profiled	Not Profiled
aml_ohsu_2018_14-00774	1:DECEASED	216.942	-	Not Profiled
aml_ohsu_2018_14-00780	1:DECEASED	110.991	-	Not Profiled
aml_ohsu_2018_14-00781	1:DECEASED	520.296	-	Not Profiled
aml_ohsu_2018_14-00798	1:DECEASED	457.44	-	Not Profiled
aml_ohsu_2018_14-00901	1:DECEASED	272.631	-	Not Profiled
aml_ohsu_2018_15-00014	1:DECEASED	615.757	-	Not Profiled
aml_ohsu_2018_15-00018	1:DECEASED	331.241	-	Not Profiled
aml_ohsu_2018_15-00024	1:DECEASED	253.33	-	Not Profiled
aml_ohsu_2018_15-00029	1:DECEASED	163.642	-	Not Profiled
aml_ohsu_2018_15-00057	1:DECEASED	271.9	-	Not Profiled
aml_ohsu_2018_15-00073	1:DECEASED	250.704	-	Not Profiled
aml_ohsu_2018_15-00075	1:DECEASED	241.966	-	Not Profiled
aml_ohsu_2018_15-00081	1:DECEASED	125.814	-	Not Profiled
aml_ohsu_2018_15-00084	1:DECEASED	188.483	-	Not Profiled
aml_ohsu_2018_15-00147	1:DECEASED	231.995	-	Not Profiled
aml_ohsu_2018_15-00169	1:DECEASED	133.257	-	Not Profiled
aml_ohsu_2018_15-00171	1:DECEASED	139.104	-	Not Profiled
aml_ohsu_2018_15-00175	1:DECEASED	179.26	-	Not Profiled
aml_ohsu_2018_15-00231	1:DECEASED	317.471	-	Not Profiled
aml_ohsu_2018_15-00246	1:DECEASED	149.654	-	Not Profiled
aml_ohsu_2018_15-00261	1:DECEASED	321.23	-	Not Profiled
aml_ohsu_2018_15-00269	1:DECEASED	244.844	-	Not Profiled
aml_ohsu_2018_15-00275	1:DECEASED	305.942	-	Not Profiled
aml_ohsu_2018_15-00276	1:DECEASED	264.455	-	Not Profiled
aml_ohsu_2018_15-00287	1:DECEASED	294.058	-	Not Profiled
aml_ohsu_2018_15-00302	1:DECEASED	314.915	-	Not Profiled
aml_ohsu_2018_15-00320	1:DECEASED	124.606	-	Not Profiled
aml_ohsu_2018_15-00331	1:DECEASED	487.082	-	Not Profiled
aml_ohsu_2018_15-00351	1:DECEASED	249.479	-	Not Profiled
aml_ohsu_2018_15-00353	1:DECEASED	328.747	-	Not Profiled
aml_ohsu_2018_15-00371	1:DECEASED	229.697	-	Not Profiled
aml_ohsu_2018_15-00383	1:DECEASED	203.867	-	Not Profiled
aml_ohsu_2018_15-00395	1:DECEASED	550.026	-	Not Profiled
aml_ohsu_2018_15-00464	1:DECEASED	374.736	-	Not Profiled
aml_ohsu_2018_15-00471	1:DECEASED	274.134	-	Not Profiled
aml_ohsu_2018_15-00479	1:DECEASED	250.452	-	Not Profiled
aml_ohsu_2018_15-00491	1:DECEASED	367.799	-	Not Profiled
aml_ohsu_2018_15-00534	1:DECEASED	348.178	-	Not Profiled
aml_ohsu_2018_15-00539	1:DECEASED	883.74	-	Not Profiled
aml_ohsu_2018_15-00559	1:DECEASED	407.955	-	Not Profiled
aml_ohsu_2018_15-00593	1:DECEASED	308.775	-	Not Profiled
aml_ohsu_2018_15-00615	1:DECEASED	363.41	-	Not Profiled
aml_ohsu_2018_15-00616	1:DECEASED	477.891	-	Not Profiled
aml_ohsu_2018_15-00626	1:DECEASED	226.887	-	Not Profiled
aml_ohsu_2018_15-00650	1:DECEASED	289.823	-	Not Profiled
aml_ohsu_2018_15-00653	1:DECEASED	326.941	-	Not Profiled
aml_ohsu_2018_15-00674	1:DECEASED	542.2	-	Not Profiled
aml_ohsu_2018_15-00688	1:DECEASED	423.712	-	Not Profiled
aml_ohsu_2018_15-00692	1:DECEASED	232.99	-	Not Profiled
aml_ohsu_2018_15-00701	1:DECEASED	410.848	-	Not Profiled
aml_ohsu_2018_15-00755	1:DECEASED	252.087	-	Not Profiled
aml_ohsu_2018_15-00766	1:DECEASED	337.108	-	Not Profiled
aml_ohsu_2018_15-00767	1:DECEASED	208.973	-	Not Profiled
aml_ohsu_2018_15-00777	1:DECEASED	472.038	-	Not Profiled
aml_ohsu_2018_15-00778	1:DECEASED	262.308	-	Not Profiled
aml_ohsu_2018_15-00811	1:DECEASED	188.307	-	Not Profiled
aml_ohsu_2018_15-00821	1:DECEASED	240.739	-	Not Profiled
aml_ohsu_2018_15-00829	1:DECEASED	432.754	-	Not Profiled
aml_ohsu_2018_15-00837	1:DECEASED	359.8	-	Not Profiled
aml_ohsu_2018_15-00839	1:DECEASED	198.496	-	Not Profiled
aml_ohsu_2018_15-00858	1:DECEASED	269.067	-	Not Profiled
aml_ohsu_2018_15-00864	1:DECEASED	235.375	-	Not Profiled
aml_ohsu_2018_15-00870	1:DECEASED	226.192	-	Not Profiled
aml_ohsu_2018_15-00883	1:DECEASED	277.979	-	Not Profiled
aml_ohsu_2018_15-00892	1:DECEASED	535.574	-	Not Profiled
aml_ohsu_2018_15-00903	1:DECEASED	486.999	-	Not Profiled
aml_ohsu_2018_15-00912	1:DECEASED	257.188	-	Not Profiled
aml_ohsu_2018_15-00929	1:DECEASED	273.857	-	Not Profiled
aml_ohsu_2018_15-00936	1:DECEASED	287.054	-	Not Profiled
aml_ohsu_2018_15-00939	1:DECEASED	327.65	-	Not Profiled
aml_ohsu_2018_15-00967	1:DECEASED	301.784	-	Not Profiled
aml_ohsu_2018_15-00974	1:DECEASED	171.608	-	Not Profiled
aml_ohsu_2018_15-00976	1:DECEASED	294.73	-	Not Profiled
aml_ohsu_2018_15-00979	1:DECEASED	302.762	Not Profiled	Not Profiled
aml_ohsu_2018_15-00981	1:DECEASED	336.661	-	Not Profiled
aml_ohsu_2018_15-00990	1:DECEASED	477.649	-	Not Profiled
aml_ohsu_2018_16-00004	1:DECEASED	351.972	-	Not Profiled
aml_ohsu_2018_16-00048	1:DECEASED	247.259	-	Not Profiled
aml_ohsu_2018_16-00050	1:DECEASED	246.844	-	Not Profiled
aml_ohsu_2018_16-00073	1:DECEASED	490.632	-	Not Profiled
aml_ohsu_2018_16-00077	1:DECEASED	260.492	-	Not Profiled
aml_ohsu_2018_16-00088	1:DECEASED	189.474	-	Not Profiled
aml_ohsu_2018_16-00109	1:DECEASED	227.181	-	Not Profiled
aml_ohsu_2018_16-00115	1:DECEASED	290.113	-	Not Profiled
aml_ohsu_2018_16-00118	1:DECEASED	627.989	-	Not Profiled
aml_ohsu_2018_16-00139	1:DECEASED	271.336	-	Not Profiled
aml_ohsu_2018_16-00145	1:DECEASED	146.45	-	Not Profiled
aml_ohsu_2018_16-00217	1:DECEASED	323.329	-	Not Profiled
aml_ohsu_2018_16-00264	1:DECEASED	246.346	-	Not Profiled
aml_ohsu_2018_16-00273	1:DECEASED	292.375	-	Not Profiled
aml_ohsu_2018_16-00289	1:DECEASED	313.964	-	Not Profiled
aml_ohsu_2018_16-00292	1:DECEASED	259.046	-	Not Profiled
aml_ohsu_2018_16-00303	1:DECEASED	389.096	-	Not Profiled
aml_ohsu_2018_16-00332	1:DECEASED	194.346	-	Not Profiled
aml_ohsu_2018_16-00356	1:DECEASED	152.692	-	Not Profiled
aml_ohsu_2018_16-00358	1:DECEASED	281.812	Not Profiled	Not Profiled
aml_ohsu_2018_16-00392	1:DECEASED	413.94	-	Not Profiled
aml_ohsu_2018_16-00459	1:DECEASED	120.532	-	Not Profiled
aml_ohsu_2018_16-00460	1:DECEASED	249.556	-	Not Profiled
aml_ohsu_2018_16-00481	1:DECEASED	380.781	-	Not Profiled
aml_ohsu_2018_16-00491	1:DECEASED	420.531	-	Not Profiled
aml_ohsu_2018_16-00494	1:DECEASED	538.026	-	Not Profiled
aml_ohsu_2018_16-00504	1:DECEASED	336.593	-	Not Profiled
aml_ohsu_2018_16-00510	1:DECEASED	244.4	-	Not Profiled
aml_ohsu_2018_16-00547	1:DECEASED	533.159	-	Not Profiled
aml_ohsu_2018_16-00548	1:DECEASED	545.487	-	Not Profiled
aml_ohsu_2018_16-00699	1:DECEASED	462.552	-	Not Profiled
aml_ohsu_2018_16-00705	1:DECEASED	364.759	-	Not Profiled
aml_ohsu_2018_16-00724	1:DECEASED	400.362	-	Not Profiled
aml_ohsu_2018_16-00733	1:DECEASED	501.27	-	Not Profiled
aml_ohsu_2018_16-00766	1:DECEASED	169.732	-	Not Profiled
aml_ohsu_2018_16-00771	1:DECEASED	683.383	-	Not Profiled
aml_ohsu_2018_16-00831	1:DECEASED	399.639	-	Not Profiled
aml_ohsu_2018_16-00836	1:DECEASED	314.045	-	Not Profiled
aml_ohsu_2018_16-00867	1:DECEASED	276.066	-	Not Profiled
aml_ohsu_2018_16-00882	1:DECEASED	318.003	-	Not Profiled
aml_ohsu_2018_16-01010	1:DECEASED	134.573	-	Not Profiled
aml_ohsu_2018_16-01049	1:DECEASED	244.89	-	Not Profiled
aml_ohsu_2018_16-01061	1:DECEASED	130.626	-	Not Profiled
aml_ohsu_2018_16-01094	1:DECEASED	201.389	-	Not Profiled
aml_ohsu_2018_16-01100	1:DECEASED	529.703	-	Not Profiled
aml_ohsu_2018_16-01103	1:DECEASED	166.501	-	Not Profiled
aml_ohsu_2018_16-01138	1:DECEASED	289.206	-	Not Profiled
aml_ohsu_2018_16-01185	1:DECEASED	226.03	-	Not Profiled
aml_ohsu_2018_16-01201	1:DECEASED	228.576	-	Not Profiled
aml_ohsu_2018_16-01223	1:DECEASED	123.625	-	Not Profiled
aml_ohsu_2018_16-01225	1:DECEASED	234.556	-	Not Profiled
aml_ohsu_2018_16-01272	1:DECEASED	228.164	-	Not Profiled

## Sheet: E-overall_survival_months_ZEB2
Sample Id	Overall Survival (Months)	ZEB2: mRNA expression (RNA Seq CPM)	Mutations	Copy Number Alterations
aml_ohsu_2018_12-00023	13.06	409.523	Not Profiled	Not Profiled
aml_ohsu_2018_12-00051	23.26	211.67	Not Profiled	Not Profiled
aml_ohsu_2018_12-00066	10.23	286.829	Not Profiled	Not Profiled
aml_ohsu_2018_12-00211	45.92	164.054	Not Profiled	Not Profiled
aml_ohsu_2018_12-00258	4.84	472.527	Not Profiled	Not Profiled
aml_ohsu_2018_12-00294	0.1	414.832	Not Profiled	Not Profiled
aml_ohsu_2018_12-00372	57.07	316.306	Not Profiled	Not Profiled
aml_ohsu_2018_12-00426	54.44	124.876	Not Profiled	Not Profiled
aml_ohsu_2018_13-00007	19.57	191.775	Not Profiled	Not Profiled
aml_ohsu_2018_13-00028	39.7	113.268	Not Profiled	Not Profiled
aml_ohsu_2018_13-00034	0.53	303.277	Not Profiled	Not Profiled
aml_ohsu_2018_13-00118	45.33	348.3	-	Not Profiled
aml_ohsu_2018_13-00123	0.3	404.252	Not Profiled	Not Profiled
aml_ohsu_2018_13-00145	6.38	85.2895	Not Profiled	Not Profiled
aml_ohsu_2018_13-00146	5.2	442.263	Not Profiled	Not Profiled
aml_ohsu_2018_13-00147	8.45	261.44	Not Profiled	Not Profiled
aml_ohsu_2018_13-00149	8.78	187.51	-	Not Profiled
aml_ohsu_2018_13-00150	13.29	171.06	Not Profiled	Not Profiled
aml_ohsu_2018_13-00157	45.36	263.451	-	Not Profiled
aml_ohsu_2018_13-00160	38.32	222.331	-	Not Profiled
aml_ohsu_2018_13-00163	13.16	371.578	-	Not Profiled
aml_ohsu_2018_13-00165	14.44	142.111	-	Not Profiled
aml_ohsu_2018_13-00166	33.55	173.55	-	Not Profiled
aml_ohsu_2018_13-00186	4.14	371.674	-	Not Profiled
aml_ohsu_2018_13-00195	31.97	533.157	-	Not Profiled
aml_ohsu_2018_13-00202	24.74	681.231	-	Not Profiled
aml_ohsu_2018_13-00204	0.23	243.248	-	Not Profiled
aml_ohsu_2018_13-00226	47.01	402.218	-	Not Profiled
aml_ohsu_2018_13-00232	32.93	311.698	-	Not Profiled
aml_ohsu_2018_13-00245	28.19	273.441	-	Not Profiled
aml_ohsu_2018_13-00250	11.71	315.474	-	Not Profiled
aml_ohsu_2018_13-00253	8.98	252.618	-	Not Profiled
aml_ohsu_2018_13-00255	5.79	381.209	Not Profiled	Not Profiled
aml_ohsu_2018_13-00260	33.26	346.261	Not Profiled	Not Profiled
aml_ohsu_2018_13-00262	14.97	162.256	-	Not Profiled
aml_ohsu_2018_13-00266	4.24	260.708	Not Profiled	Not Profiled
aml_ohsu_2018_13-00270	4.97	394.614	-	Not Profiled
aml_ohsu_2018_13-00281	6.22	388.59	-	Not Profiled
aml_ohsu_2018_13-00331	25.03	159.303	-	Not Profiled
aml_ohsu_2018_13-00338	82.96	178.099	-	Not Profiled
aml_ohsu_2018_13-00342	29.67	172.084	-	Not Profiled
aml_ohsu_2018_13-00353	8.88	301.084	-	Not Profiled
aml_ohsu_2018_13-00354	10.86	277.026	-	Not Profiled
aml_ohsu_2018_13-00365	13.82	174.185	-	Not Profiled
aml_ohsu_2018_13-00384	23.65	212.377	-	Not Profiled
aml_ohsu_2018_13-00393	40.69	360.925	-	Not Profiled
aml_ohsu_2018_13-00396	7.5	386.438	-	Not Profiled
aml_ohsu_2018_13-00406	0.07	478.317	-	Not Profiled
aml_ohsu_2018_13-00409	0.07	425.982	-	Not Profiled
aml_ohsu_2018_13-00420	12.6	455.449	-	Not Profiled
aml_ohsu_2018_13-00425	15.99	430.326	-	Not Profiled
aml_ohsu_2018_13-00450	4.08	213.353	-	Not Profiled
aml_ohsu_2018_13-00466	32.01	207.118	-	Not Profiled
aml_ohsu_2018_13-00468	12.17	342.857	-	Not Profiled
aml_ohsu_2018_13-00487	11.78	486.796	-	Not Profiled
aml_ohsu_2018_13-00493	18.68	180.876	-	Not Profiled
aml_ohsu_2018_13-00496	48.68	317.868	-	Not Profiled
aml_ohsu_2018_13-00500	5.13	258.637	-	Not Profiled
aml_ohsu_2018_13-00513	8.09	567.348	-	Not Profiled
aml_ohsu_2018_13-00515	21.64	417.517	-	Not Profiled
aml_ohsu_2018_13-00522	11.15	191.253	-	Not Profiled
aml_ohsu_2018_13-00532	17.66	100.906	-	Not Profiled
aml_ohsu_2018_13-00544	0.95	231.908	Not Profiled	Not Profiled
aml_ohsu_2018_13-00545	18.26	211.251	-	Not Profiled
aml_ohsu_2018_13-00546	18.26	218.263	Not Profiled	Not Profiled
aml_ohsu_2018_13-00551	48.91	233.572	-	Not Profiled
aml_ohsu_2018_13-00552	13.65	222.867	-	Not Profiled
aml_ohsu_2018_13-00557	12.17	353.349	-	Not Profiled
aml_ohsu_2018_13-00558	7.01	266.707	-	Not Profiled
aml_ohsu_2018_13-00563	33.59	207.651	-	Not Profiled
aml_ohsu_2018_13-00572	5.56	424.461	-	Not Profiled
aml_ohsu_2018_13-00573	10.95	519.6	-	Not Profiled
aml_ohsu_2018_13-00578	18.68	157.08	-	Not Profiled
aml_ohsu_2018_13-00581	18.68	183.706	Not Profiled	Not Profiled
aml_ohsu_2018_13-00593	21.64	241.353	-	Not Profiled
aml_ohsu_2018_13-00601	3.82	148.679	-	Not Profiled
aml_ohsu_2018_13-00602	47.14	378.238	-	Not Profiled
aml_ohsu_2018_13-00615	7.86	244.572	-	Not Profiled
aml_ohsu_2018_13-00619	30.72	130.691	-	Not Profiled
aml_ohsu_2018_13-00625	19.9	384.703	-	Not Profiled
aml_ohsu_2018_13-00655	32.2	364.054	-	Not Profiled
aml_ohsu_2018_13-00658	6.61	195.929	-	Not Profiled
aml_ohsu_2018_13-00659	12.7	388.047	-	Not Profiled
aml_ohsu_2018_13-00660	1.97	284.647	-	Not Profiled
aml_ohsu_2018_14-00001	7.14	353.782	Not Profiled	Not Profiled
aml_ohsu_2018_14-00012	1.09	429.763	-	Not Profiled
aml_ohsu_2018_14-00015	8.88	276.088	-	Not Profiled
aml_ohsu_2018_14-00021	11.74	163.798	-	Not Profiled
aml_ohsu_2018_14-00023	0.92	392.237	Not Profiled	Not Profiled
aml_ohsu_2018_14-00034	29.8	207.224	-	Not Profiled
aml_ohsu_2018_14-00041	31.32	211.407	-	Not Profiled
aml_ohsu_2018_14-00044	25.03	191.619	Not Profiled	Not Profiled
aml_ohsu_2018_14-00045	19.14	144.532	-	Not Profiled
aml_ohsu_2018_14-00053	8.62	187.45	Not Profiled	Not Profiled
aml_ohsu_2018_14-00060	9.84	260.259	-	Not Profiled
aml_ohsu_2018_14-00061	40.72	440.002	Not Profiled	Not Profiled
aml_ohsu_2018_14-00063	0.33	310.092	-	Not Profiled
aml_ohsu_2018_14-00064	11.74	117.596	-	Not Profiled
aml_ohsu_2018_14-00078	23.45	332.078	-	Not Profiled
aml_ohsu_2018_14-00092	18.62	230.751	-	Not Profiled
aml_ohsu_2018_14-00096	6.51	163.488	-	Not Profiled
aml_ohsu_2018_14-00113	64.74	563.469	-	Not Profiled
aml_ohsu_2018_14-00125	4.67	306.793	Not Profiled	Not Profiled
aml_ohsu_2018_14-00127	6.81	37.7684	-	Not Profiled
aml_ohsu_2018_14-00135	8.29	255.913	-	Not Profiled
aml_ohsu_2018_14-00141	11.74	227.103	-	Not Profiled
aml_ohsu_2018_14-00152	11.02	598.603	-	Not Profiled
aml_ohsu_2018_14-00175	33.06	163.152	-	Not Profiled
aml_ohsu_2018_14-00184	22.7	682.207	-	Not Profiled
aml_ohsu_2018_14-00193	13.85	387.884	-	Not Profiled
aml_ohsu_2018_14-00228	25.92	267.994	-	Not Profiled
aml_ohsu_2018_14-00231	4.54	320.882	Not Profiled	Not Profiled
aml_ohsu_2018_14-00259	14.44	633.606	-	Not Profiled
aml_ohsu_2018_14-00279	1.18	601.977	-	Not Profiled
aml_ohsu_2018_14-00289	10.46	150.97	-	Not Profiled
aml_ohsu_2018_14-00355	23.19	335.274	-	Not Profiled
aml_ohsu_2018_14-00359	25.03	410.04	-	Not Profiled
aml_ohsu_2018_14-00376	23.49	299.783	-	Not Profiled
aml_ohsu_2018_14-00380	0.99	169.516	-	Not Profiled
aml_ohsu_2018_14-00423	26.15	329.284	-	Not Profiled
aml_ohsu_2018_14-00425	15.16	158.208	-	Not Profiled
aml_ohsu_2018_14-00447	15.07	328.815	Not Profiled	Not Profiled
aml_ohsu_2018_14-00448	5.3	200.042	-	Not Profiled
aml_ohsu_2018_14-00454	12.99	261.113	-	Not Profiled
aml_ohsu_2018_14-00458	9.41	146.051	-	Not Profiled
aml_ohsu_2018_14-00464	14.9	425.819	-	Not Profiled
aml_ohsu_2018_14-00473	5.49	204.378	-	Not Profiled
aml_ohsu_2018_14-00476	7.5	167.128	-	Not Profiled
aml_ohsu_2018_14-00488	11.25	204.411	-	Not Profiled
aml_ohsu_2018_14-00495	18.68	236.334	-	Not Profiled
aml_ohsu_2018_14-00504	40.33	805.577	-	Not Profiled
aml_ohsu_2018_14-00514	1.74	222.347	-	Not Profiled
aml_ohsu_2018_14-00528	4.54	353.992	Not Profiled	Not Profiled
aml_ohsu_2018_14-00542	8.22	211.099	-	Not Profiled
aml_ohsu_2018_14-00559	32.11	742.341	-	Not Profiled
aml_ohsu_2018_14-00564	1.15	199.652	-	Not Profiled
aml_ohsu_2018_14-00567	15.2	208.934	-	Not Profiled
aml_ohsu_2018_14-00578	10.76	304.724	-	Not Profiled
aml_ohsu_2018_14-00581	2.3	301.775	-	Not Profiled
aml_ohsu_2018_14-00588	4.51	165.467	-	Not Profiled
aml_ohsu_2018_14-00597	25.03	214.608	-	Not Profiled
aml_ohsu_2018_14-00599	15.46	325.955	-	Not Profiled
aml_ohsu_2018_14-00602	10	192.15	-	Not Profiled
aml_ohsu_2018_14-00608	37.3	149.424	-	Not Profiled
aml_ohsu_2018_14-00632	18.72	355.679	-	Not Profiled
aml_ohsu_2018_14-00643	18.62	226.813	-	Not Profiled
aml_ohsu_2018_14-00658	8.36	284.794	-	Not Profiled
aml_ohsu_2018_14-00667	8.06	311.263	-	Not Profiled
aml_ohsu_2018_14-00670	34.84	263.469	-	Not Profiled
aml_ohsu_2018_14-00672	174.51	259.528	-	Not Profiled
aml_ohsu_2018_14-00676	10.46	120.403	-	Not Profiled
aml_ohsu_2018_14-00681	10.63	233.243	-	Not Profiled
aml_ohsu_2018_14-00690	15.2	380.495	-	Not Profiled
aml_ohsu_2018_14-00712	5.2	230.335	-	Not Profiled
aml_ohsu_2018_14-00714	63.75	106.777	Not Profiled	Not Profiled
aml_ohsu_2018_14-00725	27.4	190.749	-	Not Profiled
aml_ohsu_2018_14-00730	19.31	340.508	-	Not Profiled
aml_ohsu_2018_14-00735	1.55	240.285	-	Not Profiled
aml_ohsu_2018_14-00739	7.11	237.923	-	Not Profiled
aml_ohsu_2018_14-00757	11.02	516.825	Not Profiled	Not Profiled
aml_ohsu_2018_14-00761	13.72	185.755	-	Not Profiled
aml_ohsu_2018_14-00774	2.2	216.942	-	Not Profiled
aml_ohsu_2018_14-00780	87.53	110.991	-	Not Profiled
aml_ohsu_2018_14-00781	5.33	520.296	-	Not Profiled
aml_ohsu_2018_14-00787	14.54	389.663	-	Not Profiled
aml_ohsu_2018_14-00798	0.49	457.44	-	Not Profiled
aml_ohsu_2018_14-00815	27.4	173.524	Not Profiled	Not Profiled
aml_ohsu_2018_14-00832	14.8	255.488	-	Not Profiled
aml_ohsu_2018_14-00901	3.42	272.631	-	Not Profiled
aml_ohsu_2018_15-00014	0.53	615.757	-	Not Profiled
aml_ohsu_2018_15-00018	3.65	331.241	-	Not Profiled
aml_ohsu_2018_15-00024	10.53	253.33	-	Not Profiled
aml_ohsu_2018_15-00029	11.97	163.642	-	Not Profiled
aml_ohsu_2018_15-00043	13.82	302.844	-	Not Profiled
aml_ohsu_2018_15-00045	28.09	270.477	-	Not Profiled
aml_ohsu_2018_15-00051	17.57	278.185	-	Not Profiled
aml_ohsu_2018_15-00057	22.37	271.9	-	Not Profiled
aml_ohsu_2018_15-00073	2.37	250.704	-	Not Profiled
aml_ohsu_2018_15-00075	1.12	241.966	-	Not Profiled
aml_ohsu_2018_15-00081	14.57	125.814	-	Not Profiled
aml_ohsu_2018_15-00084	1.15	188.483	-	Not Profiled
aml_ohsu_2018_15-00123	27.37	126.61	-	Not Profiled
aml_ohsu_2018_15-00140	32.11	179.278	-	Not Profiled
aml_ohsu_2018_15-00147	27.73	231.995	-	Not Profiled
aml_ohsu_2018_15-00169	14.77	133.257	-	Not Profiled
aml_ohsu_2018_15-00171	10.16	139.104	-	Not Profiled
aml_ohsu_2018_15-00175	3.26	179.26	-	Not Profiled
aml_ohsu_2018_15-00194	17.2	57.2515	-	Not Profiled
aml_ohsu_2018_15-00201	28.55	99.6071	Not Profiled	Not Profiled
aml_ohsu_2018_15-00229	0.92	193.759	Not Profiled	Not Profiled
aml_ohsu_2018_15-00231	8.52	317.471	-	Not Profiled
aml_ohsu_2018_15-00237	15.66	371.845	-	Not Profiled
aml_ohsu_2018_15-00246	8.85	149.654	-	Not Profiled
aml_ohsu_2018_15-00261	8.06	321.23	-	Not Profiled
aml_ohsu_2018_15-00269	14.14	244.844	-	Not Profiled
aml_ohsu_2018_15-00275	2.37	305.942	-	Not Profiled
aml_ohsu_2018_15-00276	28.62	264.455	-	Not Profiled
aml_ohsu_2018_15-00279	14.31	339.785	-	Not Profiled
aml_ohsu_2018_15-00287	5.49	294.058	-	Not Profiled
aml_ohsu_2018_15-00296	10.46	446.806	-	Not Profiled
aml_ohsu_2018_15-00302	0.69	314.915	-	Not Profiled
aml_ohsu_2018_15-00303	2.24	400.349	-	Not Profiled
aml_ohsu_2018_15-00320	2.66	124.606	-	Not Profiled
aml_ohsu_2018_15-00331	19.11	487.082	-	Not Profiled
aml_ohsu_2018_15-00338	5.1	197.527	-	Not Profiled
aml_ohsu_2018_15-00351	100.95	249.479	-	Not Profiled
aml_ohsu_2018_15-00353	6.71	328.747	-	Not Profiled
aml_ohsu_2018_15-00371	10.66	229.697	-	Not Profiled
aml_ohsu_2018_15-00377	18.72	268.983	-	Not Profiled
aml_ohsu_2018_15-00383	0.26	203.867	-	Not Profiled
aml_ohsu_2018_15-00395	17.11	550.026	-	Not Profiled
aml_ohsu_2018_15-00464	9.47	374.736	-	Not Profiled
aml_ohsu_2018_15-00470	9.61	366.744	-	Not Profiled
aml_ohsu_2018_15-00471	8.22	274.134	-	Not Profiled
aml_ohsu_2018_15-00479	6.91	250.452	-	Not Profiled
aml_ohsu_2018_15-00482	25.92	233.625	-	Not Profiled
aml_ohsu_2018_15-00491	1.64	367.799	-	Not Profiled
aml_ohsu_2018_15-00525	9.31	74.8572	-	Not Profiled
aml_ohsu_2018_15-00534	8.19	348.178	-	Not Profiled
aml_ohsu_2018_15-00539	15.3	883.74	-	Not Profiled
aml_ohsu_2018_15-00556	2.47	180.936	-	Not Profiled
aml_ohsu_2018_15-00559	14.74	407.955	-	Not Profiled
aml_ohsu_2018_15-00563	14.08	637.09	-	Not Profiled
aml_ohsu_2018_15-00572	1.18	282.802	-	Not Profiled
aml_ohsu_2018_15-00578	0.89	514.95	-	Not Profiled
aml_ohsu_2018_15-00593	9.21	308.775	-	Not Profiled
aml_ohsu_2018_15-00608	15.26	280.974	-	Not Profiled
aml_ohsu_2018_15-00610	16.61	513.739	-	Not Profiled
aml_ohsu_2018_15-00614	9.74	209.613	-	Not Profiled
aml_ohsu_2018_15-00615	20.82	363.41	-	Not Profiled
aml_ohsu_2018_15-00616	10.33	477.891	-	Not Profiled
aml_ohsu_2018_15-00626	1.25	226.887	-	Not Profiled
aml_ohsu_2018_15-00633	17.89	419.107	-	Not Profiled
aml_ohsu_2018_15-00650	2.63	289.823	-	Not Profiled
aml_ohsu_2018_15-00653	20.82	326.941	-	Not Profiled
aml_ohsu_2018_15-00670	9.08	404.767	-	Not Profiled
aml_ohsu_2018_15-00674	1.18	542.2	-	Not Profiled
aml_ohsu_2018_15-00680	14.7	407.809	-	Not Profiled
aml_ohsu_2018_15-00688	0.82	423.712	-	Not Profiled
aml_ohsu_2018_15-00692	18.59	232.99	-	Not Profiled
aml_ohsu_2018_15-00693	27.57	419.093	-	Not Profiled
aml_ohsu_2018_15-00701	9.93	410.848	-	Not Profiled
aml_ohsu_2018_15-00702	6.18	388.853	-	Not Profiled
aml_ohsu_2018_15-00717	4.05	415.911	-	Not Profiled
aml_ohsu_2018_15-00724	14.87	345.818	-	Not Profiled
aml_ohsu_2018_15-00734	6.64	311.789	-	Not Profiled
aml_ohsu_2018_15-00755	8.42	252.087	-	Not Profiled
aml_ohsu_2018_15-00756	7.01	345.354	-	Not Profiled
aml_ohsu_2018_15-00763	15.33	366.999	-	Not Profiled
aml_ohsu_2018_15-00766	0.36	337.108	-	Not Profiled
aml_ohsu_2018_15-00767	11.41	208.973	-	Not Profiled
aml_ohsu_2018_15-00777	4.01	472.038	-	Not Profiled
aml_ohsu_2018_15-00778	13.95	262.308	-	Not Profiled
aml_ohsu_2018_15-00786	5.39	427.367	-	Not Profiled
aml_ohsu_2018_15-00807	8.29	351.31	-	Not Profiled
aml_ohsu_2018_15-00811	5.53	188.307	-	Not Profiled
aml_ohsu_2018_15-00813	3.91	198.773	-	Not Profiled
aml_ohsu_2018_15-00819	6.48	438.621	-	Not Profiled
aml_ohsu_2018_15-00821	7.6	240.739	-	Not Profiled
aml_ohsu_2018_15-00829	14.77	432.754	-	Not Profiled
aml_ohsu_2018_15-00837	6.18	359.8	-	Not Profiled
aml_ohsu_2018_15-00839	1.09	198.496	-	Not Profiled
aml_ohsu_2018_15-00855	5.66	467.112	-	Not Profiled
aml_ohsu_2018_15-00858	0.86	269.067	-	Not Profiled
aml_ohsu_2018_15-00864	5.53	235.375	-	Not Profiled
aml_ohsu_2018_15-00870	1.68	226.192	-	Not Profiled
aml_ohsu_2018_15-00872	5.95	305.086	-	Not Profiled
aml_ohsu_2018_15-00874	17.2	91.5785	-	Not Profiled
aml_ohsu_2018_15-00883	3.88	277.979	-	Not Profiled
aml_ohsu_2018_15-00892	5.89	535.574	-	Not Profiled
aml_ohsu_2018_15-00900	6.15	234.541	-	Not Profiled
aml_ohsu_2018_15-00903	1.18	486.999	-	Not Profiled
aml_ohsu_2018_15-00912	4.97	257.188	-	Not Profiled
aml_ohsu_2018_15-00921	8.39	168.528	Not Profiled	Not Profiled
aml_ohsu_2018_15-00929	13.98	273.857	-	Not Profiled
aml_ohsu_2018_15-00936	5.53	287.054	-	Not Profiled
aml_ohsu_2018_15-00939	4.01	327.65	-	Not Profiled
aml_ohsu_2018_15-00961	5.95	395.337	-	Not Profiled
aml_ohsu_2018_15-00965	6.15	420.383	-	Not Profiled
aml_ohsu_2018_15-00967	3.88	301.784	-	Not Profiled
aml_ohsu_2018_15-00974	17.53	171.608	-	Not Profiled
aml_ohsu_2018_15-00976	14.28	294.73	-	Not Profiled
aml_ohsu_2018_15-00979	10.49	302.762	Not Profiled	Not Profiled
aml_ohsu_2018_15-00981	0.56	336.661	-	Not Profiled
aml_ohsu_2018_15-00990	0.46	477.649	-	Not Profiled
aml_ohsu_2018_16-00001	6.88	312.493	-	Not Profiled
aml_ohsu_2018_16-00003	19.84	302.685	-	Not Profiled
aml_ohsu_2018_16-00004	8.82	351.972	-	Not Profiled
aml_ohsu_2018_16-00007	7.14	171.999	-	Not Profiled
aml_ohsu_2018_16-00027	12.93	171.103	-	Not Profiled
aml_ohsu_2018_16-00031	18.95	142.358	-	Not Profiled
aml_ohsu_2018_16-00048	20.95	247.259	-	Not Profiled
aml_ohsu_2018_16-00050	11.22	246.844	-	Not Profiled
aml_ohsu_2018_16-00056	6.61	259.804	-	Not Profiled
aml_ohsu_2018_16-00067	17.01	354.154	-	Not Profiled
aml_ohsu_2018_16-00073	11.45	490.632	-	Not Profiled
aml_ohsu_2018_16-00075	0.43	276.106	-	Not Profiled
aml_ohsu_2018_16-00077	19.9	260.492	-	Not Profiled
aml_ohsu_2018_16-00087	8.59	201.236	-	Not Profiled
aml_ohsu_2018_16-00088	10.66	189.474	-	Not Profiled
aml_ohsu_2018_16-00094	0.56	253.371	-	Not Profiled
aml_ohsu_2018_16-00102	3.13	320.246	-	Not Profiled
aml_ohsu_2018_16-00109	0.26	227.181	-	Not Profiled
aml_ohsu_2018_16-00115	0.46	290.113	-	Not Profiled
aml_ohsu_2018_16-00118	11.45	627.989	-	Not Profiled
aml_ohsu_2018_16-00120	16.91	296.174	-	Not Profiled
aml_ohsu_2018_16-00124	18.95	177.271	-	Not Profiled
aml_ohsu_2018_16-00129	3.42	428.368	-	Not Profiled
aml_ohsu_2018_16-00139	18.42	271.336	-	Not Profiled
aml_ohsu_2018_16-00143	6.32	228.108	-	Not Profiled
aml_ohsu_2018_16-00145	5.23	146.45	-	Not Profiled
aml_ohsu_2018_16-00150	3.68	156.016	-	Not Profiled
aml_ohsu_2018_16-00157	17.37	259.172	-	Not Profiled
aml_ohsu_2018_16-00217	19.61	323.329	-	Not Profiled
aml_ohsu_2018_16-00220	1.02	416.703	-	Not Profiled
aml_ohsu_2018_16-00226	1.74	283.754	-	Not Profiled
aml_ohsu_2018_16-00249	9.93	230.474	-	Not Profiled
aml_ohsu_2018_16-00264	9.21	246.346	-	Not Profiled
aml_ohsu_2018_16-00269	5.59	249.491	-	Not Profiled
aml_ohsu_2018_16-00271	15.26	166.175	-	Not Profiled
aml_ohsu_2018_16-00273	5.56	292.375	-	Not Profiled
aml_ohsu_2018_16-00278	14.47	218.651	-	Not Profiled
aml_ohsu_2018_16-00289	4.67	313.964	-	Not Profiled
aml_ohsu_2018_16-00292	0.13	259.046	-	Not Profiled
aml_ohsu_2018_16-00303	10.63	389.096	-	Not Profiled
aml_ohsu_2018_16-00307	13.22	113.413	-	Not Profiled
aml_ohsu_2018_16-00315	17.2	83.777	-	Not Profiled
aml_ohsu_2018_16-00332	9.61	194.346	-	Not Profiled
aml_ohsu_2018_16-00339	0.03	131.182	-	Not Profiled
aml_ohsu_2018_16-00344	6.18	351.963	-	Not Profiled
aml_ohsu_2018_16-00351	6.32	369.179	-	Not Profiled
aml_ohsu_2018_16-00356	6.81	152.692	-	Not Profiled
aml_ohsu_2018_16-00358	18.42	281.812	Not Profiled	Not Profiled
aml_ohsu_2018_16-00373	15.59	136.064	-	Not Profiled
aml_ohsu_2018_16-00392	0.79	413.94	-	Not Profiled
aml_ohsu_2018_16-00406	4.97	391.314	-	Not Profiled
aml_ohsu_2018_16-00410	10.53	291.405	-	Not Profiled
aml_ohsu_2018_16-00459	8.65	120.532	-	Not Profiled
aml_ohsu_2018_16-00460	9.14	249.556	-	Not Profiled
aml_ohsu_2018_16-00465	7.66	433.099	-	Not Profiled
aml_ohsu_2018_16-00474	13.95	472.412	Not Profiled	Not Profiled
aml_ohsu_2018_16-00481	11.05	380.781	-	Not Profiled
aml_ohsu_2018_16-00483	13.22	181.53	-	Not Profiled
aml_ohsu_2018_16-00491	4.24	420.531	-	Not Profiled
aml_ohsu_2018_16-00494	4.87	538.026	-	Not Profiled
aml_ohsu_2018_16-00498	15.39	407.63	-	Not Profiled
aml_ohsu_2018_16-00504	8.52	336.593	-	Not Profiled
aml_ohsu_2018_16-00510	9.57	244.4	-	Not Profiled
aml_ohsu_2018_16-00519	12.53	336.982	-	Not Profiled
aml_ohsu_2018_16-00525	11.58	237.709	-	Not Profiled
aml_ohsu_2018_16-00538	13.95	472.03	-	Not Profiled
aml_ohsu_2018_16-00547	2.14	533.159	-	Not Profiled
aml_ohsu_2018_16-00548	17.11	545.487	-	Not Profiled
aml_ohsu_2018_16-00699	0.3	462.552	-	Not Profiled
aml_ohsu_2018_16-00705	60	364.759	-	Not Profiled
aml_ohsu_2018_16-00710	13.95	506.014	-	Not Profiled
aml_ohsu_2018_16-00724	6.51	400.362	-	Not Profiled
aml_ohsu_2018_16-00731	14.54	185.976	-	Not Profiled
aml_ohsu_2018_16-00733	17.11	501.27	-	Not Profiled
aml_ohsu_2018_16-00755	5.16	415.181	-	Not Profiled
aml_ohsu_2018_16-00766	3.19	169.732	-	Not Profiled
aml_ohsu_2018_16-00770	18.26	246.957	-	Not Profiled
aml_ohsu_2018_16-00771	5.16	683.383	-	Not Profiled
aml_ohsu_2018_16-00810	6.22	190.736	-	Not Profiled
aml_ohsu_2018_16-00815	6.48	386.132	-	Not Profiled
aml_ohsu_2018_16-00820	5.89	140.927	-	Not Profiled
aml_ohsu_2018_16-00822	8.42	839.74	-	Not Profiled
aml_ohsu_2018_16-00831	49.01	399.639	-	Not Profiled
aml_ohsu_2018_16-00836	0.92	314.045	-	Not Profiled
aml_ohsu_2018_16-00846	14.61	242.977	-	Not Profiled
aml_ohsu_2018_16-00867	0.26	276.066	-	Not Profiled
aml_ohsu_2018_16-00875	15.3	258.607	-	Not Profiled
aml_ohsu_2018_16-00882	3.19	318.003	-	Not Profiled
aml_ohsu_2018_16-00951	7.34	522.537	-	Not Profiled
aml_ohsu_2018_16-01004	3.13	600.336	-	Not Profiled
aml_ohsu_2018_16-01005	5.03	129.491	-	Not Profiled
aml_ohsu_2018_16-01010	20.86	134.573	-	Not Profiled
aml_ohsu_2018_16-01017	14.61	1178.64	-	Not Profiled
aml_ohsu_2018_16-01047	30.49	251.666	-	Not Profiled
aml_ohsu_2018_16-01049	12.24	244.89	-	Not Profiled
aml_ohsu_2018_16-01061	20.86	130.626	-	Not Profiled
aml_ohsu_2018_16-01094	20.82	201.389	-	Not Profiled
aml_ohsu_2018_16-01097	18.72	310.111	-	Not Profiled
aml_ohsu_2018_16-01100	0.07	529.703	-	Not Profiled
aml_ohsu_2018_16-01102	11.78	260.708	-	Not Profiled
aml_ohsu_2018_16-01103	20.86	166.501	-	Not Profiled
aml_ohsu_2018_16-01109	3.82	266.465	-	Not Profiled
aml_ohsu_2018_16-01121	6.05	223.212	-	Not Profiled
aml_ohsu_2018_16-01127	17.37	555.448	-	Not Profiled
aml_ohsu_2018_16-01138	13.95	289.206	-	Not Profiled
aml_ohsu_2018_16-01151	11.68	419.969	-	Not Profiled
aml_ohsu_2018_16-01185	6.61	226.03	-	Not Profiled
aml_ohsu_2018_16-01191	8.09	500.607	-	Not Profiled
aml_ohsu_2018_16-01192	13.62	409.079	-	Not Profiled
aml_ohsu_2018_16-01201	17.86	228.576	-	Not Profiled
aml_ohsu_2018_16-01210	12.99	457.536	-	Not Profiled
aml_ohsu_2018_16-01216	12.99	330.351	-	Not Profiled
aml_ohsu_2018_16-01219	10.43	258.287	-	Not Profiled
aml_ohsu_2018_16-01223	1.02	123.625	-	Not Profiled
aml_ohsu_2018_16-01225	10.39	234.556	-	Not Profiled
aml_ohsu_2018_16-01227	13.13	159.091	-	Not Profiled
aml_ohsu_2018_16-01237	4.01	88.1443	-	Not Profiled
aml_ohsu_2018_16-01254	9.97	348.542	-	Not Profiled
aml_ohsu_2018_16-01262	0.92	437.47	-	Not Profiled
aml_ohsu_2018_16-01272	2.63	228.164	-	Not Profiled

## Sheet: F-fusion_ZEB2
Sample Id	Fusion	ZEB2: mRNA expression (RNA Seq CPM)	Mutations	Copy Number Alterations
aml_ohsu_2018_13-00163	CBFB-MYH11	371.578	-	Not Profiled
aml_ohsu_2018_13-00270	CBFB-MYH11	394.614	-	Not Profiled
aml_ohsu_2018_13-00338	CBFB-MYH11	178.099	-	Not Profiled
aml_ohsu_2018_13-00454	CBFB-MYH11	594.728	-	Not Profiled
aml_ohsu_2018_13-00487	CBFB-MYH11	486.796	-	Not Profiled
aml_ohsu_2018_13-00496	CBFB-MYH11	317.868	-	Not Profiled
aml_ohsu_2018_14-00125	CBFB-MYH11	306.793	Not Profiled	Not Profiled
aml_ohsu_2018_14-00193	CBFB-MYH11	387.884	-	Not Profiled
aml_ohsu_2018_14-00279	CBFB-MYH11	601.977	-	Not Profiled
aml_ohsu_2018_14-00359	CBFB-MYH11	410.04	-	Not Profiled
aml_ohsu_2018_14-00423	CBFB-MYH11	329.284	-	Not Profiled
aml_ohsu_2018_14-00597	CBFB-MYH11	214.608	-	Not Profiled
aml_ohsu_2018_14-00613	CBFB-MYH11	417.033	-	Not Profiled
aml_ohsu_2018_14-00798	CBFB-MYH11	457.44	-	Not Profiled
aml_ohsu_2018_15-00045	CBFB-MYH11	270.477	-	Not Profiled
aml_ohsu_2018_15-00081	CBFB-MYH11	125.814	-	Not Profiled
aml_ohsu_2018_15-00303	CBFB-MYH11	400.349	-	Not Profiled
aml_ohsu_2018_15-00331	CBFB-MYH11	487.082	-	Not Profiled
aml_ohsu_2018_15-00702	CBFB-MYH11	388.853	-	Not Profiled
aml_ohsu_2018_15-00819	CBFB-MYH11	438.621	-	Not Profiled
aml_ohsu_2018_15-00837	CBFB-MYH11	359.8	-	Not Profiled
aml_ohsu_2018_15-00850	CBFB-MYH11	245.93	-	Not Profiled
aml_ohsu_2018_16-00001	CBFB-MYH11	312.493	-	Not Profiled
aml_ohsu_2018_16-00481	CBFB-MYH11	380.781	-	Not Profiled
aml_ohsu_2018_16-01082	CBFB-MYH11	267.004	-	Not Profiled
aml_ohsu_2018_16-01109	CBFB-MYH11	266.465	-	Not Profiled
aml_ohsu_2018_14-00231	Complex	320.882	Not Profiled	Not Profiled
aml_ohsu_2018_14-00528	Complex	353.992	Not Profiled	Not Profiled
aml_ohsu_2018_14-00742	Complex	135.695	-	Not Profiled
aml_ohsu_2018_12-00426	DEK-NUP214	124.876	Not Profiled	Not Profiled
aml_ohsu_2018_13-00578	DEK-NUP214	157.08	-	Not Profiled
aml_ohsu_2018_13-00581	DEK-NUP214	183.706	Not Profiled	Not Profiled
aml_ohsu_2018_13-00545	GATA2-MECOM	211.251	-	Not Profiled
aml_ohsu_2018_13-00546	GATA2-MECOM	218.263	Not Profiled	Not Profiled
aml_ohsu_2018_14-00041	GATA2-MECOM	211.407	-	Not Profiled
aml_ohsu_2018_14-00053	GATA2-MECOM	187.45	Not Profiled	Not Profiled
aml_ohsu_2018_15-00974	GATA2-MECOM	171.608	-	Not Profiled
aml_ohsu_2018_16-00510	GATA2-MECOM	244.4	-	Not Profiled
aml_ohsu_2018_16-00755	GATA2-MECOM	415.181	-	Not Profiled
aml_ohsu_2018_16-00818	GATA2-MECOM	262.755	-	Not Profiled
aml_ohsu_2018_13-00353	MLLT3-KMT2A	301.084	-	Not Profiled
aml_ohsu_2018_13-00425	MLLT3-KMT2A	430.326	-	Not Profiled
aml_ohsu_2018_13-00513	MLLT3-KMT2A	567.348	-	Not Profiled
aml_ohsu_2018_13-00655	MLLT3-KMT2A	364.054	-	Not Profiled
aml_ohsu_2018_14-00015	MLLT3-KMT2A	276.088	-	Not Profiled
aml_ohsu_2018_14-00434	MLLT3-KMT2A	560.131	-	Not Profiled
aml_ohsu_2018_14-00447	MLLT3-KMT2A	328.815	Not Profiled	Not Profiled
aml_ohsu_2018_14-00464	MLLT3-KMT2A	425.819	-	Not Profiled
aml_ohsu_2018_14-00504	MLLT3-KMT2A	805.577	-	Not Profiled
aml_ohsu_2018_15-00296	MLLT3-KMT2A	446.806	-	Not Profiled
aml_ohsu_2018_15-00633	MLLT3-KMT2A	419.107	-	Not Profiled
aml_ohsu_2018_16-00010	MLLT3-KMT2A	235.405	Not Profiled	Not Profiled
aml_ohsu_2018_16-00547	MLLT3-KMT2A	533.159	-	Not Profiled
aml_ohsu_2018_12-00023	None	409.523	Not Profiled	Not Profiled
aml_ohsu_2018_12-00051	None	211.67	Not Profiled	Not Profiled
aml_ohsu_2018_12-00066	None	286.829	Not Profiled	Not Profiled
aml_ohsu_2018_12-00211	None	164.054	Not Profiled	Not Profiled
aml_ohsu_2018_12-00258	None	472.527	Not Profiled	Not Profiled
aml_ohsu_2018_12-00294	None	414.832	Not Profiled	Not Profiled
aml_ohsu_2018_12-00372	None	316.306	Not Profiled	Not Profiled
aml_ohsu_2018_12-00423	None	254.974	Not Profiled	Not Profiled
aml_ohsu_2018_13-00007	None	191.775	Not Profiled	Not Profiled
aml_ohsu_2018_13-00028	None	113.268	Not Profiled	Not Profiled
aml_ohsu_2018_13-00098	None	271.221	-	Not Profiled
aml_ohsu_2018_13-00118	None	348.3	-	Not Profiled
aml_ohsu_2018_13-00123	None	404.252	Not Profiled	Not Profiled
aml_ohsu_2018_13-00145	None	85.2895	Not Profiled	Not Profiled
aml_ohsu_2018_13-00147	None	261.44	Not Profiled	Not Profiled
aml_ohsu_2018_13-00149	None	187.51	-	Not Profiled
aml_ohsu_2018_13-00150	None	171.06	Not Profiled	Not Profiled
aml_ohsu_2018_13-00157	None	263.451	-	Not Profiled
aml_ohsu_2018_13-00160	None	222.331	-	Not Profiled
aml_ohsu_2018_13-00165	None	142.111	-	Not Profiled
aml_ohsu_2018_13-00186	None	371.674	-	Not Profiled
aml_ohsu_2018_13-00195	None	533.157	-	Not Profiled
aml_ohsu_2018_13-00202	None	681.231	-	Not Profiled
aml_ohsu_2018_13-00232	None	311.698	-	Not Profiled
aml_ohsu_2018_13-00255	None	381.209	Not Profiled	Not Profiled
aml_ohsu_2018_13-00262	None	162.256	-	Not Profiled
aml_ohsu_2018_13-00266	None	260.708	Not Profiled	Not Profiled
aml_ohsu_2018_13-00281	None	388.59	-	Not Profiled
aml_ohsu_2018_13-00331	None	159.303	-	Not Profiled
aml_ohsu_2018_13-00342	None	172.084	-	Not Profiled
aml_ohsu_2018_13-00354	None	277.026	-	Not Profiled
aml_ohsu_2018_13-00365	None	174.185	-	Not Profiled
aml_ohsu_2018_13-00384	None	212.377	-	Not Profiled
aml_ohsu_2018_13-00393	None	360.925	-	Not Profiled
aml_ohsu_2018_13-00396	None	386.438	-	Not Profiled
aml_ohsu_2018_13-00406	None	478.317	-	Not Profiled
aml_ohsu_2018_13-00409	None	425.982	-	Not Profiled
aml_ohsu_2018_13-00420	None	455.449	-	Not Profiled
aml_ohsu_2018_13-00468	None	342.857	-	Not Profiled
aml_ohsu_2018_13-00493	None	180.876	-	Not Profiled
aml_ohsu_2018_13-00500	None	258.637	-	Not Profiled
aml_ohsu_2018_13-00515	None	417.517	-	Not Profiled
aml_ohsu_2018_13-00522	None	191.253	-	Not Profiled
aml_ohsu_2018_13-00551	None	233.572	-	Not Profiled
aml_ohsu_2018_13-00552	None	222.867	-	Not Profiled
aml_ohsu_2018_13-00557	None	353.349	-	Not Profiled
aml_ohsu_2018_13-00558	None	266.707	-	Not Profiled
aml_ohsu_2018_13-00563	None	207.651	-	Not Profiled
aml_ohsu_2018_13-00572	None	424.461	-	Not Profiled
aml_ohsu_2018_13-00593	None	241.353	-	Not Profiled
aml_ohsu_2018_13-00601	None	148.679	-	Not Profiled
aml_ohsu_2018_13-00602	None	378.238	-	Not Profiled
aml_ohsu_2018_13-00625	None	384.703	-	Not Profiled
aml_ohsu_2018_13-00658	None	195.929	-	Not Profiled
aml_ohsu_2018_13-00659	None	388.047	-	Not Profiled
aml_ohsu_2018_13-00660	None	284.647	-	Not Profiled
aml_ohsu_2018_14-00001	None	353.782	Not Profiled	Not Profiled
aml_ohsu_2018_14-00012	None	429.763	-	Not Profiled
aml_ohsu_2018_14-00021	None	163.798	-	Not Profiled
aml_ohsu_2018_14-00034	None	207.224	-	Not Profiled
aml_ohsu_2018_14-00044	None	191.619	Not Profiled	Not Profiled
aml_ohsu_2018_14-00045	None	144.532	-	Not Profiled
aml_ohsu_2018_14-00060	None	260.259	-	Not Profiled
aml_ohsu_2018_14-00061	None	440.002	Not Profiled	Not Profiled
aml_ohsu_2018_14-00063	None	310.092	-	Not Profiled
aml_ohsu_2018_14-00064	None	117.596	-	Not Profiled
aml_ohsu_2018_14-00081	None	199.45	-	Not Profiled
aml_ohsu_2018_14-00083	None	199.893	-	Not Profiled
aml_ohsu_2018_14-00092	None	230.751	-	Not Profiled
aml_ohsu_2018_14-00096	None	163.488	-	Not Profiled
aml_ohsu_2018_14-00127	None	37.7684	-	Not Profiled
aml_ohsu_2018_14-00135	None	255.913	-	Not Profiled
aml_ohsu_2018_14-00141	None	227.103	-	Not Profiled
aml_ohsu_2018_14-00152	None	598.603	-	Not Profiled
aml_ohsu_2018_14-00184	None	682.207	-	Not Profiled
aml_ohsu_2018_14-00228	None	267.994	-	Not Profiled
aml_ohsu_2018_14-00259	None	633.606	-	Not Profiled
aml_ohsu_2018_14-00289	None	150.97	-	Not Profiled
aml_ohsu_2018_14-00331	None	326.64	-	Not Profiled
aml_ohsu_2018_14-00355	None	335.274	-	Not Profiled
aml_ohsu_2018_14-00376	None	299.783	-	Not Profiled
aml_ohsu_2018_14-00380	None	169.516	-	Not Profiled
aml_ohsu_2018_14-00448	None	200.042	-	Not Profiled
aml_ohsu_2018_14-00454	None	261.113	-	Not Profiled
aml_ohsu_2018_14-00458	None	146.051	-	Not Profiled
aml_ohsu_2018_14-00473	None	204.378	-	Not Profiled
aml_ohsu_2018_14-00476	None	167.128	-	Not Profiled
aml_ohsu_2018_14-00488	None	204.411	-	Not Profiled
aml_ohsu_2018_14-00495	None	236.334	-	Not Profiled
aml_ohsu_2018_14-00496	None	441.391	-	Not Profiled
aml_ohsu_2018_14-00542	None	211.099	-	Not Profiled
aml_ohsu_2018_14-00559	None	742.341	-	Not Profiled
aml_ohsu_2018_14-00564	None	199.652	-	Not Profiled
aml_ohsu_2018_14-00567	None	208.934	-	Not Profiled
aml_ohsu_2018_14-00578	None	304.724	-	Not Profiled
aml_ohsu_2018_14-00581	None	301.775	-	Not Profiled
aml_ohsu_2018_14-00588	None	165.467	-	Not Profiled
aml_ohsu_2018_14-00599	None	325.955	-	Not Profiled
aml_ohsu_2018_14-00602	None	192.15	-	Not Profiled
aml_ohsu_2018_14-00608	None	149.424	-	Not Profiled
aml_ohsu_2018_14-00618	None	129.025	-	Not Profiled
aml_ohsu_2018_14-00632	None	355.679	-	Not Profiled
aml_ohsu_2018_14-00658	None	284.794	-	Not Profiled
aml_ohsu_2018_14-00667	None	311.263	-	Not Profiled
aml_ohsu_2018_14-00670	None	263.469	-	Not Profiled
aml_ohsu_2018_14-00672	None	259.528	-	Not Profiled
aml_ohsu_2018_14-00676	None	120.403	-	Not Profiled
aml_ohsu_2018_14-00681	None	233.243	-	Not Profiled
aml_ohsu_2018_14-00690	None	380.495	-	Not Profiled
aml_ohsu_2018_14-00712	None	230.335	-	Not Profiled
aml_ohsu_2018_14-00714	None	106.777	Not Profiled	Not Profiled
aml_ohsu_2018_14-00725	None	190.749	-	Not Profiled
aml_ohsu_2018_14-00735	None	240.285	-	Not Profiled
aml_ohsu_2018_14-00739	None	237.923	-	Not Profiled
aml_ohsu_2018_14-00757	None	516.825	Not Profiled	Not Profiled
aml_ohsu_2018_14-00761	None	185.755	-	Not Profiled
aml_ohsu_2018_14-00774	None	216.942	-	Not Profiled
aml_ohsu_2018_14-00780	None	110.991	-	Not Profiled
aml_ohsu_2018_14-00781	None	520.296	-	Not Profiled
aml_ohsu_2018_14-00787	None	389.663	-	Not Profiled
aml_ohsu_2018_14-00815	None	173.524	Not Profiled	Not Profiled
aml_ohsu_2018_14-00817	None	95.839	Not Profiled	Not Profiled
aml_ohsu_2018_14-00901	None	272.631	-	Not Profiled
aml_ohsu_2018_15-00014	None	615.757	-	Not Profiled
aml_ohsu_2018_15-00018	None	331.241	-	Not Profiled
aml_ohsu_2018_15-00024	None	253.33	-	Not Profiled
aml_ohsu_2018_15-00029	None	163.642	-	Not Profiled
aml_ohsu_2018_15-00043	None	302.844	-	Not Profiled
aml_ohsu_2018_15-00057	None	271.9	-	Not Profiled
aml_ohsu_2018_15-00073	None	250.704	-	Not Profiled
aml_ohsu_2018_15-00075	None	241.966	-	Not Profiled
aml_ohsu_2018_15-00084	None	188.483	-	Not Profiled
aml_ohsu_2018_15-00140	None	179.278	-	Not Profiled
aml_ohsu_2018_15-00147	None	231.995	-	Not Profiled
aml_ohsu_2018_15-00169	None	133.257	-	Not Profiled
aml_ohsu_2018_15-00171	None	139.104	-	Not Profiled
aml_ohsu_2018_15-00175	None	179.26	-	Not Profiled
aml_ohsu_2018_15-00194	None	57.2515	-	Not Profiled
aml_ohsu_2018_15-00201	None	99.6071	Not Profiled	Not Profiled
aml_ohsu_2018_15-00231	None	317.471	-	Not Profiled
aml_ohsu_2018_15-00237	None	371.845	-	Not Profiled
aml_ohsu_2018_15-00246	None	149.654	-	Not Profiled
aml_ohsu_2018_15-00248	None	296.013	-	Not Profiled
aml_ohsu_2018_15-00261	None	321.23	-	Not Profiled
aml_ohsu_2018_15-00269	None	244.844	-	Not Profiled
aml_ohsu_2018_15-00275	None	305.942	-	Not Profiled
aml_ohsu_2018_15-00276	None	264.455	-	Not Profiled
aml_ohsu_2018_15-00279	None	339.785	-	Not Profiled
aml_ohsu_2018_15-00287	None	294.058	-	Not Profiled
aml_ohsu_2018_15-00300	None	221.359	-	Not Profiled
aml_ohsu_2018_15-00312	None	129.261	-	Not Profiled
aml_ohsu_2018_15-00320	None	124.606	-	Not Profiled
aml_ohsu_2018_15-00351	None	249.479	-	Not Profiled
aml_ohsu_2018_15-00353	None	328.747	-	Not Profiled
aml_ohsu_2018_15-00371	None	229.697	-	Not Profiled
aml_ohsu_2018_15-00377	None	268.983	-	Not Profiled
aml_ohsu_2018_15-00383	None	203.867	-	Not Profiled
aml_ohsu_2018_15-00395	None	550.026	-	Not Profiled
aml_ohsu_2018_15-00417	None	314.964	-	Not Profiled
aml_ohsu_2018_15-00464	None	374.736	-	Not Profiled
aml_ohsu_2018_15-00479	None	250.452	-	Not Profiled
aml_ohsu_2018_15-00482	None	233.625	-	Not Profiled
aml_ohsu_2018_15-00534	None	348.178	-	Not Profiled
aml_ohsu_2018_15-00539	None	883.74	-	Not Profiled
aml_ohsu_2018_15-00556	None	180.936	-	Not Profiled
aml_ohsu_2018_15-00559	None	407.955	-	Not Profiled
aml_ohsu_2018_15-00563	None	637.09	-	Not Profiled
aml_ohsu_2018_15-00572	None	282.802	-	Not Profiled
aml_ohsu_2018_15-00578	None	514.95	-	Not Profiled
aml_ohsu_2018_15-00593	None	308.775	-	Not Profiled
aml_ohsu_2018_15-00595	None	273.909	-	Not Profiled
aml_ohsu_2018_15-00608	None	280.974	-	Not Profiled
aml_ohsu_2018_15-00610	None	513.739	-	Not Profiled
aml_ohsu_2018_15-00614	None	209.613	-	Not Profiled
aml_ohsu_2018_15-00615	None	363.41	-	Not Profiled
aml_ohsu_2018_15-00616	None	477.891	-	Not Profiled
aml_ohsu_2018_15-00626	None	226.887	-	Not Profiled
aml_ohsu_2018_15-00650	None	289.823	-	Not Profiled
aml_ohsu_2018_15-00653	None	326.941	-	Not Profiled
aml_ohsu_2018_15-00670	None	404.767	-	Not Profiled
aml_ohsu_2018_15-00674	None	542.2	-	Not Profiled
aml_ohsu_2018_15-00680	None	407.809	-	Not Profiled
aml_ohsu_2018_15-00683	None	203.739	Not Profiled	Not Profiled
aml_ohsu_2018_15-00688	None	423.712	-	Not Profiled
aml_ohsu_2018_15-00692	None	232.99	-	Not Profiled
aml_ohsu_2018_15-00693	None	419.093	-	Not Profiled
aml_ohsu_2018_15-00701	None	410.848	-	Not Profiled
aml_ohsu_2018_15-00717	None	415.911	-	Not Profiled
aml_ohsu_2018_15-00724	None	345.818	-	Not Profiled
aml_ohsu_2018_15-00734	None	311.789	-	Not Profiled
aml_ohsu_2018_15-00755	None	252.087	-	Not Profiled
aml_ohsu_2018_15-00766	None	337.108	-	Not Profiled
aml_ohsu_2018_15-00767	None	208.973	-	Not Profiled
aml_ohsu_2018_15-00777	None	472.038	-	Not Profiled
aml_ohsu_2018_15-00778	None	262.308	-	Not Profiled
aml_ohsu_2018_15-00782	None	168.682	-	Not Profiled
aml_ohsu_2018_15-00786	None	427.367	-	Not Profiled
aml_ohsu_2018_15-00811	None	188.307	-	Not Profiled
aml_ohsu_2018_15-00813	None	198.773	-	Not Profiled
aml_ohsu_2018_15-00821	None	240.739	-	Not Profiled
aml_ohsu_2018_15-00829	None	432.754	-	Not Profiled
aml_ohsu_2018_15-00839	None	198.496	-	Not Profiled
aml_ohsu_2018_15-00855	None	467.112	-	Not Profiled
aml_ohsu_2018_15-00858	None	269.067	-	Not Profiled
aml_ohsu_2018_15-00864	None	235.375	-	Not Profiled
aml_ohsu_2018_15-00870	None	226.192	-	Not Profiled
aml_ohsu_2018_15-00872	None	305.086	-	Not Profiled
aml_ohsu_2018_15-00874	None	91.5785	-	Not Profiled
aml_ohsu_2018_15-00883	None	277.979	-	Not Profiled
aml_ohsu_2018_15-00900	None	234.541	-	Not Profiled
aml_ohsu_2018_15-00903	None	486.999	-	Not Profiled
aml_ohsu_2018_15-00909	None	219.144	-	Not Profiled
aml_ohsu_2018_15-00912	None	257.188	-	Not Profiled
aml_ohsu_2018_15-00921	None	168.528	Not Profiled	Not Profiled
aml_ohsu_2018_15-00929	None	273.857	-	Not Profiled
aml_ohsu_2018_15-00936	None	287.054	-	Not Profiled
aml_ohsu_2018_15-00939	None	327.65	-	Not Profiled
aml_ohsu_2018_15-00967	None	301.784	-	Not Profiled
aml_ohsu_2018_15-00975	None	320.801	-	Not Profiled
aml_ohsu_2018_15-00976	None	294.73	-	Not Profiled
aml_ohsu_2018_15-00979	None	302.762	Not Profiled	Not Profiled
aml_ohsu_2018_15-00981	None	336.661	-	Not Profiled
aml_ohsu_2018_15-00990	None	477.649	-	Not Profiled
aml_ohsu_2018_16-00003	None	302.685	-	Not Profiled
aml_ohsu_2018_16-00004	None	351.972	-	Not Profiled
aml_ohsu_2018_16-00007	None	171.999	-	Not Profiled
aml_ohsu_2018_16-00027	None	171.103	-	Not Profiled
aml_ohsu_2018_16-00031	None	142.358	-	Not Profiled
aml_ohsu_2018_16-00048	None	247.259	-	Not Profiled
aml_ohsu_2018_16-00056	None	259.804	-	Not Profiled
aml_ohsu_2018_16-00067	None	354.154	-	Not Profiled
aml_ohsu_2018_16-00073	None	490.632	-	Not Profiled
aml_ohsu_2018_16-00075	None	276.106	-	Not Profiled
aml_ohsu_2018_16-00077	None	260.492	-	Not Profiled
aml_ohsu_2018_16-00078	None	355.724	-	Not Profiled
aml_ohsu_2018_16-00088	None	189.474	-	Not Profiled
aml_ohsu_2018_16-00094	None	253.371	-	Not Profiled
aml_ohsu_2018_16-00102	None	320.246	-	Not Profiled
aml_ohsu_2018_16-00109	None	227.181	-	Not Profiled
aml_ohsu_2018_16-00113	None	92.6357	-	Not Profiled
aml_ohsu_2018_16-00115	None	290.113	-	Not Profiled
aml_ohsu_2018_16-00118	None	627.989	-	Not Profiled
aml_ohsu_2018_16-00124	None	177.271	-	Not Profiled
aml_ohsu_2018_16-00129	None	428.368	-	Not Profiled
aml_ohsu_2018_16-00132	None	179.95	-	Not Profiled
aml_ohsu_2018_16-00143	None	228.108	-	Not Profiled
aml_ohsu_2018_16-00145	None	146.45	-	Not Profiled
aml_ohsu_2018_16-00150	None	156.016	-	Not Profiled
aml_ohsu_2018_16-00151	None	104.699	-	Not Profiled
aml_ohsu_2018_16-00157	None	259.172	-	Not Profiled
aml_ohsu_2018_16-00217	None	323.329	-	Not Profiled
aml_ohsu_2018_16-00220	None	416.703	-	Not Profiled
aml_ohsu_2018_16-00226	None	283.754	-	Not Profiled
aml_ohsu_2018_16-00249	None	230.474	-	Not Profiled
aml_ohsu_2018_16-00264	None	246.346	-	Not Profiled
aml_ohsu_2018_16-00271	None	166.175	-	Not Profiled
aml_ohsu_2018_16-00273	None	292.375	-	Not Profiled
aml_ohsu_2018_16-00278	None	218.651	-	Not Profiled
aml_ohsu_2018_16-00289	None	313.964	-	Not Profiled
aml_ohsu_2018_16-00292	None	259.046	-	Not Profiled
aml_ohsu_2018_16-00303	None	389.096	-	Not Profiled
aml_ohsu_2018_16-00307	None	113.413	-	Not Profiled
aml_ohsu_2018_16-00315	None	83.777	-	Not Profiled
aml_ohsu_2018_16-00339	None	131.182	-	Not Profiled
aml_ohsu_2018_16-00344	None	351.963	-	Not Profiled
aml_ohsu_2018_16-00351	None	369.179	-	Not Profiled
aml_ohsu_2018_16-00354	None	385.341	-	Not Profiled
aml_ohsu_2018_16-00358	None	281.812	Not Profiled	Not Profiled
aml_ohsu_2018_16-00373	None	136.064	-	Not Profiled
aml_ohsu_2018_16-00392	None	413.94	-	Not Profiled
aml_ohsu_2018_16-00406	None	391.314	-	Not Profiled
aml_ohsu_2018_16-00460	None	249.556	-	Not Profiled
aml_ohsu_2018_16-00465	None	433.099	-	Not Profiled
aml_ohsu_2018_16-00479	None	225.959	-	Not Profiled
aml_ohsu_2018_16-00483	None	181.53	-	Not Profiled
aml_ohsu_2018_16-00491	None	420.531	-	Not Profiled
aml_ohsu_2018_16-00494	None	538.026	-	Not Profiled
aml_ohsu_2018_16-00504	None	336.593	-	Not Profiled
aml_ohsu_2018_16-00519	None	336.982	-	Not Profiled
aml_ohsu_2018_16-00525	None	237.709	-	Not Profiled
aml_ohsu_2018_16-00540	None	180.369	-	Not Profiled
aml_ohsu_2018_16-00548	None	545.487	-	Not Profiled
aml_ohsu_2018_16-00566	None	241.665	-	Not Profiled
aml_ohsu_2018_16-00699	None	462.552	-	Not Profiled
aml_ohsu_2018_16-00705	None	364.759	-	Not Profiled
aml_ohsu_2018_16-00708	None	308.271	-	Not Profiled
aml_ohsu_2018_16-00724	None	400.362	-	Not Profiled
aml_ohsu_2018_16-00731	None	185.976	-	Not Profiled
aml_ohsu_2018_16-00733	None	501.27	-	Not Profiled
aml_ohsu_2018_16-00766	None	169.732	-	Not Profiled
aml_ohsu_2018_16-00770	None	246.957	-	Not Profiled
aml_ohsu_2018_16-00771	None	683.383	-	Not Profiled
aml_ohsu_2018_16-00810	None	190.736	-	Not Profiled
aml_ohsu_2018_16-00815	None	386.132	-	Not Profiled
aml_ohsu_2018_16-00820	None	140.927	-	Not Profiled
aml_ohsu_2018_16-00822	None	839.74	-	Not Profiled
aml_ohsu_2018_16-00831	None	399.639	-	Not Profiled
aml_ohsu_2018_16-00836	None	314.045	-	Not Profiled
aml_ohsu_2018_16-00867	None	276.066	-	Not Profiled
aml_ohsu_2018_16-00875	None	258.607	-	Not Profiled
aml_ohsu_2018_16-00882	None	318.003	-	Not Profiled
aml_ohsu_2018_16-00951	None	522.537	-	Not Profiled
aml_ohsu_2018_16-01005	None	129.491	-	Not Profiled
aml_ohsu_2018_16-01017	None	1178.64	-	Not Profiled
aml_ohsu_2018_16-01049	None	244.89	-	Not Profiled
aml_ohsu_2018_16-01093	None	208.531	-	Not Profiled
aml_ohsu_2018_16-01094	None	201.389	-	Not Profiled
aml_ohsu_2018_16-01097	None	310.111	-	Not Profiled
aml_ohsu_2018_16-01102	None	260.708	-	Not Profiled
aml_ohsu_2018_16-01121	None	223.212	-	Not Profiled
aml_ohsu_2018_16-01127	None	555.448	-	Not Profiled
aml_ohsu_2018_16-01138	None	289.206	-	Not Profiled
aml_ohsu_2018_16-01151	None	419.969	-	Not Profiled
aml_ohsu_2018_16-01185	None	226.03	-	Not Profiled
aml_ohsu_2018_16-01191	None	500.607	-	Not Profiled
aml_ohsu_2018_16-01192	None	409.079	-	Not Profiled
aml_ohsu_2018_16-01201	None	228.576	-	Not Profiled
aml_ohsu_2018_16-01210	None	457.536	-	Not Profiled
aml_ohsu_2018_16-01216	None	330.351	-	Not Profiled
aml_ohsu_2018_16-01219	None	258.287	-	Not Profiled
aml_ohsu_2018_16-01223	None	123.625	-	Not Profiled
aml_ohsu_2018_16-01225	None	234.556	-	Not Profiled
aml_ohsu_2018_16-01237	None	88.1443	-	Not Profiled
aml_ohsu_2018_16-01254	None	348.542	-	Not Profiled
aml_ohsu_2018_16-01272	None	228.164	-	Not Profiled
aml_ohsu_2018_13-00204	PML-RARA	243.248	-	Not Profiled
aml_ohsu_2018_13-00226	PML-RARA	402.218	-	Not Profiled
aml_ohsu_2018_14-00113	PML-RARA	563.469	-	Not Profiled
aml_ohsu_2018_14-00425	PML-RARA	158.208	-	Not Profiled
aml_ohsu_2018_14-00546	PML-RARA	324.831	Not Profiled	Not Profiled
aml_ohsu_2018_14-00730	PML-RARA	340.508	-	Not Profiled
aml_ohsu_2018_14-00831	PML-RARA	212.767	-	Not Profiled
aml_ohsu_2018_15-00229	PML-RARA	193.759	Not Profiled	Not Profiled
aml_ohsu_2018_15-00338	PML-RARA	197.527	-	Not Profiled
aml_ohsu_2018_15-00470	PML-RARA	366.744	-	Not Profiled
aml_ohsu_2018_15-00525	PML-RARA	74.8572	-	Not Profiled
aml_ohsu_2018_16-00120	PML-RARA	296.174	-	Not Profiled
aml_ohsu_2018_16-00410	PML-RARA	291.405	-	Not Profiled
aml_ohsu_2018_16-01080	PML-RARA	137.628	-	Not Profiled
aml_ohsu_2018_16-01262	PML-RARA	437.47	-	Not Profiled
aml_ohsu_2018_13-00146	RUNX1-RUNX1T1	442.263	Not Profiled	Not Profiled
aml_ohsu_2018_13-00245	RUNX1-RUNX1T1	273.441	-	Not Profiled
aml_ohsu_2018_13-00260	RUNX1-RUNX1T1	346.261	Not Profiled	Not Profiled
aml_ohsu_2018_13-00615	RUNX1-RUNX1T1	244.572	-	Not Profiled
aml_ohsu_2018_14-00643	RUNX1-RUNX1T1	226.813	-	Not Profiled
aml_ohsu_2018_15-00756	RUNX1-RUNX1T1	345.354	-	Not Profiled
aml_ohsu_2018_15-00763	RUNX1-RUNX1T1	366.999	-	Not Profiled
aml_ohsu_2018_15-00807	RUNX1-RUNX1T1	351.31	-	Not Profiled
aml_ohsu_2018_16-00474	RUNX1-RUNX1T1	472.412	Not Profiled	Not Profiled
aml_ohsu_2018_16-00538	RUNX1-RUNX1T1	472.03	-	Not Profiled
aml_ohsu_2018_16-00710	RUNX1-RUNX1T1	506.014	-	Not Profiled
aml_ohsu_2018_12-00150	Unknown	588.909	Not Profiled	Not Profiled
aml_ohsu_2018_13-00034	Unknown	303.277	Not Profiled	Not Profiled
aml_ohsu_2018_13-00166	Unknown	173.55	-	Not Profiled
aml_ohsu_2018_13-00250	Unknown	315.474	-	Not Profiled
aml_ohsu_2018_13-00253	Unknown	252.618	-	Not Profiled
aml_ohsu_2018_13-00450	Unknown	213.353	-	Not Profiled
aml_ohsu_2018_13-00466	Unknown	207.118	-	Not Profiled
aml_ohsu_2018_13-00532	Unknown	100.906	-	Not Profiled
aml_ohsu_2018_13-00544	Unknown	231.908	Not Profiled	Not Profiled
aml_ohsu_2018_13-00573	Unknown	519.6	-	Not Profiled
aml_ohsu_2018_13-00619	Unknown	130.691	-	Not Profiled
aml_ohsu_2018_13-00650	Unknown	199.169	-	Not Profiled
aml_ohsu_2018_14-00023	Unknown	392.237	Not Profiled	Not Profiled
aml_ohsu_2018_14-00026	Unknown	125.066	-	Not Profiled
aml_ohsu_2018_14-00078	Unknown	332.078	-	Not Profiled
aml_ohsu_2018_14-00126	Unknown	239.951	-	Not Profiled
aml_ohsu_2018_14-00175	Unknown	163.152	-	Not Profiled
aml_ohsu_2018_14-00514	Unknown	222.347	-	Not Profiled
aml_ohsu_2018_14-00832	Unknown	255.488	-	Not Profiled
aml_ohsu_2018_15-00051	Unknown	278.185	-	Not Profiled
aml_ohsu_2018_15-00123	Unknown	126.61	-	Not Profiled
aml_ohsu_2018_15-00302	Unknown	314.915	-	Not Profiled
aml_ohsu_2018_15-00471	Unknown	274.134	-	Not Profiled
aml_ohsu_2018_15-00491	Unknown	367.799	-	Not Profiled
aml_ohsu_2018_15-00892	Unknown	535.574	-	Not Profiled
aml_ohsu_2018_15-00961	Unknown	395.337	-	Not Profiled
aml_ohsu_2018_15-00965	Unknown	420.383	-	Not Profiled
aml_ohsu_2018_16-00050	Unknown	246.844	-	Not Profiled
aml_ohsu_2018_16-00087	Unknown	201.236	-	Not Profiled
aml_ohsu_2018_16-00139	Unknown	271.336	-	Not Profiled
aml_ohsu_2018_16-00269	Unknown	249.491	-	Not Profiled
aml_ohsu_2018_16-00316	Unknown	185.074	-	Not Profiled
aml_ohsu_2018_16-00332	Unknown	194.346	-	Not Profiled
aml_ohsu_2018_16-00356	Unknown	152.692	-	Not Profiled
aml_ohsu_2018_16-00459	Unknown	120.532	-	Not Profiled
aml_ohsu_2018_16-00498	Unknown	407.63	-	Not Profiled
aml_ohsu_2018_16-00627	Unknown	366.355	-	Not Profiled
aml_ohsu_2018_16-00702	Unknown	230.266	-	Not Profiled
aml_ohsu_2018_16-00846	Unknown	242.977	-	Not Profiled
aml_ohsu_2018_16-01004	Unknown	600.336	-	Not Profiled
aml_ohsu_2018_16-01010	Unknown	134.573	-	Not Profiled
aml_ohsu_2018_16-01047	Unknown	251.666	-	Not Profiled
aml_ohsu_2018_16-01061	Unknown	130.626	-	Not Profiled
aml_ohsu_2018_16-01100	Unknown	529.703	-	Not Profiled
aml_ohsu_2018_16-01103	Unknown	166.501	-	Not Profiled
aml_ohsu_2018_16-01227	Unknown	159.091	-	Not Profiled
aml_ohsu_2018_16-01270	Unknown	282.772	-	Not Profiled

## Sheet: G-BM_blast_percentage_ZEB2
Sample Id	Bone Marrow Blast Percentage	ZEB2: mRNA expression (RNA Seq CPM)	Mutations	Copy Number Alterations
aml_ohsu_2018_12-00023	68	409.523	Not Profiled	Not Profiled
aml_ohsu_2018_12-00051	88	211.67	Not Profiled	Not Profiled
aml_ohsu_2018_12-00066	36	286.829	Not Profiled	Not Profiled
aml_ohsu_2018_12-00211	90	164.054	Not Profiled	Not Profiled
aml_ohsu_2018_12-00294	95	414.832	Not Profiled	Not Profiled
aml_ohsu_2018_12-00372	77.5	316.306	Not Profiled	Not Profiled
aml_ohsu_2018_12-00423	46	254.974	Not Profiled	Not Profiled
aml_ohsu_2018_12-00426	80	124.876	Not Profiled	Not Profiled
aml_ohsu_2018_13-00007	90	191.775	Not Profiled	Not Profiled
aml_ohsu_2018_13-00028	88	113.268	Not Profiled	Not Profiled
aml_ohsu_2018_13-00034	50	303.277	Not Profiled	Not Profiled
aml_ohsu_2018_13-00098	76	271.221	-	Not Profiled
aml_ohsu_2018_13-00118	71	348.3	-	Not Profiled
aml_ohsu_2018_13-00146	85	442.263	Not Profiled	Not Profiled
aml_ohsu_2018_13-00149	87	187.51	-	Not Profiled
aml_ohsu_2018_13-00157	80	263.451	-	Not Profiled
aml_ohsu_2018_13-00163	50	371.578	-	Not Profiled
aml_ohsu_2018_13-00186	60	371.674	-	Not Profiled
aml_ohsu_2018_13-00195	90	533.157	-	Not Profiled
aml_ohsu_2018_13-00202	73	681.231	-	Not Profiled
aml_ohsu_2018_13-00204	72	243.248	-	Not Profiled
aml_ohsu_2018_13-00226	75	402.218	-	Not Profiled
aml_ohsu_2018_13-00232	55	311.698	-	Not Profiled
aml_ohsu_2018_13-00245	30	273.441	-	Not Profiled
aml_ohsu_2018_13-00253	70	252.618	-	Not Profiled
aml_ohsu_2018_13-00260	62	346.261	Not Profiled	Not Profiled
aml_ohsu_2018_13-00262	81	162.256	-	Not Profiled
aml_ohsu_2018_13-00270	50	394.614	-	Not Profiled
aml_ohsu_2018_13-00281	73	388.59	-	Not Profiled
aml_ohsu_2018_13-00331	92	159.303	-	Not Profiled
aml_ohsu_2018_13-00338	82	178.099	-	Not Profiled
aml_ohsu_2018_13-00342	28	172.084	-	Not Profiled
aml_ohsu_2018_13-00353	64	301.084	-	Not Profiled
aml_ohsu_2018_13-00354	84	277.026	-	Not Profiled
aml_ohsu_2018_13-00384	34	212.377	-	Not Profiled
aml_ohsu_2018_13-00393	21	360.925	-	Not Profiled
aml_ohsu_2018_13-00396	51	386.438	-	Not Profiled
aml_ohsu_2018_13-00406	95	478.317	-	Not Profiled
aml_ohsu_2018_13-00409	95	425.982	-	Not Profiled
aml_ohsu_2018_13-00425	84	430.326	-	Not Profiled
aml_ohsu_2018_13-00468	17	342.857	-	Not Profiled
aml_ohsu_2018_13-00487	49.4	486.796	-	Not Profiled
aml_ohsu_2018_13-00493	81	180.876	-	Not Profiled
aml_ohsu_2018_13-00496	72	317.868	-	Not Profiled
aml_ohsu_2018_13-00500	76	258.637	-	Not Profiled
aml_ohsu_2018_13-00513	75	567.348	-	Not Profiled
aml_ohsu_2018_13-00515	32	417.517	-	Not Profiled
aml_ohsu_2018_13-00522	29	191.253	-	Not Profiled
aml_ohsu_2018_13-00532	88	100.906	-	Not Profiled
aml_ohsu_2018_13-00557	17	353.349	-	Not Profiled
aml_ohsu_2018_13-00558	25	266.707	-	Not Profiled
aml_ohsu_2018_13-00572	59.3	424.461	-	Not Profiled
aml_ohsu_2018_13-00581	65	183.706	Not Profiled	Not Profiled
aml_ohsu_2018_13-00593	66	241.353	-	Not Profiled
aml_ohsu_2018_13-00615	52	244.572	-	Not Profiled
aml_ohsu_2018_13-00625	66	384.703	-	Not Profiled
aml_ohsu_2018_13-00655	93	364.054	-	Not Profiled
aml_ohsu_2018_13-00658	30	195.929	-	Not Profiled
aml_ohsu_2018_13-00659	54	388.047	-	Not Profiled
aml_ohsu_2018_13-00660	41	284.647	-	Not Profiled
aml_ohsu_2018_14-00001	95	353.782	Not Profiled	Not Profiled
aml_ohsu_2018_14-00012	94	429.763	-	Not Profiled
aml_ohsu_2018_14-00015	75	276.088	-	Not Profiled
aml_ohsu_2018_14-00034	50	207.224	-	Not Profiled
aml_ohsu_2018_14-00041	22	211.407	-	Not Profiled
aml_ohsu_2018_14-00045	62	144.532	-	Not Profiled
aml_ohsu_2018_14-00064	10	117.596	-	Not Profiled
aml_ohsu_2018_14-00081	46	199.45	-	Not Profiled
aml_ohsu_2018_14-00092	13	230.751	-	Not Profiled
aml_ohsu_2018_14-00096	72	163.488	-	Not Profiled
aml_ohsu_2018_14-00135	55	255.913	-	Not Profiled
aml_ohsu_2018_14-00152	64	598.603	-	Not Profiled
aml_ohsu_2018_14-00175	25.9	163.152	-	Not Profiled
aml_ohsu_2018_14-00228	80	267.994	-	Not Profiled
aml_ohsu_2018_14-00231	76	320.882	Not Profiled	Not Profiled
aml_ohsu_2018_14-00259	70	633.606	-	Not Profiled
aml_ohsu_2018_14-00279	91	601.977	-	Not Profiled
aml_ohsu_2018_14-00289	3	150.97	-	Not Profiled
aml_ohsu_2018_14-00331	81	326.64	-	Not Profiled
aml_ohsu_2018_14-00376	17	299.783	-	Not Profiled
aml_ohsu_2018_14-00423	74	329.284	-	Not Profiled
aml_ohsu_2018_14-00434	94	560.131	-	Not Profiled
aml_ohsu_2018_14-00448	78	200.042	-	Not Profiled
aml_ohsu_2018_14-00454	96	261.113	-	Not Profiled
aml_ohsu_2018_14-00458	4	146.051	-	Not Profiled
aml_ohsu_2018_14-00464	65	425.819	-	Not Profiled
aml_ohsu_2018_14-00473	22	204.378	-	Not Profiled
aml_ohsu_2018_14-00476	70	167.128	-	Not Profiled
aml_ohsu_2018_14-00488	86.1	204.411	-	Not Profiled
aml_ohsu_2018_14-00496	37	441.391	-	Not Profiled
aml_ohsu_2018_14-00542	69	211.099	-	Not Profiled
aml_ohsu_2018_14-00546	83	324.831	Not Profiled	Not Profiled
aml_ohsu_2018_14-00559	79	742.341	-	Not Profiled
aml_ohsu_2018_14-00564	45	199.652	-	Not Profiled
aml_ohsu_2018_14-00578	90	304.724	-	Not Profiled
aml_ohsu_2018_14-00581	33	301.775	-	Not Profiled
aml_ohsu_2018_14-00588	9	165.467	-	Not Profiled
aml_ohsu_2018_14-00597	0.4	214.608	-	Not Profiled
aml_ohsu_2018_14-00613	80	417.033	-	Not Profiled
aml_ohsu_2018_14-00618	73	129.025	-	Not Profiled
aml_ohsu_2018_14-00632	90	355.679	-	Not Profiled
aml_ohsu_2018_14-00658	51.5	284.794	-	Not Profiled
aml_ohsu_2018_14-00670	20	263.469	-	Not Profiled
aml_ohsu_2018_14-00672	15	259.528	-	Not Profiled
aml_ohsu_2018_14-00676	5	120.403	-	Not Profiled
aml_ohsu_2018_14-00690	54	380.495	-	Not Profiled
aml_ohsu_2018_14-00712	18	230.335	-	Not Profiled
aml_ohsu_2018_14-00714	72	106.777	Not Profiled	Not Profiled
aml_ohsu_2018_14-00725	24	190.749	-	Not Profiled
aml_ohsu_2018_14-00730	90	340.508	-	Not Profiled
aml_ohsu_2018_14-00742	9	135.695	-	Not Profiled
aml_ohsu_2018_14-00774	85	216.942	-	Not Profiled
aml_ohsu_2018_14-00780	7	110.991	-	Not Profiled
aml_ohsu_2018_14-00781	95	520.296	-	Not Profiled
aml_ohsu_2018_14-00787	90	389.663	-	Not Profiled
aml_ohsu_2018_14-00798	74	457.44	-	Not Profiled
aml_ohsu_2018_14-00815	2	173.524	Not Profiled	Not Profiled
aml_ohsu_2018_14-00817	66	95.839	Not Profiled	Not Profiled
aml_ohsu_2018_14-00831	81	212.767	-	Not Profiled
aml_ohsu_2018_15-00014	95	615.757	-	Not Profiled
aml_ohsu_2018_15-00018	70	331.241	-	Not Profiled
aml_ohsu_2018_15-00029	21	163.642	-	Not Profiled
aml_ohsu_2018_15-00045	36	270.477	-	Not Profiled
aml_ohsu_2018_15-00051	95	278.185	-	Not Profiled
aml_ohsu_2018_15-00057	70	271.9	-	Not Profiled
aml_ohsu_2018_15-00075	90	241.966	-	Not Profiled
aml_ohsu_2018_15-00123	81	126.61	-	Not Profiled
aml_ohsu_2018_15-00140	1	179.278	-	Not Profiled
aml_ohsu_2018_15-00169	24	133.257	-	Not Profiled
aml_ohsu_2018_15-00171	80	139.104	-	Not Profiled
aml_ohsu_2018_15-00175	76	179.26	-	Not Profiled
aml_ohsu_2018_15-00201	65	99.6071	Not Profiled	Not Profiled
aml_ohsu_2018_15-00237	95	371.845	-	Not Profiled
aml_ohsu_2018_15-00246	10	149.654	-	Not Profiled
aml_ohsu_2018_15-00248	64	296.013	-	Not Profiled
aml_ohsu_2018_15-00269	35	244.844	-	Not Profiled
aml_ohsu_2018_15-00276	90	264.455	-	Not Profiled
aml_ohsu_2018_15-00279	86	339.785	-	Not Profiled
aml_ohsu_2018_15-00296	93	446.806	-	Not Profiled
aml_ohsu_2018_15-00300	20	221.359	-	Not Profiled
aml_ohsu_2018_15-00320	55	124.606	-	Not Profiled
aml_ohsu_2018_15-00331	33	487.082	-	Not Profiled
aml_ohsu_2018_15-00338	92	197.527	-	Not Profiled
aml_ohsu_2018_15-00351	62	249.479	-	Not Profiled
aml_ohsu_2018_15-00353	13	328.747	-	Not Profiled
aml_ohsu_2018_15-00371	32	229.697	-	Not Profiled
aml_ohsu_2018_15-00377	80	268.983	-	Not Profiled
aml_ohsu_2018_15-00383	9	203.867	-	Not Profiled
aml_ohsu_2018_15-00395	50	550.026	-	Not Profiled
aml_ohsu_2018_15-00417	62	314.964	-	Not Profiled
aml_ohsu_2018_15-00471	60	274.134	-	Not Profiled
aml_ohsu_2018_15-00479	95	250.452	-	Not Profiled
aml_ohsu_2018_15-00482	70	233.625	-	Not Profiled
aml_ohsu_2018_15-00525	90	74.8572	-	Not Profiled
aml_ohsu_2018_15-00534	60	348.178	-	Not Profiled
aml_ohsu_2018_15-00556	75	180.936	-	Not Profiled
aml_ohsu_2018_15-00559	50	407.955	-	Not Profiled
aml_ohsu_2018_15-00563	80	637.09	-	Not Profiled
aml_ohsu_2018_15-00572	84	282.802	-	Not Profiled
aml_ohsu_2018_15-00578	95	514.95	-	Not Profiled
aml_ohsu_2018_15-00593	82	308.775	-	Not Profiled
aml_ohsu_2018_15-00595	91	273.909	-	Not Profiled
aml_ohsu_2018_15-00608	40	280.974	-	Not Profiled
aml_ohsu_2018_15-00610	35	513.739	-	Not Profiled
aml_ohsu_2018_15-00626	70	226.887	-	Not Profiled
aml_ohsu_2018_15-00650	36	289.823	-	Not Profiled
aml_ohsu_2018_15-00653	83	326.941	-	Not Profiled
aml_ohsu_2018_15-00670	92	404.767	-	Not Profiled
aml_ohsu_2018_15-00674	75	542.2	-	Not Profiled
aml_ohsu_2018_15-00680	86	407.809	-	Not Profiled
aml_ohsu_2018_15-00683	45	203.739	Not Profiled	Not Profiled
aml_ohsu_2018_15-00688	41	423.712	-	Not Profiled
aml_ohsu_2018_15-00692	81	232.99	-	Not Profiled
aml_ohsu_2018_15-00693	60	419.093	-	Not Profiled
aml_ohsu_2018_15-00702	42	388.853	-	Not Profiled
aml_ohsu_2018_15-00717	68	415.911	-	Not Profiled
aml_ohsu_2018_15-00724	51	345.818	-	Not Profiled
aml_ohsu_2018_15-00734	93	311.789	-	Not Profiled
aml_ohsu_2018_15-00755	93.2	252.087	-	Not Profiled
aml_ohsu_2018_15-00756	25	345.354	-	Not Profiled
aml_ohsu_2018_15-00766	60	337.108	-	Not Profiled
aml_ohsu_2018_15-00767	25	208.973	-	Not Profiled
aml_ohsu_2018_15-00778	21	262.308	-	Not Profiled
aml_ohsu_2018_15-00782	45	168.682	-	Not Profiled
aml_ohsu_2018_15-00786	80	427.367	-	Not Profiled
aml_ohsu_2018_15-00813	45	198.773	-	Not Profiled
aml_ohsu_2018_15-00819	90	438.621	-	Not Profiled
aml_ohsu_2018_15-00821	0	240.739	-	Not Profiled
aml_ohsu_2018_15-00839	13	198.496	-	Not Profiled
aml_ohsu_2018_15-00850	50	245.93	-	Not Profiled
aml_ohsu_2018_15-00858	95	269.067	-	Not Profiled
aml_ohsu_2018_15-00864	8	235.375	-	Not Profiled
aml_ohsu_2018_15-00870	20	226.192	-	Not Profiled
aml_ohsu_2018_15-00872	74	305.086	-	Not Profiled
aml_ohsu_2018_15-00874	90	91.5785	-	Not Profiled
aml_ohsu_2018_15-00883	90	277.979	-	Not Profiled
aml_ohsu_2018_15-00909	90	219.144	-	Not Profiled
aml_ohsu_2018_15-00912	86	257.188	-	Not Profiled
aml_ohsu_2018_15-00967	70	301.784	-	Not Profiled
aml_ohsu_2018_15-00975	90	320.801	-	Not Profiled
aml_ohsu_2018_15-00976	12	294.73	-	Not Profiled
aml_ohsu_2018_15-00979	75	302.762	Not Profiled	Not Profiled
aml_ohsu_2018_15-00981	90	336.661	-	Not Profiled
aml_ohsu_2018_15-00990	90	477.649	-	Not Profiled
aml_ohsu_2018_16-00001	40	312.493	-	Not Profiled
aml_ohsu_2018_16-00004	50	351.972	-	Not Profiled
aml_ohsu_2018_16-00007	41	171.999	-	Not Profiled
aml_ohsu_2018_16-00010	79	235.405	Not Profiled	Not Profiled
aml_ohsu_2018_16-00027	91	171.103	-	Not Profiled
aml_ohsu_2018_16-00031	75	142.358	-	Not Profiled
aml_ohsu_2018_16-00048	25	247.259	-	Not Profiled
aml_ohsu_2018_16-00056	95	259.804	-	Not Profiled
aml_ohsu_2018_16-00067	20	354.154	-	Not Profiled
aml_ohsu_2018_16-00075	39	276.106	-	Not Profiled
aml_ohsu_2018_16-00078	85	355.724	-	Not Profiled
aml_ohsu_2018_16-00088	98	189.474	-	Not Profiled
aml_ohsu_2018_16-00094	95	253.371	-	Not Profiled
aml_ohsu_2018_16-00102	97	320.246	-	Not Profiled
aml_ohsu_2018_16-00109	96	227.181	-	Not Profiled
aml_ohsu_2018_16-00113	2	92.6357	-	Not Profiled
aml_ohsu_2018_16-00115	19	290.113	-	Not Profiled
aml_ohsu_2018_16-00120	91.8	296.174	-	Not Profiled
aml_ohsu_2018_16-00129	90	428.368	-	Not Profiled
aml_ohsu_2018_16-00132	6	179.95	-	Not Profiled
aml_ohsu_2018_16-00143	57	228.108	-	Not Profiled
aml_ohsu_2018_16-00145	27	146.45	-	Not Profiled
aml_ohsu_2018_16-00150	60	156.016	-	Not Profiled
aml_ohsu_2018_16-00151	80	104.699	-	Not Profiled
aml_ohsu_2018_16-00157	93	259.172	-	Not Profiled
aml_ohsu_2018_16-00217	23	323.329	-	Not Profiled
aml_ohsu_2018_16-00220	71.5	416.703	-	Not Profiled
aml_ohsu_2018_16-00249	60	230.474	-	Not Profiled
aml_ohsu_2018_16-00264	95	246.346	-	Not Profiled
aml_ohsu_2018_16-00269	65	249.491	-	Not Profiled
aml_ohsu_2018_16-00271	63	166.175	-	Not Profiled
aml_ohsu_2018_16-00278	83	218.651	-	Not Profiled
aml_ohsu_2018_16-00289	95	313.964	-	Not Profiled
aml_ohsu_2018_16-00292	90	259.046	-	Not Profiled
aml_ohsu_2018_16-00303	1.5	389.096	-	Not Profiled
aml_ohsu_2018_16-00307	75	113.413	-	Not Profiled
aml_ohsu_2018_16-00316	20	185.074	-	Not Profiled
aml_ohsu_2018_16-00339	13	131.182	-	Not Profiled
aml_ohsu_2018_16-00344	30	351.963	-	Not Profiled
aml_ohsu_2018_16-00354	86	385.341	-	Not Profiled
aml_ohsu_2018_16-00358	5	281.812	Not Profiled	Not Profiled
aml_ohsu_2018_16-00373	1	136.064	-	Not Profiled
aml_ohsu_2018_16-00406	23	391.314	-	Not Profiled
aml_ohsu_2018_16-00410	90	291.405	-	Not Profiled
aml_ohsu_2018_16-00465	70	433.099	-	Not Profiled
aml_ohsu_2018_16-00474	70	472.412	Not Profiled	Not Profiled
aml_ohsu_2018_16-00483	33	181.53	-	Not Profiled
aml_ohsu_2018_16-00491	98	420.531	-	Not Profiled
aml_ohsu_2018_16-00494	90	538.026	-	Not Profiled
aml_ohsu_2018_16-00504	2	336.593	-	Not Profiled
aml_ohsu_2018_16-00510	60	244.4	-	Not Profiled
aml_ohsu_2018_16-00525	95	237.709	-	Not Profiled
aml_ohsu_2018_16-00538	8	472.03	-	Not Profiled
aml_ohsu_2018_16-00547	82	533.159	-	Not Profiled
aml_ohsu_2018_16-00566	41	241.665	-	Not Profiled
aml_ohsu_2018_16-00627	17	366.355	-	Not Profiled
aml_ohsu_2018_16-00699	92	462.552	-	Not Profiled
aml_ohsu_2018_16-00705	59.5	364.759	-	Not Profiled
aml_ohsu_2018_16-00708	44	308.271	-	Not Profiled
aml_ohsu_2018_16-00710	0	506.014	-	Not Profiled
aml_ohsu_2018_16-00724	34	400.362	-	Not Profiled
aml_ohsu_2018_16-00731	40	185.976	-	Not Profiled
aml_ohsu_2018_16-00733	54	501.27	-	Not Profiled
aml_ohsu_2018_16-00755	21	415.181	-	Not Profiled
aml_ohsu_2018_16-00766	33	169.732	-	Not Profiled
aml_ohsu_2018_16-00770	12	246.957	-	Not Profiled
aml_ohsu_2018_16-00771	15	683.383	-	Not Profiled
aml_ohsu_2018_16-00810	83	190.736	-	Not Profiled
aml_ohsu_2018_16-00815	75	386.132	-	Not Profiled
aml_ohsu_2018_16-00820	42.5	140.927	-	Not Profiled
aml_ohsu_2018_16-00822	9	839.74	-	Not Profiled
aml_ohsu_2018_16-00831	95	399.639	-	Not Profiled
aml_ohsu_2018_16-00836	88	314.045	-	Not Profiled
aml_ohsu_2018_16-00867	93	276.066	-	Not Profiled
aml_ohsu_2018_16-00875	3	258.607	-	Not Profiled
aml_ohsu_2018_16-01004	85	600.336	-	Not Profiled
aml_ohsu_2018_16-01005	30	129.491	-	Not Profiled
aml_ohsu_2018_16-01017	70	1178.64	-	Not Profiled
aml_ohsu_2018_16-01049	20	244.89	-	Not Profiled
aml_ohsu_2018_16-01080	90	137.628	-	Not Profiled
aml_ohsu_2018_16-01093	48	208.531	-	Not Profiled
aml_ohsu_2018_16-01094	76	201.389	-	Not Profiled
aml_ohsu_2018_16-01097	46	310.111	-	Not Profiled
aml_ohsu_2018_16-01102	30	260.708	-	Not Profiled
aml_ohsu_2018_16-01103	90	166.501	-	Not Profiled
aml_ohsu_2018_16-01109	72	266.465	-	Not Profiled
aml_ohsu_2018_16-01121	86	223.212	-	Not Profiled
aml_ohsu_2018_16-01185	75	226.03	-	Not Profiled
aml_ohsu_2018_16-01201	75	228.576	-	Not Profiled
aml_ohsu_2018_16-01210	26.3	457.536	-	Not Profiled
aml_ohsu_2018_16-01219	83	258.287	-	Not Profiled
aml_ohsu_2018_16-01223	83	123.625	-	Not Profiled
aml_ohsu_2018_16-01237	71	88.1443	-	Not Profiled
aml_ohsu_2018_16-01254	47	348.542	-	Not Profiled
aml_ohsu_2018_16-01262	90	437.47	-	Not Profiled
aml_ohsu_2018_16-01272	17	228.164	-	Not Profiled
