# Supplementary material for: Interplay between the EMT transcription factors ZEB1 and ZEB2 regulates hematopoietic stem and progenitor cell differentiation and hematopoietic lineage fidelity
Source: PLoS Biol. 2021 Sep 22;19(9):e3001394. doi: 10.1371/journal.pbio.3001394 (PMC8489726; doi:10.1371/journal.pbio.3001394)
Supplement: S1 Data — (XLSX) [file pbio.3001394.s020.xlsx]

## Sheet: A-Fig 2 C-F, S3 Fig A,B, E
Tie2 cre, Zeb1 flox fetal livers	number	result cre	result Zeb1	resuspend in 2ml PBS/FCS, cell counts (1:20 dilution; 5ul+45ul PBS, then 20ul +20ul trypan blue)	x10^7/ml
female #308	1	cre	fl/fl	203	1.015
*frozen on 04/05/2017	2		?	233	1.66
	3	cre	fl/fl	210	1.05
	4		?	223	1.115
	5	cre	fl/+	235	1.17
	6		?	239	1.195
	7	cre	fl/fl	255	1.275
	8		fl/fl	273	1.365
20170504
receiptient mice were lethally irradiated (550Gyx2, 2 hours between)
Combine #4, #6, resuspend in 800ul PBS/FCS, injected into 4 Ly5.1 mice (Recipient #1-4)
Combine #1, #3, resuspend in 800ul PBS/FCS, injected into 4 Ly5.1 mice (Recipient #7-10)
				end date	start date	weeks
mice culled on 2017/10/12 (23 weeks post)				2017-10-12	2017-05-04	23
ID	WBC 10^9/l	LYM	MID	GRA	LYM%	MID%	GRA%	HGB	PLT	MPV	spleen	half spleen	body weight on 31/08/2017	spleen/body weight
1	16.3	13.4	1.8	0.8	83.9	11.1	5	159	717	5.2	0.0585	0.0254	19.2	0.00304688
2	15.4	12.8	1.6	1	83.1	10.3	6.6	155	862	5.2	0.0644	0.0382	21	0.00306667
3	16.8	12.7	1.7	2.3	75.8	10.3	13.9	157	758	6.2	0.0833	0.0416	20.5	0.00406341
4	15.7	13.4	1.4	0.9	85.4	8.9	5.7	152	892	5.4	0.07	0.0374	21.4	0.00327103
7	9.5	8	0.8	0.7	84.5	7.9	7.6	140	1052	6.1	0.0576	0.0323	21.2	0.00271698
8	15.5	13.7	1.3	0.5	88.3	8.6	3.1	137	804	5.4	0.056	0.0348	19	0.00294737
9	25.1	21.5	2.8	0.8	85.6	11.1	3.3	151	402	5.6	0.055	0.0361	22.5	0.00244444
10	15.4	13.7	1.3	0.4	88.8	8.4	2.8	137	736	5.1	0.069	0.0336	20.8	0.00331731
resuspend BM cells from one femur in 5 ml PBS/FCS, take ~0.5ml for cell counts, cytospin and CFU assays
100ul sample (1:10 dilution) +60ul beads+20ul PI
beads number by manual counting	beads concentration
264	660000
beads concentration in each FACS tubes	220000
collect 2000 beads for each samples
	BM	BM concentration (/ml)	ul for 200000cells (cytospin)	1xmethylcellulose (25000 cells in 100ul)	methylcellulose x2		total number of BM cells in one femur
1	1742	3449160	57.9851	7.24814	14.4963		17245800
2	2897	5736060	34.8671	4.35839	8.71678		28680300
3	1869	3700620	54.045	6.75562	13.5112		18503100
4	1744	3453120	57.9186	7.23983	14.4797		17265600
7	2713	5371740	37.2319	4.65399	9.30797		26858700
8	1873	3708540	53.9296	6.7412	13.4824		18542700
9	2239	4433220	45.1139	5.63924	11.2785		22166100
10	2334	4621320	43.2777	5.40971	10.8194		23106600
Used for Fig 2 E and S3 Fig E, C graphs
Flowjo results (percentage of FCS-A/SSC-A population)												Absolut number
Sample:	Myeloid cells	Granulocytes	Eosinophils	Monocytes	monocytes /macrophages		Sample:	B cells	CD8	CD4		Sample:	Myeloid cells	Granulocytes	Eosinophils	Monocytes	monocytes /macrophages		Sample:	B cells	CD8	CD4	T cells
Myeloid_BM#1_001.fcs	34.1	15.8	2.13	15.6	17.73		B-T_BM #1.fcs	19.5	0.57	1.61		Myeloid_BM#1_001.fcs	588081780	272483640	36733554	269034480	305768034		B-T_BM #1.fcs	336293100	9830106	27765738	37595844
Myeloid_BM#2.fcs	26.2	10.7	2.64	12.4	15.04		B-T_BM #2.fcs	22.6	0.37	0.8		Myeloid_BM#2.fcs	751423860	306879210	75715992	355635720	431351712		B-T_BM #2.fcs	648174780	10611711	22944240	33555951
Myeloid_BM#3.fcs	34.4	15.1	2.88	16	18.88		B-T_BM #3.fcs	18.4	0.43	1.15		Myeloid_BM#3.fcs	636506640	279396810	53288928	296049600	349338528		B-T_BM #3.fcs	340457040	7956333	21278565	29234898
Myeloid_BM#4.fcs	25.6	10.2	2.32	12.3	14.62		B-T_BM #4.fcs	19	0.47	1.08		Myeloid_BM#4.fcs	441999360	176109120	40056192	212366880	2.52423e+08		B-T_BM #4.fcs	328046400	8114832	18646848	26761680
Myeloid_BM#7.fcs	14.3	4.56	1.8	7.64	9.44		B-T_BM #7.fcs	26.1	1.1	1.33		Myeloid_BM#7.fcs	384079410	1.22476e+08	48345660	205200468	253546128		B-T_BM #7.fcs	701012070	2.95446e+07	35722071	65266641
Myeloid_BM#8.fcs	17.3	6.06	1.51	9.36	10.87		B-T_BM #8.fcs	27.5	1.07	0.84		Myeloid_BM#8.fcs	320788710	112368762	27999477	173559672	201559149		B-T_BM #8.fcs	509924250	19840689	15575868	35416557
Myeloid_BM#9.fcs	21.2	6.48	2.89	11.2	14.09		B-T_BM #9.fcs	20.8	1.12	1.41		Myeloid_BM#9.fcs	469921320	143636328	64060029	2.4826e+08	312320349		B-T_BM #9.fcs	461054880	2.4826e+07	31254201	56080233
Myeloid_BM#10.fcs	24.1	9.89	1.65	12.2	13.85		B-T_BM #10.fcs	21.1	1.15	1.29		Myeloid_BM#10.fcs	556869060	228524274	38125890	281900520	320026410		B-T_BM #10.fcs	4.87549e+08	2.65726e+07	29807514	56380104
Myeloid_PB#1.fcs	14.9	1.73	2.02	12.3			B-T_PB#1.fcs	52.9	1.84	18.7
Myeloid_PB#2.fcs	15.5	2.5	1.79	11.6			B-T_PB#2.fcs	53	1.33	18.6
Myeloid_PB#3.fcs	20.7	6.83	4.87	9.02			B-T_PB#3.fcs	47.2	1.7	15.3
Myeloid_PB#4.fcs	16.4	1.79	1.83	12.9			B-T_PB#4.fcs	49.9	1.18	23.6
Myeloid_PB#7.fcs	10.5	5.56	2.29	2.21			B-T_PB#7.fcs	51.7	1.35	25.9
Myeloid_PB#8.fcs	5	1.89	1.33	1.71			B-T_PB#8.fcs	57	2.84	27.5
Myeloid_PB#9.fcs	5.04	1.55	1.35	2.02			B-T_PB#9.fcs	54.9	5.84	26.3
Myeloid_PB#10.fcs	5.83	1.19	1.32	3.31			B-T_PB#10.fcs	58.1	3.67	27.3
Myeloid_SP#1.fcs	4.11	0.29	0.56	4.05			B-T_SP#1.fcs	55.6	2.42	20.3
Myeloid_SP#2.fcs	3.3	0.21	0.35	3.44			B-T_SP#2.fcs	47.5	1.89	16
Myeloid_SP#3.fcs	3.85	0.28	0.44	3.85			B-T_SP#3.fcs	44.1	1.34	15.1
Myeloid_SP#4.fcs	4.42	0.24	0.43	4.59			B-T_SP#4.fcs	44	1.18	15.7
Myeloid_SP#7.fcs	1.8	0.13	0.11	2.24			B-T_SP#7.fcs	55.1	3.69	24
Myeloid_SP#8.fcs	1.65	0.07	0.09	1.75			B-T_SP#8.fcs	62.1	4.8	20.8
Myeloid_SP#9.fcs	2.47	0.12	0.27	2.58			B-T_SP#9.fcs	61.6	5	19.1
Myeloid_SP#10.fcs	2.6	0.098	0.22	2.8			B-T_SP#10.fcs	59.2	4.27	17.8
Used for Fig 2C, D and S3 Fig A,B graphs
Flowjo results (percentage of FCS-A/SSC-A population)												Absolut number
Sample:	Lin-	LSK	SLAM	MPs	CMP	GMP	LT-HSC	MEP	MPP	ST-HSC		Sample:	Lin-	LSK	SLAM	MPs	CMP	GMP	LT-HSC	MEP	MPP	ST-HSC
stem cells new panel_BM #1.fcs	5.93	0.16	0.00232	0.82	0.15	0.38	0.018	0.25	0.062	0.077		stem cells new panel_BM #1.fcs	102267594	2759328	40010.3	14141556	2586870	6553404	310424	4311450	1.06924e+06	1.32793e+06
stem cells new panel_BM #2.fcs	10.3	0.14	0.00457	0.76	0.21	0.24	0.024	0.29	0.054	0.059		stem cells new panel_BM #2.fcs	295407090	4.01524e+06	131069	21797028	6022863	6883272	688327	8.31729e+06	1.54874e+06	1.69214e+06
stem cells new panel_BM #3.fcs	5.72	0.16	0.002	0.8	0.25	0.28	0.014	0.26	0.072	0.072		stem cells new panel_BM #3.fcs	105837732	2960496	37006.2	14802480	4625775	5.18087e+06	259043	4810806	1.33222e+06	1.33222e+06
stem cells new panel_BM #4.fcs	7.89	0.12	0.00234	0.72	0.31	0.11	0.026	0.28	0.034	0.057		stem cells new panel_BM #4.fcs	136225584	2071872	40401.5	12431232	5352336	1899216	448906	4834368	587030	984139
stem cells new panel_BM #7.fcs	10.9	0.062	0.00582	0.52	0.11	0.15	0.017	0.25	0.012	0.029		stem cells new panel_BM #7.fcs	292759830	1.66524e+06	156318	13966524	2954457	4028805	456598	6714675	322304	778902
stem cells new panel_BM #8.fcs	13.4	0.073	0.00307	0.61	0.13	0.13	0.025	0.33	0.00921	0.039		stem cells new panel_BM #8.fcs	248472180	1.35362e+06	56926.1	11311047	2410551	2410551	463568	6119091	170778	723165
stem cells new panel_BM #9.fcs	12.6	0.06	0.00307	0.41	0.12	0.071	0.016	0.21	0.00999	0.032		stem cells new panel_BM #9.fcs	279292860	1329966	68049.9	9088101	2659932	1.57379e+06	354658	4654881	221439	709315
stem cells new panel_BM #10.fcs	16.5	0.067	0.00342	0.62	0.21	0.1	0.026	0.28	0.01	0.029		stem cells new panel_BM #10.fcs	381258900	1.54814e+06	79024.6	14326092	4852386	2310660	600772	6.46985e+06	231066	670091
Sample:	Lin-	LSK	SLAM	MPs	CMP	GMP	MEP	LT-HSC	ST-HSC	MPP
stem cells new panel_BM #1.fcs	5.93	0.16	0.00232	0.82	0.15	0.38	0.25	0.018	0.077	0.062
stem cells new panel_BM #2.fcs	10.3	0.14	0.00457	0.76	0.21	0.24	0.29	0.024	0.059	0.054
stem cells new panel_BM #3.fcs	5.72	0.16	0.002	0.8	0.25	0.28	0.26	0.014	0.072	0.072
stem cells new panel_BM #4.fcs	7.89	0.12	0.00234	0.72	0.31	0.11	0.28	0.026	0.057	0.034
stem cells new panel_BM #7.fcs	10.9	0.062	0.00582	0.52	0.11	0.15	0.25	0.017	0.029	0.012
stem cells new panel_BM #8.fcs	13.4	0.073	0.00307	0.61	0.13	0.13	0.33	0.025	0.039	0.00921
stem cells new panel_BM #9.fcs	12.6	0.06	0.00307	0.41	0.11	0.07	0.21	0.016	0.032	0.00999
stem cells new panel_BM #10.fcs	16.5	0.067	0.00342	0.62	0.21	0.1	0.28	0.026	0.029	0.01
Used for Fig2 F graph
Flowjo results (percentage of FCS-A/SSC-A population)
Sample:	CD8	DP	CD4	DN	DN1	DN2	DN3	DN4
Thymus_Thymus #1.fcs	62.3	11	2.68	23.9	1.54	0.55	3.09	18.8	99.96
Thymus_Thymus #2.fcs	55.8	15.7	3.85	24.7	1.67	0.98	2.81	19.2
Thymus_Thymus #3.fcs	54.7	18.7	3.84	22.8	1.98	0.97	4.16	15.7
Thymus_Thymus #4.fcs	68.4	11.6	3	17	1.38	0.31	2.15	13.1
Thymus_Thymus #7.fcs	70.4	15.5	1.78	12.3	0.98	0.25	2.01	9.03
Thymus_Thymus #8.fcs	63.1	14.4	2.63	19.8	1.46	0.66	3.2	14.5
Thymus_Thymus #9.fcs	75.6	13.2	1.1	10	0.39	0.17	1.95	7.54
Thymus_Thymus #10.fcs	69.9	18.7	4.09	7.32	1.32	0.95	1.07	3.98
ctrl	59.05	13.65	3.42	23.35	1.605	0.76	2.95	17.25
floxed	70.15	14.95	2.205	11.15	1.15	0.455	1.98	8.285

## Sheet: B-Fig 3 A
Used for Fig 3 A graph
	control								Zeb1 fl/fl
1st	59	56	70	48	47	57	73	43	22	46	51	35	40	33	27
2nd	31	30	48	54					5	13	0	6	9	6
Used for Fig.3 C graph
PB graphs
Control							Zeb1 fl/+						Zeb1 fl/fl
	competitor			donor			competitor			donor			competitor				donor
B cells	50.6	38.5	47.2	48.9	61	52.3	66.2	71.8	60	33.1	27.9	39.7	96.1	98.2	97.9	96.1	3.8	1.76	2.01	3.73
T cells	63.9	67.5	73	35	31.9	26.4	91.9	91.3	90.9	7.84	8.63	8.95	99.6	98.8	98.8	98.8	0.057	1.09	0.29	0.26
Myeloid cells	51.6	61.8	55.9	47.8	37.9	43.8	52.6	53.9	50.8	47.2	45.9	49.1	97.5		89.6	91.9	2.52		10.4	8.05
Neutrophils	49.6	57.8	51.8	50.3	41.9	48.2	41.1	48.6	40.7	58.8	51.3	59.2	96.6		85.6	87.7	3.41		14.3	12.3
Mono/Mac	53.9	65.1	60.2	44.7	34.7	39.2	58.5	56.1	64.3	41.3	43.7	35.6	98.2		94.2	95.7	1.78		5.76	4.06
BM graphs
Control							Zeb1 fl/+						Zeb1 fl/fl
	competitor			donor			competitor			donor			competitor			donor
B cells	45.7888	39.8355	46.2799	54.2112	60.1645	53.7201	57.4857	69.6711	56.0533	42.5143	30.3289	43.9467	94.5476	97.1452	94.723	5.45244	2.85482	5.27704
T cells	53.7234	60.7692	62.0848	46.2766	39.2308	37.9152	77.4863	79.6117	77.2004	22.5137	20.3883	22.7996	97.8891	96.0709	96.0301	2.11088	3.92908	3.96989
Myeloid cells	40.4933	63.9344	66.8731	59.5067	36.0656	33.1269	43.8398	49.6454	44.0609	56.1602	50.3546	55.9391	98.5002	93.5005	96.261	1.4998	6.49955	3.73898
Neutrophils	37.3581	62.0761	65.4244	62.6419	37.9239	34.5756	42.5051	48.783	41.6667	57.4949	51.217	58.3333	98.3989	93.301	95.9959	1.60113	6.69905	4.00405
Mono/Mac	51.2146	69.3089	71.7635	48.7854	30.6911	28.2365	48.407	52.5253	52.4772	51.593	47.4747	47.5228	98.8266	94.0404	97.0716	1.17338	5.9596	2.92836

## Sheet: C-Fig 4 B, C
selected mice as BM donors
control	64, 49	Genotyping by KH	Genotyping by JW		from strain
♀ 49 (♀46 x ♂24 .1.2)	2017-06-25	cre/+ fl/fl +/+	+/+ fl/fl +/+	control	M-1664	PCR for Rosa repeated on 09/10/2017
♀ 64 (♀2 x ♂34.11.4)	2017-06-04	+/+ fl/fl	+/+ fl/fl	control	M-1665
zeb1 flox	56, 58
♀ 56 (♀45 x ♂22.1.1)	2017-06-27	cre/+ fl/fl +/+	cre/+ fl/fl +/+	zeb1	M-1665
♀ 58 (♀45 x ♂22.1.3)	2017-06-27	cre/+ fl/fl +/+	cre/+ fl/fl +/+	zeb1	M-1665
zeb2 flox	51, 58
♀ 51 (♀2 x ♂34.9.2)	2017-04-20	cre/+ fl/fl	cre/+ fl/fl	zeb2	M-1664
♀ 58 (♀39 x ♂42 .1.4)	2017-05-10	cre/+ fl/fl	cre/+ fl/fl	zeb2	M-1664
zeb1/2 flox	78, 93
♀ 78 (♀27 x ♂47.2.2)	2017-07-27	cre/+ fl/fl fl/fl	cre/+ fl/fl fl/fl	double	M-1664
♂ 93 (♀35 x ♂10 .3.6)	2017-08-14	cre/+ fl/fl fl/fl	cre/+ fl/fl fl/fl	double	M-1664
BM samples were stored in -80 and thawed on 09/10/17
BM cells were pooled together in 50ml RPMI media and counted (1:10 dilution in trypan blue)
	cells counted	total number	volum for 2.5x10^7 per ml stock
cre negative control	60	75000000	3
zeb1 flox	82	102500000	4.1
zeb2 flox	91	113750000	4.55
zeb1&2 flox	65	81250000	3.25
recepient mice were irradiated 550 rads x2, then injected 0.2 ml (5x10^6 cells)
groups	ID
cre negative control	1-5
zeb1 flox	6-10
zeb2 flox	11-15
zeb1&2 flox	16-20
50ul tamoxifen gavage from 23/10/2017 to 25/10/2017
Used for Fig 4 B graph
ert2 zeb1/2 flox+tamoxifen
	body weight	sp	thymus		WBC	LYM%	MID%	GRA%	LYM	MID	GRA	RBC	HGB	PLT	MPV		spleen/body weight
1	20	88.9	25.1		6.6	75.5	12.1	12.4	5	0.8	0.8		144	354	5.2		0.4445	0.1255
2	19.5	77	34.8		5	74.8	13.9	11.3	3.7	0.7	0.6		147	404	5.2		0.394872	0.178462
3	20.8	103.9	33		4.9	78.5	14.8	6.7	3.8	0.7	0.3	7.94	133	395	5.5		0.499519	0.158654
4	18.7	59.9	36.7		4.5	85.1	8.2	6.7	3.8	0.4	0.3		154	431	5.1		0.320321	0.196257
5	20.2	80.6	34.7		5.6	80.9	10.9	8.2	4.5	0.6	0.5		143	470	5.5		0.39901	0.171782
6	21.1	208.2	15.7		4.3	84.6	6.9	8.5	3.6	0.3	0.4	6.43	103	289	6.2		0.98673	0.0744076
7	20.6	165.1	11.4		3.9	83.7	8.4	7.9	3.3	0.3	0.3	7.23	114	381	6		0.801456	0.0553398
8	20	158.8	11.5		4.4	87.5	8.9	3.6	3.9	0.4	0.2	6.89	111	353	6.2		0.794	0.0575
9	19.8	150.2	11.9		4.9	88.4	6.6	5	4.3	0.3	0.2	6.93	112	266	6		0.758586	0.060101
10	21.6	148.6	18.6		4.3	84.7	11.4	3.9	3.6	0.5	0.2	7.41	119	402	6.1		0.687963	0.0861111
11	20.5	192.2	23.1		3.3	85.3	7.8	6.9	2.8	0.3	0.2	6.55	106	85	6.5		0.937561	0.112683
12	19	232.4	13.5		6.4	91.7	5.2	3.1	5.9	0.3	0.2	3.11	49	72	6.1		1.22316	0.0710526
13	19.2	264.1	16.8		8.1	92.3	3.6	4.1	7.5	0.3	0.3	4.54	73	51	6.9		1.37552	0.0875
14	17.9	265.4	10.5		7.7	93.2	4.7	2.1	7.2	0.4	0.2	2.24	38	39	6.1		1.48268	0.0586592
15	19.5	323.2	16.9		13.6	94.6	3.8	1.6	12.9	0.5	0.2	3.81	63	44	6.7		1.65744	0.0866667
16	18.8	25.7	9.3		1.2	86.2	7.3	6.5	1	0.1	0.1	5.41	86	21	6.4		0.136702	0.0494681
17	15.6	15.2	6.2														0.0974359	0.0397436
18	17	34.5	12.8		1.6	86.3	8	5.7	1.4	0.1	0.1	1.75	27	17	7.3		0.202941	0.0752941
19	19	46.5	8.7		1.4	84	7.9	8.1	1.2	0.1	0.1	5.61	86	20	7.1		0.244737	0.0457895
20	19.5	44.1	11.2		1.6	87	8.5	4.5	1.4	0.1	0.1	4.93	83	15	7		0.226154	0.0574359
Used for Fig 4 C graph
Sample:	LSK	LTS	STS	MPP	HPC	CMP	GMP	MEP		LSK	LTS	STS	MPP	HPC	CMP	GMP	MEP		Sample:	LSK	LTS	STS	MPP	HPC	CMP	GMP	MEP
Stem cells_BM1_001.fcs	C-	0.00522	0.027	0.00646	1.05	0.12	0.51	0.31		5548.19	706.38	3653.69	874.179	142088	16238.6	69014.1	41949.7		Stem cells_BM1_001.fcs	0.043	0.00539	0.028	0.0072	0.46	0.056	0.21	0.16
Stem cells_BM2.fcs	0.028	0.0063	0.016	0.00398	0.93	0.068	0.31	0.49		1364.41	306.993	779.664	193.941	45318	3313.57	15106	23877.2		Stem cells_BM2.fcs	0.037	0.00796	0.018	0.00696	1.23	0.084	0.36	0.66
Stem cells_BM3.fcs	0.051	0.016	0.024	0.00434	1	0.063	0.34	0.41		5837.93	1831.51	2747.26	496.797	114469	7211.56	38919.5	46932.4		Stem cells_BM3.fcs	0.056	0.018	0.026	0.00529	1.06	0.065	0.35	0.43
Stem cells_BM4.fcs	0.029	0.00477	0.018	0.00318	1.25	0.1	0.37	0.69		3574.23	587.899	2218.49	391.933	154062	12324.9	45602.2	85042		Stem cells_BM4.fcs	0.037	0.00617	0.021	0.00577	1.46	0.12	0.43	0.74
Stem cells_BM5.fcs	0.025	0.0089	0.0099	0.00288	0.56	0.064	0.17	0.26		1344.44	478.62	532.397	154.879	30115.4	3441.76	9142.18	13982.1		Stem cells_BM5.fcs	0.033	0.01	0.012	0.00489	0.66	0.075	0.19	0.29
Stem cells_BM-6.fcs	0.5	0.079	0.27	0.13	5.15	0.37	2.45	1.3		32896.4	5197.63	17764.1	8553.06	338833	24343.3	161192	85530.6		Stem cells_BM-6.fcs	0.5	0.079	0.27	0.13	1.95	0.13	1.19	0.41
Stem cells_BM-7.fcs	0.13	0.02	0.08	0.027	4.34	0.27	1.88	1.44		15951.1	2454.01	9816.04	3312.91	532520	33129.1	230677	176689		Stem cells_BM-7.fcs	0.13	0.02	0.08	0.027	1.86	0.099	1.03	0.51
Stem cells_BM-8.fcs	0.13	0.022	0.066	0.033	3.73	0.34	1.71	1.05		11499.6	1946.09	5838.26	2919.13	329950	30075.9	151264	92881.4		Stem cells_BM-8.fcs	0.13	0.022	0.066	0.033	1.48	0.12	0.85	0.37
Stem cells_BM-9.fcs	0.13	0.024	0.065	0.031	4.22	0.28	1.69	1.42		7947	1467.14	3973.5	1895.05	257972	17116.6	103311	86805.7		Stem cells_BM-9.fcs	0.13	0.024	0.065	0.031	1.3	0.076	0.66	0.43
Stem cells_BM-10.fcs	0.072	0.00703	0.043	0.02	3.55	0.33	1.49	1.01		12429.8	1213.64	7423.38	3452.74	612860	56970.1	257229	174363		Stem cells_BM-10.fcs	0.092	0.01	0.054	0.023	1.26	0.13	0.63	0.41
Stem cells_BM-11.fcs	0.11	0.017	0.066	0.03	3.77	0.15	0.74	1.38		13786.8	2130.69	8272.08	3760.03	472511	18800.2	92747.5	172962		Stem cells_BM-11.fcs	0.11	0.017	0.066	0.03	1.33	0.055	0.37	0.63
Stem cells_BM-12.fcs	0.16	0.051	0.083	0.024	6.28	0.11	1	1.91		11712.5	3733.37	6075.87	1756.88	459716	8052.36	73203.2	139818		Stem cells_BM-12.fcs	0.13	0.04	0.07	0.019	2.48	0.039	0.54	0.63
Stem cells_BM-13.fcs	0.13	0.038	0.075	0.01	3.51	0.079	0.56	1.36		13625.5	3982.83	7860.84	1048.11	367887	8280.09	58694.3	142543		Stem cells_BM-13.fcs	0.13	0.038	0.075	0.01	1.46	0.038	0.31	0.57
Stem cells_BM-14.fcs	0.28	0.15	0.092	0.012	6.63	0.033	0.75	1.03		27595.5	14783.3	9067.11	1182.67	653423	3252.33	73916.6	101512		Stem cells_BM-14.fcs	0.28	0.15	0.092	0.012	3.12	0.013	0.53	0.34
Stem cells_BM-15.fcs	0.12	0.033	0.052	0.025	4.59	0.13	0.69	1.43		13472.9	3705.05	5838.26	2806.86	515339	14595.7	77469.2	160552		Stem cells_BM-15.fcs	0.12	0.033	0.052	0.025	1.47	0.039	0.31	0.52
Stem cells_BM16.fcs										0	0	0	0	0	0	0	0		Stem cells_BM16.fcs
Stem cells_BM17.fcs	0.33	0.19	0.032	0.019	0.3	0.02	0.038	0.066		3187.14	1835.02	309.056	183.502	2897.4	193.16	367.004	637.428		Stem cells_BM17.fcs	0.51	0.29	0.04	0.024	0.41	0.025	0.043	0.11
Stem cells_BM18.fcs	0.61	0.33	0.18	0.02	1.13	0.1	0.24	0.36		11046.3	5975.89	3259.57	362.175	20462.9	1810.88	4346.1	6519.15		Stem cells_BM18.fcs	1.34	0.72	0.23	0.055	1.43	0.12	0.31	0.34
Stem cells_BM19.fcs	1.23	0.62	0.39	0.047	0.67	0.038	0.024	0.54		12284.3	6192.1	3895.03	469.401	6691.46	379.515	239.694	5393.11		Stem cells_BM19.fcs	2.35	1.17	0.53	0.11	0.85	0.049	0.04	0.65
Stem cells_BM20.fcs	0.8	0.34	0.29	0.037	1.04	0.079	0.065	0.79		37841.8	16082.8	13717.7	1750.18	49194.3	3736.88	3074.65	37368.8		Stem cells_BM20.fcs	2.14	0.73	0.46	0.22	1.35	0.1	0.1	0.92

## Sheet: D-Fig 5 A, B
100ul sample+60ul beads+40ul PI
													tamoxifen treatment	2018-09-03							body weight %
	counted by FACS	concentration (orginal stock before 1:10 dilution				body weight														weeks	0	0.285714	0.857143	1	1.14286	1.28571	2	2.28571	6.85714	7	7.14286	7.28571	7.57143	7.71429
	BM	BM	total BM cells (in 5ml)			2018-07-25	2018-07-27	2018-07-31	2018-08-01	2018-08-02	2018-08-03	2018-08-08	2018-08-10	2018-09-11	2018-09-12	2018-09-13	2018-09-14	2018-09-16	2018-09-17	day	0	2	6	7	8	9	14	16	48	49	50	51	53	54
1	3024 (beads 5082)	1.62446e+07	8.12231e+07	cre only		18.45	17.5	17.8	18.2	18.2	18.4	18	19	19.6	20.6	20.5	20.4	19.5	20.2		100	94.8509	96.477	98.645	98.645	99.729	97.561	102.981	106.233	111.653	111.111	110.569	105.691	109.485
2	1454	2381652	11908260			17.8	17.8	17.5	17.8	18.1	18.1	17.8	18.4	17.8	18.8	18.8	18.3	17.9	18.9		100	100	98.3146	100	101.685	101.685	100	103.371	100	105.618	105.618	102.809	100.562	106.18
3	1434	2348892	11744460			17.9	17	17.5	17.6	17.9	17.8	17.3	18	18.7	18.6	19.3	19.3	18	19.3		100	94.9721	97.7654	98.324	100	99.4413	96.648	100.559	104.469	103.911	107.821	107.821	100.559	107.821
4	1014	1660932	8304660	zeb1 del		17.65	17	14.8	15.6	16.1	16.5	16.7	17.4	16.8	17.1	18.2	17.8	17.6	18.1		100	96.3173	83.8527	88.3853	91.2181	93.4844	94.6176	98.5836	95.1841	96.8839	103.116	100.85	99.7167	102.55
5	1278	2093364	10466820			16.6	15.8	16.4	16.5	16.8	16.5	16.2	16.8	16.4	17	17.3	17.2	16.5	17		100	95.1807	98.7952	99.3976	101.205	99.3976	97.5904	101.205	98.7952	102.41	104.217	103.614	99.3976	102.41
6						17.4	16.8	14.3	14.7	15.3	15.9	16.4	16.6								100	96.5517	82.1839	84.4828	87.931	91.3793	94.2529	95.4023	0	0	0	0	0	0
7	1049	1718262	8591310	zeb2 del		16.3	15.7	14.8	15.6	15.9	15.9	15.9	16.7	15.6	16.1	16.2	16.3	16.3	16.1		100	96.319	90.7975	95.7055	97.546	97.546	97.546	102.454	95.7055	98.773	99.3865	100	100	98.773
8	1018	1667484	8337420			17.2	17	17.1	17.4	17.2	17.2	17.2	17.8	17.7	18.4	18.4	18	17.9	18.2		100	98.8372	99.4186	101.163	100	100	100	103.488	102.907	106.977	106.977	104.651	104.07	105.814
9						17.2	16.5	16	16.9	17.2	17.1	16.4	16.9	17.5	18.6	18.6	18.4	17.6	17.9		100	95.9302	93.0233	98.2558	100	99.4186	95.3488	98.2558	101.744	108.14	108.14	106.977	102.326	104.07
10	630	1031940	5159700	double KO		17.94	17.2	17.1	17.6	17.6	17.4	17.2	17.1	17.2	18.1	18.1	17.9	17.2	16.5		100	95.8751	95.3177	98.1048	98.1048	96.99	95.8751	95.3177	95.8751	100.892	100.892	99.777	95.8751	91.9732
11	720	1179360	5896800			17.04	17.1	17.2	17.4	18.2	17.9	18	18.7	17.6	18.4	18.7	18.6	17.8	17.8		100	100.352	100.939	102.113	106.808	105.047	105.634	109.742	103.286	107.981	109.742	109.155	104.46	104.46
12	961	1574118	7870590			18.62	17.8	17.7	18.1	18.1	17.8	17.8	18.5	19.2	19.4	20.1	18.5	16.1	15.8		100	95.5961	95.0591	97.2073	97.2073	95.5961	95.5961	99.3555	103.115	104.189	107.948	99.3555	86.4662	84.855
13	1121	1836198	9180990	Zeb2 single rescue		17.92	16.8	16.1	17.3	17.9	17.9	17.3	18.1	16.9	19.3	20	18.8	17.3	18.2		100	93.75	89.8438	96.5402	99.8884	99.8884	96.5402	101.004	94.308	107.701	111.607	104.911	96.5402	101.562
14	2134	3495492	17477460			19.2	18.4	18.2	18.7	19.5	19	18.9	19.5	19.4	20.6	20.3	19.8	18.9	19.5		100	95.8333	94.7917	97.3958	101.562	98.9583	98.4375	101.562	101.042	107.292	105.729	103.125	98.4375	101.562
15	1604	2627352	13136760			18.3	17.5	18.4	18.4	18.9	18.8	18.7	19.4	19.2	20.6	20.9	20.1	19.3	20.8		100	95.6284	100.546	100.546	103.279	102.732	102.186	106.011	104.918	112.568	114.208	109.836	105.464	113.661
beads concentration	2730000																				40	5.71429						post tamoxifen	8	9	10	11	13	14
beads concentration in FACS tubes	819000
								absolute counts
Sample:	Thy1.2	B220	CD11b	Ly6G hi	Ly6G low	Ly6G neg		Thy1.2	B220	CD11b	Ly6G hi	Ly6G low	Ly6G neg
mature cells panel_BM1.fcs	1.87	6.43	38.9	25	5.5	9.33		1.51887e+06	5.22265e+06	3.15958e+07	2.03058e+07	4.46727e+06	7.57812e+06
mature cells panel_BM2.fcs	8.63	15.3	41.9	18.4	3.36	23		1.02768e+06	1.82196e+06	4.98956e+06	2.19112e+06	400118	2.7389e+06
mature cells panel_BM3.fcs	4.13	8.29	35.7	21.1	4.29	11.9		485046	973616	4.19277e+06	2.47808e+06	503837	1.39759e+06
mature cells panel_BM4.fcs	5.14	11.1	41.8	25.5	3.91	14.5		426860	921817	3.47135e+06	2.11769e+06	324712	1.20418e+06
mature cells panel_BM5.fcs	4.69	12.9	35.5	21.6	3.28	12.3		490894	1.35022e+06	3.71572e+06	2.26083e+06	343312	1.28742e+06
mature cells panel_BM7.fcs	3.94	3.35	42.1	33.6	5.05	3.63		338498	287809	3.61694e+06	2.88668e+06	433861	311865
mature cells panel_BM8.fcs	3.15	2.73	38.6	29.3	4.27	6.06		262629	227612	3.21824e+06	2.44286e+06	356008	505248
mature cells panel_BM9.fcs	1.99	0.73	39.5	30.4	4.93	4.41
mature cells panel_BM10.fcs	8.95	15.1	20.7	18	1.29	1.42		461793	779115	1.06806e+06	928746	66560.1	73267.7
mature cells panel_BM11.fcs	4.7	11.9	28.4	25.7	1.57	1.31		277150	701719	1.67469e+06	1.51548e+06	92579.8	77248.1
mature cells panel_BM12.fcs	3.37	17.4	23.6	21.8	1.09	0.88		265239	1.36948e+06	1.85746e+06	1.71579e+06	85789.4	69261.2
mature cells panel_BM13.fcs	5.71	9.81	35.6	21.2	2.6	13.4		524235	900655	3.26843e+06	1.94637e+06	238706	1.23025e+06
mature cells panel_BM14.fcs	4.85	7.11	43.4	30.9	3.58	10.2		847657	1.24265e+06	7.58522e+06	5.40054e+06	625693	1.7827e+06
Sample:	I	II	III	IV				I	II	III	IV
Meg_eryth_BM1_001.fcs	2.07	33.7	0.4	0.42				1.68132e+06	2.73722e+07	324893	341137
Meg_eryth_BM2_001.fcs	1.2	4.06	0.49	0.49				142899	483475	58350.5	58350.5
Meg_eryth_BM3.fcs	2.2	24.4	0.31	0.47				258378	2.86565e+06	36407.8	55199
Meg_eryth_BM4.fcs	2.16	14.2	0.36	0.33				179381	1.17926e+06	29896.8	27405.4
Meg_eryth_BM5.fcs	2.59	20.4	0.38	0.51				271091	2.13523e+06	39773.9	53380.8
Meg_eryth_BM7.fcs	3.18	25.4	0.6	0.6				273204	2.18219e+06	51547.9	51547.9
Meg_eryth_BM8.fcs	2.54	12.7	0.34	0.18				211770	1.05885e+06	28347.2	15007.4
Meg_eryth_BM9.fcs	3.61	29	0.35	0.11
Meg_eryth_BM10.fcs	13.7	17.4	1.75	1.49				706879	897788	90294.8	76879.5
Meg_eryth_BM11.fcs	14.6	20	0.47	0.47				860933	1179360	27715	27715
Meg_eryth_BM12.fcs	20.6	12.1	0.35	0.16				1.62134e+06	952341	27547.1	12592.9
Meg_eryth_BM13.fcs	2.15	18.3	0.4	0.44				197391	1.68012e+06	36724	40396.4
Meg_eryth_BM14.fcs	2.29	24.9	0.68	0.23				400234	4.35189e+06	118847	40198.2
Meg_eryth_BM15.fcs	9.94	26.7	0.83	0.38				1.30579e+06	3.50751e+06	109035	49919.7
Sample:	LSK	MPs	GMP	CMP	MEP	SLAM	MPP	LT-HSC	ST-HSC			LSK	MPs	GMP	CMP	MEP	SLAM	MPP	LT-HSC	ST-HSC
Stem cells_BM1.fcs	0.081	1.81	0.86	0.19	0.55	0.00409	0.032	0.016	0.031			65790.7	1.47014e+06	698519	154324	446727	3322.03	25991.4	12995.7	25179.2
Stem cells_BM2.fcs	0.47	2.89	1.9	0.25	0.27	0.01	0.21	0.04	0.2			55968.8	344149	226257	29770.7	32152.3	1190.83	25007.3	4763.3	23816.5
Stem cells_BM3.fcs	0.1	1.79	0.99	0.17	0.42	0.0079	0.041	0.017	0.041			11744.5	210226	116270	19965.6	49326.7	927.812	4815.23	1996.56	4815.23
Stem cells_BM4.fcs	0.34	2.68	1.64	0.32	0.37	0.013	0.095	0.038	0.18			28235.8	222565	136196	26574.9	30727.2	1079.61	7889.43	3155.77	14948.4
Stem cells_BM5.fcs	0.36	2.99	1.61	0.41	0.6	0.014	0.17	0.036	0.12			37680.6	312958	168516	42914	62800.9	1465.35	17793.6	3768.06	12560.2
Stem cells_BM7.fcs	0.26	1.56	0.68	0.11	0.6	0.018	0.12	0.021	0.096			22337.4	134024	58420.9	9450.44	51547.9	1546.44	10309.6	1804.18	8247.66
Stem cells_BM8.fcs	0.4	2.53	0.97	0.098	0.6	0.016	0.17	0.032	0.18			33349.7	210937	80873	8170.67	50024.5	1333.99	14173.6	2667.97	15007.4
Stem cells_BM9.fcs	0.12	1.9	0.69	0.13	0.6	0.00853	0.052	0.01	0.055
Stem cells_BM10.fcs	0.54	1.17	0.19	0.11	0.6	0.055	0.066	0.18	0.23			27862.4	60368.5	9803.43	5675.67	30958.2	2837.84	3405.4	9287.46	11867.3
Stem cells_BM11_001.fcs	1.03	2.35	0.058	0.86	0.6	0.098	0.00721	0.44	0.55			60737	138575	3420.14	50712.5	35380.8	5778.86	425.159	25945.9	32432.4
Stem cells_BM12.fcs	0.55	1.18	0.16	0.29	0.6	0.026	0.017	0.18	0.33			43288.2	92873	12592.9	22824.7	47223.5	2046.35	1338	14167.1	25972.9
Stem cells_BM13.fcs	0.31	2.41	1.04	0.53	0.6	0.012	0.098	0.037	0.14			28461.1	221262	95482.3	48659.2	55085.9	1101.72	8997.37	3396.97	12853.4
Stem cells_BM14.fcs	0.21	2.39	1.01	0.6	0.6	0.017	0.07	0.027	0.094			36702.7	417711	176522	104865	104865	2971.17	12234.2	4718.91	16428.8
Stem cells_BM15.fcs	0.15	2.11	0.86	0.45	0.6	0.012	0.048	0.022	0.068			19705.1	277186	112976	59115.4	78820.6	1576.41	6305.64	2890.09	8933
Used for Fig 5 A graph
	cre only			zeb1 del			zeb2 del			double KO			Zeb2 single rescue
RBC (M/uL)	8.73	6.97	7.38		7.97	7.87	7.53	9.17	7.54	6.82	4.02	2.22	8	8.63	6.47
HB (g/dL)	12	9.1	9.6		10.6	10.2	10.3	12.5	10.1	8.3	4.9	2.9	11.2	12.2	9.7
HCT (%)	37.2	27.3	31.3		31.9	31.1	31.8	38.2	33.3	26.8	16	8.4	34	38.2	27.4
PLT (109/L)	887	746	877	740	967	746	114	124	80	84	59	34	1008	952	666
Used for Fig 5 B graph
	cre only			zeb1 del			zeb2 del			double KO			Zeb2 single rescue
LSK	0.081	0.47	0.1	0.34	0.36		0.26	0.4	0.12	0.54	1.03	0.55	0.31	0.21	0.15
LT-HSC	0.016	0.04	0.017	0.038	0.036		0.021	0.032	0.01	0.18	0.44	0.18	0.037	0.027	0.022
ST-HSC	0.031	0.2	0.041	0.18	0.12		0.096	0.18	0.055	0.23	0.55	0.33	0.14	0.094	0.068
MPP	0.032	0.21	0.041	0.095	0.17		0.12	0.17	0.052	0.066	0.00721	0.017	0.098	0.07	0.048
HPC	1.81	2.89	1.79	2.68	2.99		1.56	2.53	1.9	1.17	2.35	1.18	2.41	2.39	2.11
CMP	0.19	0.25	0.17	0.32	0.41		0.11	0.098	0.13	0.11	0.86	0.29	0.53	0.6	0.45
GMP	0.86	1.9	0.99	1.64	1.61		0.68	0.97	0.69	0.19	0.058	0.16	1.04	1.01	0.86
MEP	0.55	0.27	0.42	0.37	0.6		0.25	0.32	0.4	0.54	1.31	0.52	0.39	0.4	0.46

## Sheet: E-Fig 8 B-H
Used for Fig 8 B graph
control	Zeb1 tg/tg
1.01045	5.87667
1	3.11404
1.23542	5.50217
Used for Fig 8 E graph
	Control					R26-Zeb1 tg/+			R26-Zeb1 tg/tg
spleen/body	0.27	0.23		0.23	0.27	0.4	0.35	0.59	0.83	0.44	0.5
Used for Fig 8 F graph
	Control					R26-Zeb1 tg/+			R26-Zeb1 tg/tg
myeloid cells	45	44.11	44.11	44.11	51.57	51.17	67.4	55	67.42	71.33	78
Used for Fig 8 H graph
Vav-icre, Rosa-Zeb1 BM
	Control					R26-Zeb1 tg/+			R26-Zeb1 tg/tg
Myeloid cells (CD11b+)	43	44.11	44.11	44.11	51.57	52	51.17	67.4	68	67.42	71.33
Neutrophils	28	27.7	27.7	27.7	31.6	32.9	30.7	41	34.1	33	35.7
monocytes /macrophages	9.8	8.83	8.83	8.83	10.95	12.01	11.06	13.92	17.8	20.22	16.66
Tie2, Rosa-Zeb1 BM
	control					R26-Zeb1 tg/+					R26-Zeb1 tg/tg
myeloid cells	48.7	60.7	42.5	46.1	43.3	48.7	60.7	53.3	61		53.4	62.3	58.1
neutrophils	29	39.15	24.3	23.6	28.2	17.8	29.8	22.8	36.5		20.1	23.6	22.6
monocytes /macrophages	19.7	21.55	18.7	19.9	18.8	35.3	19.9	29.2	25.5		33.3	36.5	34.1

## Sheet: F-Fig 9 B, C
Used for Fig 9 B graph
		days	weeks	live: 0, dead: 1
EZ2 flox+Vehicle	1	37	5.29	1
	2	42	6	1
	3	44	6.29	1
	4	42	6	1
	5	43	6.14	1
EZ2 flox+Tamoxifen	6	58	8.29	1
	7	65	9.29	1
	8	68	9.71	1
	9	66	9.43	1
	10	69	9.86	1
Cre+Tamoxifen	11	29	4.14	1
	12	27	3.86	1
	13	29	4.14	1
	14	29	4.14	1
Cre+Vehicle	15	19	2.71	1
	16	19	2.71	1
	18	19	2.71	1
	19	19	2.71	1
Used for Fiig 9 C graph
		days	weeks	live: 0, dead: 1
Cre+Vehicle	1	33	4.71	1
	2	30	4.29	1
	3	31	4.43	1
	4	33	4.71	1
	5	30	4.29	1
Cre+Tamoxifen	6	35	5	1
	7	43	6.14	1
	8	34	4.86	1
	9	35	5	1
	10	43	6.14	1
Cre,Zeb1/2+Vehicle	11	31	4.43	1
	12	30	4.29	1
	13	31	4.43	1
	14	30	4.29	1
	15	31	4.43	1
Cre,Zeb1/2+Tamoxifen	16	52	7.43	1
	17	50	7.14	1
	18	52	7.43	1
	19	56	8	1
	20	55	7.86	1

## Sheet: G-S4 Fig A, B
Used for S4 Fig A graph
WBC		HGB		PLT
vehicle	tamoxifen treated	vehicle	tamoxifen treated	vehicle	tamoxifen treated
22.9	11.6	177	130	665	66
19.8	11.3	150	129	731	52
19	11.4	169	124	680	119
Used for S4 Fig B graph
	vehicle			tamoxifen treated
immature granulocytes	0.53357	0.47718	0.498	0.34568	0.24182	0.20292
mature granulocytes	0.08931	0.1089	0.09	0.65308	0.45991	0.22116
monocytes	2.21443	1.92852	1.97	0.5278	0.28928	0.40242
B-cells	14.0148	12.2364	13.1	4.7212	5.085	6.1104

## Sheet: H-S5 Fig  C, E
Used for S5 Fig C graph
	replate #	cre-only-1				Zeb1-Δ/Δ-1
plating	0	41	37	54	30	22	14	21	23
replate1	1	30	36	38	25	13	20	17	12
replate2	2	31	23	22		5	2	3
Used for S5 Fig E graph
	creERtg/+(-) control			creERtg/+, Zeb1 fl/fl
DN1	1.8339	3.54985	1.92534	0.685425	1.25093	1.63273
DN2	1.69862	2.61435	0.683672	0.119925	0.323244	0.36384
DN3	1.03721	0.884744	0.633402	0.3705	0.662256	0.584418
DN4	70.5903	29.2111	47.0276	8.57415	24.0436	20.159
CD8	1.35	1.63	2.15	0.45	1.04	0.79
DP	17.83	55.53	39.93	42.95	47.5	56.83
CD4	5.66	6.58	7.65	46.86	25.18	19.64

## Sheet: I-S6 Fig A-E
Used for S6 Fig A graph
Day	control					Zeb1 Δ/Δ					Zeb2 Δ/Δ					Zeb1/2 Δ/Δ
1	18.3	17	18.7	17.7	18.3	19.6	19.3	17.6	17.6	19.5	18.8	18.1	18.6	19.1	19	16.5	18.6	18.2	17.4	18.4
2	18.2	16.7	18	17.4	18.1	18.9	18.8	17.4	17.4	18.9	18.4	17.9	18.4	17.9	18.9	16.6	18.1	18.4	16.9	18.3
4	17.2	15.9	16.2	16.7	17.5	19	18.4	16.5	16.6	18.9	18.5	17.8	18.2	17.6	19.3	16.6	18.2	18.5	16.5
7	19.3	19	19.6	18.9	19.9	20.2	20.2	18.6	18.9	20.1	19.1	19.6	19.7	20.1	20.4	18.3	19.8	19.7	18.1	19.6
8	19.8	18.7	20.2	19	19.7	19.6	19.7	18.2	18.7	19.8	19.8	19.5	19.4	19	20.2	18.3	19.7	19.7	18.1	19.4
9	19.8	18.4	20.2	18.9	19.1	20	20	18.9	18.6	20.2	19.9	19.3	19.4	19	20.2	18.6	19.7	20.1	18.4	19.6
11	19.7	18.4	20.1	19.3	19.5	20.2	19.9	18.6	18.8	20.6	20	19.6	19.9	19.5	20.7	18.1	19.3	19.8	18.6	19.5
14	19.7	18	20.3	18.4	19.7	20	19.5	18.6	18.8	20.5	20.5	19.3	19.5	19	20.4	18.1	19.6	19.6	19	19.3
15	19	17	20	19	19	20	20	18	19	20	20	19	19	19	20	18	20	19	18	19
16	18	17	18	17	18	19	19	18	18	20	20	19	19	19	20	16	18	19	18	19
18	16.7	16.5	17.9	17.7	18.7	18.3	17.8	17.4	16.9	18.9	19.3	18.8	19.6	18.1	19.1	16.8	18.6	18.8	16.5	18.6
21	18.4	19.3	19.7	19.4	18.9	19.2	19.5	18.6	18.4	20.6	20.1	18.9	19.6	19.3	19.8	17.2	18.4	19	18.1	18.7
22	18.6	18.6	19.8	19	18.6	19.3	19.3	18.3	18.1	20.4	19.9	18.4	19.8	18.7	19.6	16.8	18.5	19.1	18.7	18.9
24	19.9	19.3	21.3	19.1	19.6	20.8	20.4	19.3	19.5	20.6	20.3	19.9	20	20	20.9	18.4	18.4	19.1	18.6	19.7
25	20.4	19.7	21.2	18.9	20.2	21.1	20.3	19.9	19.4	21.1	20.6	20	20.1	19.7	20.7	18.6	17.1	18.7	18.6	20.1
26	20	19.5	20.8	18.7	20.2	21.1	20.6	20	19.8	21.6	20.5	19	19.2	17.9	19.5	18.8	15.6	17	19	19.5
Used for S6 Fig B graph
	control					Zeb1 Δ/Δ					Zeb2 Δ/Δ					Zeb1/2 Δ/Δ
T cells	1.395	1.12	1.45	1.38	1.57	2.17	1.03	1.28	1.41	0.89	1.32	1.55	1.22	1.78	1.82	4.56	19.1	8.02	9.57	4.36
B cells	13.9	25.6	29	14.9	16.8	11.6	10.7	7.46	10.5	7.55	0.79	0.82	0.72	0.79	1.1	2.73	8.14	7.77	1.74	3.76
Myeloid cells	41.15	24.7	28.1	24.8	25.4	42.2	35.2	35.1	37.2	49.2	52.6	29.7	36.9	24.8	41	17	26	22.6	16.7	19.7
mature granulocytes	30.55	18.6	23.5	19.2	20	30.8	25.6	27.5	28.6	40.3	49.1	25.4	34.4	20.1	37.8	14.2	20.2	17.5	10	16.4
Mono/macro	10.105	5.79	4.35	5.09	4.99	10.9	8.97	7.02	8.1	8.19	2.47	3.36	1.46	3.18	1.75	2.21	5.08	4.44	6.58	2.69
Used for S6 Fig C graph
	control					Zeb1 Δ/Δ					Zeb2 Δ/Δ					Zeb1/2 Δ/Δ
LSK	555000	136000	584000	357000	134000	3290000	1600000	1150000	795000	1240000	1380000	1170000	1360000	2760000	1350000		319000	1100000	1230000	3780000
LTS	70600	30700	183000	58800	47900	520000	245000	195000	147000	121000	213000	373000	398000	1480000	371000	0	184000	598000	619000	1610000
STS	365000	78000	275000	222000	53200	1780000	982000	584000	397000	742000	827000	608000	786000	907000	584000	0	30900	326000	390000	1370000
MPP	87400	19400	49700	39200	15500	855000	331000	292000	190000	345000	376000	176000	105000	118000	281000	0	18400	36200	46900	175000
Used for S6 Fig D graph
	cre only			double KO			Zeb2 single rescue
WBC	10.5	4.92	6.3	5.58	3.7	2.9	5.2	8.1	4.92
NEU	1.44	0.42	0.91	0.37	0.23	0.19	0.88	1.11	0.88
LYM	8.77	4.34	5.15	5.09	3.4	2.7	4.16	6.19	3.72
Used for S6 Fig E graph
	cre only			double KO			Zeb2 single rescue
LSK	76434	116000	36400	42800	71900	48000	47700	82100	42000
LT-HSC	14634	17900	10900	15000	32400	17300	10100	19200	11300
ST-HSC	26334	41700	10500	14400	36000	27500	19300	33200	15800
MPP	31684	50000	12900	6190	885	1340	14700	22700	12200
HPC	504734	598000	411000	97500	180000	116000	324000	692000	522000
CMP	47034	58400	35200	8770	36000	26000	64300	131000	86700
GMP	266234	341000	191000	13900	1950	13400	132000	276000	196000
MEP	81134	63100	98700	48500	50100	55900	55100	110000	112000

## Sheet: J-S10 Fig C, E
Used for S10 Fig E graph
	control			R26-Zeb2 tg/+			R26-Zeb2 tg/tg
myeloid cells	23	27.1	25.5	34.2	35.5		36.1	31.6	39.2
neutrophils	10.8	13.2	13.1	17.4	16.9		11.2	13.6	13.2
monocytes /macrophages	12.2	13.9	12.4	16.8	18.6		24.9	18	26
Used for S10 Fig C graph
% Myeloid cells BM genotype
	WT					TG/TG
Mac1+Gr1+ (all) BM	21	48	39	27		38	40	46	46	39
Mac1+Gr1lo BM	5.65	13.6	11	7.5		25	23	21	21	15
Mac1+Gr1hi BM	15	34	27.4	19.3		13	16	24	24	23
% Myeloid cells SP genotype
	WT					TG/TG
Mac1+Gr1+ (all) SP	3.2		3.6	2.6		7	4.8	4.6	4.7	4.3
Mac1+Gr1lo SP	2.2		1.5	0.65		5.3	3.65	1.2	1.6	1.4
Mac1+Gr1hi SP	1		1.9	1.8		1.6	1.1	3.2	2.7	2.7
Spleen weights
	WT				TG/TG
Body weight (g)	41	29			40	26	25
Spleen weight (g)	0.083	0.101			0.278	0.173	0.153
Spleen/body	0.202439	0.348276			0.695	0.665385	0.612
